# Supplementary material for: Dosage compensation and DNA methylation landscape of the X chromosome in mouse liver
Source: Sci Rep. 2018 Jul 4;8:10138. doi: 10.1038/s41598-018-28356-3 (PMC6031675; doi:10.1038/s41598-018-28356-3)
Supplement: Supplementary file 2 — Table S1 [file 41598_2018_28356_MOESM2_ESM.xlsx]

## Sheet: Table S1
Supplementatry Table S1: Summary of RNA-seq read pair filtering and mapping.
					Q20 Filtering		Adapter Trimming					Mapping
Sample	Strain	Sex	Pool	Raw Read Pairs	Filtered Read Pairs		untrimmed	trimmed, 30+nt	fragments too short	Read Pairs Remaining after Adapter Trimming		uniquely mapped		mapped to multiple loci		mapped to >10 loci		total mapped %	unmapped %
B6_F_1	B6	F	Pool3	70287816	69965814	0.995419	49819737	20129264	16813	69949001	0.99976	59918163	0.856598	5808846	0.083044	133588	0.00190979	0.941552	0.0584484
B6_F_2	B6	F	Pool3	68948642	68574277	0.99457	51866635	16692138	15504	68558773	0.999774	59549278	0.868587	5717778	0.0833997	121198	0.0017678	0.953755	0.0462453
B6_F_3	B6	F	Pool2	44766639	44498290	0.994006	31117414	13368984	11892	44486398	0.999733	38960863	0.875793	4284138	0.0963022	80142	0.00180149	0.973896	0.0261036
B6_F_4	B6	F	Pool1	56378691	55795712	0.98966	40539041	15223144	33527	55762185	0.999399	49347565	0.884965	4645111	0.0833022	88583	0.00158859	0.969855	0.0301446
B6_F_5	B6	F	Pool1	54556960	54032297	0.990383	39857485	14153863	20949	54011348	0.999612	47370519	0.877048	4530873	0.0838874	90980	0.00168446	0.962619	0.0373806
B6_M_1	B6	M	Pool2	49495348	49184006	0.99371	34894788	14269110	20108	49163898	0.999591	41597592	0.8461	5132250	0.104391	91872	0.00186869	0.95236	0.0476403
B6_M_2	B6	M	Pool1	56315105	55690079	0.988901	39868681	15794826	26572	55663507	0.999523	46178853	0.829607	5473472	0.0983314	111933	0.00201089	0.92995	0.0700504
B6_M_3	B6	M	Pool3	63294948	63004837	0.995417	47638003	15354610	12224	62992613	0.999806	51062276	0.810607	6698375	0.106336	135468	0.00215054	0.919094	0.0809062
B6_M_4	B6	M	Pool3	62278142	61912034	0.994121	44002454	17893582	15998	61896036	0.999742	50709772	0.819273	6392356	0.103276	150334	0.00242881	0.924978	0.0750222
B6_M_5	B6	M	Pool1	55155106	54487396	0.987894	40491250	13976711	19435	54467961	0.999643	44224962	0.811945	6063698	0.111326	110858	0.00203529	0.925306	0.0746942
C3_F_1	C3	F	Pool2	45021217	44691976	0.992687	30904881	13768382	18713	44673263	0.999581	39299364	0.879707	3954655	0.088524	73885	0.0016539	0.969884	0.0301155
C3_F_2	C3	F	Pool3	63547111	63264955	0.99556	47987453	15259083	18419	63246536	0.999709	56230376	0.889066	4564353	0.0721676	103867	0.00164226	0.962876	0.0371236
C3_F_3	C3	F	Pool3	64312362	63974862	0.994752	48464416	15493299	17147	63957715	0.999732	55543507	0.868441	4939501	0.0772307	97629	0.00152646	0.947198	0.0528017
C3_F_4	C3	F	Pool1	52657000	52021319	0.987928	38583517	13405900	31902	51989417	0.999387	45295815	0.871251	4441059	0.0854224	82676	0.00159025	0.958263	0.0417367
C3_F_5	C3	F	Pool1	52430032	51857208	0.989075	38120869	13708229	28110	51829098	0.999458	46011489	0.887754	3957409	0.076355	84275	0.00162602	0.965735	0.034265
C3_M_1	C3	M	Pool2	42739913	42458116	0.993407	30635682	11804083	18351	42439765	0.999568	35413890	0.834451	4171660	0.098296	86224	0.00203168	0.934778	0.0652216
C3_M_2	C3	M	Pool1	59065641	58378365	0.988364	42768726	15578028	31611	58346754	0.999459	48754276	0.835595	5201470	0.0891475	121840	0.00208821	0.926831	0.0731689
C3_M_3	C3	M	Pool1	56607336	56042773	0.990027	41924998	14091608	26167	56016606	0.999533	46257044	0.825774	5640389	0.100691	103453	0.00184683	0.928312	0.071688
C3_M_4	C3	M	Pool3	70208157	69860287	0.995045	51927415	17917725	15147	69845140	0.999783	56400804	0.807512	7148065	0.102342	174224	0.00249443	0.912348	0.0876517
C3_M_5	C3	M	Pool2	47154807	46876046	0.994088	31929482	14932404	14160	46861886	0.999698	38554437	0.822725	5261215	0.112271	99198	0.00211682	0.937112	0.0628877
