# Supplementary material for: Dosage compensation and DNA methylation landscape of the X chromosome in mouse liver
Source: Sci Rep. 2018 Jul 4;8:10138. doi: 10.1038/s41598-018-28356-3 (PMC6031675; doi:10.1038/s41598-018-28356-3)
Supplement: Supplementary file 3 — Table S2 [file 41598_2018_28356_MOESM3_ESM.xlsx]

## Sheet: Table S2 Key
Supplementatry Table S2: Pairwise differential expression comparisons.
Pairwise differential comparison results from DESeq2. For sex comparisons, positive log2foldchange indicates female higher expression, and negative log2foldchange indicates male higher expression. For strain comparisons, positive log2foldchange indicates C3 higher expression, and negative log2foldchange indicates B6 higher expression.
Sheets:
1. Female vs Male (C3 strain)
2. Female vs Male (B6 strain)
3. C3 vs B6 (Female)
4. C3 vs B6 (Male)

## Sheet: Female vs Male (C3)
geneID	geneSYM	mm9_coordinates	log2FoldChange	padj
1600002H07Rik	72016	chr17:24352001-24357714:-	-1.21883	2.84228e-05
1700018L02Rik	67329	chr19:29121973-29123219:+	-1.26439	0.000459798
1700028E10Rik	625175	chr5:152171250-152216658:+	-1.06094	3.09794e-05
1700066M21Rik	73467	chr1:57434464-57442266:+	-0.644978	1.36587e-12
1700097N02Rik	67522	chr17:30759386-30763850:-	-2.57626	3.94491e-12
2200002D01Rik	72275	chr7:30032540-30033486:-	-1.46717	8.18917e-14
2210013O21Rik	70123	chrX:150158097-150175839:+	1.13001	7.70391e-06
2210404O09Rik	70081	chr17:22016537-22046893:-	0.775254	4.76303e-05
2310001H17Rik	76432	chr6:129182641-129188500:-	-0.658899	1.4452e-05
2310034O05Rik	69571	chr5:100639711-100647068:+	1.38157	0.00070004
2310069G16Rik	69659	chr15:44619309-44637375:+	2.03148	1.68107e-07
2810403D21Rik	69964	chrX:106029817-106082235:+	1.06801	0.000196119
2810408I11Rik	69941	chr1:64726443-64737233:-	-2.25452	1.63051e-16
2900008C10Rik	72937	chrX:11711580-11737472:-	0.849317	4.11618e-05
2900009J06Rik	100502745	chr1:129650194-129670631:-	-1.40902	5.44991e-05
4930523C07Rik	67647	chr1:161974511-162008717:+	0.879051	3.38896e-06
4930556M19Rik	75259	chr15:10644591-10719878:+	-0.600003	4.32231e-07
4930557A04Rik	385317	chrX:9426829-9427378:+	1.29129	0.000675042
4933416M06Rik	71174	chr13:102024274-102063351:+	1.31509	7.78255e-05
4933440J02Rik	71321	chr10:111023775-111031329:-	-1.33592	0.000907416
5530601H04Rik	71445	chrX:102236193-102265463:-	0.761445	2.46003e-09
5730435O14Rik	70538	chr10:41287822-41296282:+	-1.73562	9.6707e-10
6330408A02Rik	321008	chr7:13844316-13864070:-	0.764046	2.60151e-07
9030617O03Rik	217830	chr12:102017333-102110820:+	0.513975	2.29552e-08
9030619P08Rik	105892	chr15:75258036-75262259:-	2.9897	1.24368e-28
9130409I23Rik	619326	chr1:182981368-182990798:+	-1.48807	5.41767e-30
9430038I01Rik	77252	chr7:144567252-144602439:-	0.773097	6.91719e-05
9530091C08Rik	320440	chr9:68613153-68621129:+	1.14882	0.00046101
9930014A18Rik	320469	chr15:60654520-60662955:+	1.57414	2.2926e-09
A1bg	117586	chr15:60749144-60752825:-	6.54223	7.60222e-89
A430033K04Rik	243308	chr5:139064087-139090054:+	0.537496	0.000114481
A830010M20Rik	231570	chr5:107926764-107941575:+	1.01343	2.42704e-06
A930017M01Rik	239410	chr15:44712940-44716289:+	2.35075	7.94048e-10
Aadat	23923	chr8:62984921-63024474:+	-0.838333	9.68748e-08
Abcb10	56199	chr8:126476359-126507022:-	-0.860982	3.44915e-25
Abcb1a	18671	chr5:8660092-8748570:+	2.43985	1.71713e-36
Abcb1b	18669	chr5:8798147-8866314:+	-1.49534	8.57003e-07
Abcc4	239273	chr14:118881914-119105441:-	1.20827	2.87637e-15
Abcd2	26874	chr15:90976302-91022238:-	3.10083	5.8635e-22
Abcg2	26357	chr6:58546666-58642445:+	-1.86417	1.77569e-99
Abcg3	27405	chr5:105364076-105411736:-	0.51398	9.41944e-05
Abcg5	27409	chr17:85057514-85082351:-	0.609372	3.05101e-07
Abhd2	54608	chr7:86418152-86506487:+	0.880839	6.33112e-11
Abi2	329165	chr1:60466463-60538007:+	0.528055	7.15703e-06
Ablim3	319713	chr18:61959047-62071506:-	-0.786842	7.70632e-07
Acap1	216859	chr11:69695069-69709041:-	0.642306	6.2233e-05
Accs	329470	chr2:93673624-93690100:-	0.949244	1.44828e-09
Acmsd	266645	chr1:129625990-129664141:+	-1.3046	2.96931e-11
Acnat2	209186	chr4:49392717-49421023:-	1.022	0.000190857
Acot11	329910	chr4:106417166-106472436:-	1.094	8.85012e-09
Acot2	171210	chr12:85328811-85334825:+	1.2231	1.17137e-10
Acot3	171281	chr12:85393101-85400514:+	3.217	2.61931e-19
Acot4	171282	chr12:85379329-85385673:+	1.5269	1.79199e-22
Acot9	56360	chrX:151696986-151732197:+	0.614978	4.99711e-06
Acox2	93732	chr14:9058025-9091533:-	-0.768363	2.51457e-08
Acsl6	216739	chr11:54117326-54175041:+	-2.42035	6.03084e-11
Acss3	380660	chr10:106373220-106560720:-	1.47112	2.06929e-19
Ada	11486	chr2:163552307-163575975:-	0.678975	0.000962749
Adam11	11488	chr11:102622753-102641576:+	-1.36753	3.26008e-07
Adamts12	239337	chr15:10994545-11276622:+	1.04219	0.000251939
Adamts5	23794	chr16:85858402-85901370:-	-0.780357	2.66725e-06
Adamts6	108154	chr13:105077953-105284843:+	1.52253	1.40919e-05
Adamtsl1	77739	chr4:85699819-86074286:+	1.16198	1.29291e-07
Adcy1	432530	chr11:6963492-7078508:+	2.34696	4.94219e-10
Adcy10	271639	chr1:167415314-167506904:+	1.42721	0.000331611
Adcy7	11513	chr8:90796302-90853861:+	0.697134	0.000122044
Adgrf1	77596	chr17:43407296-43461355:+	-1.10309	0.000618229
Adgrv1	110789	chr13:81234067-81772143:-	-2.27267	3.46727e-39
Adh4	26876	chr3:138078461-138093856:+	-0.793746	4.82729e-16
Adh6-ps1	639769	chr3:138037085-138051255:+	-4.94063	1.97974e-78
Adora1	11539	chr1:136095792-136132034:-	-0.87749	1.04919e-05
Adra2a	11551	chr19:54119672-54123472:+	1.45107	0.000169863
Adrb2	11555	chr18:62337367-62339635:-	1.01617	2.17316e-05
Adrb3	11556	chr8:28336248-28340060:-	-0.782468	4.76096e-05
Adrbk2	320129	chr5:113339498-113444558:-	1.27982	1.57735e-14
Agt	11606	chr8:127080487-127093607:-	0.926318	5.62195e-31
Agtr1a	11607	chr13:30428225-30474736:+	0.551658	8.53888e-08
Agxt2	268782	chr15:10288288-10339908:+	-0.59363	6.64702e-17
Ahcyl2	74340	chr6:29718443-29862310:+	-0.914774	2.85968e-10
Ahsa2	268390	chr11:23387882-23398039:-	-0.693262	2.20521e-06
AI429214	621080	chr8:38056629-38058587:+	0.884577	2.50033e-06
Aifm3	72168	chr16:17489770-17507578:+	-0.938398	2.08704e-14
Aig1	66253	chr10:13372515-13588636:-	0.822073	5.61095e-10
Ak6	102216272	chr13:101421298-101436370:+	-0.652162	2.38438e-06
Akap7	432442	chr10:24888896-25018969:-	0.500898	2.01266e-05
Akirin1	68050	chr4:123412438-123427542:-	-0.61204	4.64431e-05
Akr1b7	11997	chr6:34362362-34373137:+	2.75661	9.93602e-19
Akr1c19	432720	chr13:4232986-4247605:+	-0.555655	0.000117311
Akr1c6	83702	chr13:4433589-4456776:+	-0.506328	9.24203e-18
Alas2	11656	chrX:146981960-147005165:+	-3.18102	1.83479e-123
Aldh1a1	11668	chr19:20676472-20717952:+	-0.920421	5.93683e-10
Aldh1b1	72535	chr4:45811894-45817480:+	0.516886	0.000906018
Aldh3a2	11671	chr11:61058254-61080688:-	0.553484	7.23863e-05
Aldh3b2	621603	chr19:3972328-3981665:+	1.57784	5.93863e-05
Aldh3b3	73458	chr19:3958808-3970438:+	4.72219	2.6759e-54
Alg12	223774	chr15:88635673-88649748:-	-0.808139	0.00010738
Alg2	56737	chr4:47482705-47487239:-	-0.836908	0.00016493
Alms1	236266	chr6:85537525-85652745:+	0.813918	9.63881e-08
Alpk1	71481	chr3:127373228-127483445:-	0.866977	2.78387e-10
Alpl	11647	chr4:137297646-137352299:-	-0.636931	2.26489e-07
Amigo2	105827	chr15:97074505-97077718:-	0.964889	3.28122e-09
Amn1	232566	chr6:149106099-149137234:-	-0.780759	0.000350792
Angpt1	11600	chr15:42256213-42508523:-	1.50361	1.57277e-09
Ankrd13b	268445	chr11:77283989-77303180:-	0.845294	0.000842016
Ankrd44	329154	chr1:54702184-54983231:-	0.528366	1.25866e-06
Ankrd55	77318	chr13:113078659-113174210:+	1.41993	2.30066e-17
Anks6	75691	chr4:47028561-47070178:-	1.58455	9.32787e-07
Ano8	382014	chr8:73999918-74009966:-	0.677853	2.85657e-08
Aox1	11761	chr1:58086813-58163254:+	-1.30926	4.93404e-68
Aox3	71724	chr1:58169980-58257296:+	-1.99778	3.12639e-50
Apaf1	11783	chr10:90452056-90545488:-	0.547791	8.47768e-05
Apex2	77622	chrX:147006050-147022698:-	-0.880819	1.06116e-06
Aph1b	208117	chr9:66623294-66643230:-	0.730622	0.00013925
Apoa4	11808	chr9:46048927-46051541:+	0.801254	0.000171826
Apobec3	80287	chr15:79722838-79738859:+	0.848541	1.64595e-06
Appl1	72993	chr14:27732174-27783737:-	-0.825066	3.93227e-34
Aqp4	11829	chr18:15547903-15569491:-	-2.03862	7.7956e-14
Arhgap25	232201	chr6:87408539-87483253:-	0.520436	0.000845412
Arhgap30	226652	chr1:173319091-173340370:+	0.506682	0.000109955
Arhgap6	11856	chrX:165233031-165742372:+	0.801718	0.00041532
Arhgef10	234094	chr8:14911663-15001085:+	-0.688938	8.26348e-09
Arhgef10l	72754	chr4:140070400-140221820:-	0.647375	1.33376e-05
Arhgef16	230972	chr4:153652579-153674004:-	0.872629	0.000226301
Arl2bp	107566	chr8:97190500-97198357:+	0.575351	0.00070432
Arl6ip1	54208	chr7:125262404-125273139:-	-0.69544	2.3213e-09
Arrdc4	66412	chr7:75881880-75894124:-	1.2293	3.30274e-13
Arsa	11883	chr15:89302907-89307855:-	-1.16005	2.66852e-34
As3mt	57344	chr19:46781933-46815585:+	0.557329	0.000164441
Asic5	58170	chr3:81800844-81825155:+	-1.35659	3.4302e-14
Asns	27053	chr6:7625171-7643182:-	-2.24258	2.46864e-10
Atf6b	12915	chr17:34784091-34792019:+	-0.547945	0.000167747
Atg13	51897	chr2:91514769-91550749:-	-0.535448	0.000862794
Atp11c	320940	chrX:57476467-57657156:-	-0.57862	2.94077e-20
Atp2a3	53313	chr11:72774671-72806545:+	0.810052	0.000681101
Atp2b2	11941	chr6:113695662-113992074:-	1.7564	1.78806e-08
Atp6v0d2	242341	chr4:19803985-19849713:-	2.28351	2.63788e-17
Atp6v0e2	76252	chr6:48487568-48491799:+	-0.758055	8.44165e-07
Atp8a1	11980	chr5:68009378-68238670:-	0.680038	1.56777e-08
Atp8b4	241633	chr2:126146709-126317289:-	-1.58545	9.6516e-22
Atp8b5	320571	chr4:43280031-43386703:+	0.788558	2.64335e-09
AW112010	107350	chr19:11122102-11125056:-	0.576128	4.07074e-06
AW209491	105351	chr13:14722512-14730469:+	-0.654565	3.55553e-05
AW554918	225289	chr18:25327521-25625822:+	0.557263	0.000556033
B3galnt1	26879	chr3:69377841-69402882:-	-0.672995	4.6055e-06
B4galt5	56336	chr2:167123945-167174678:-	-0.666422	0.00049477
Baat	12012	chr4:49502290-49519430:-	-0.508717	7.10963e-14
Bag3	29810	chr7:135667097-135690493:+	-1.20065	0.000216521
Baiap2l1	66898	chr5:145025394-145118981:-	-0.58718	1.45692e-06
Banp	53325	chr8:124474392-124553160:+	-1.39464	5.50078e-07
Bbs1	52028	chr19:4886882-4906627:-	0.590457	0.000284162
BC089597	216454	chr10:127303532-127314375:+	3.87234	0
Bche	12038	chr3:73439731-73512337:-	0.74958	4.75675e-21
Bcl11b	58208	chr12:109148613-109241624:-	1.29859	0.000549236
Bcl2l11	12125	chr2:127951774-127988283:+	1.01112	2.27577e-06
Bcor	71458	chrX:11613864-11737481:-	0.561511	0.000118491
Bdh2	69772	chr3:134944185-134967389:+	-0.79411	2.57348e-06
Bdnf	12064	chr2:109514857-109567200:+	-1.6713	6.64702e-17
Bhlhb9	70237	chrX:132420390-132425620:+	1.80728	3.66106e-18
Bhlhe41	79362	chr6:145806763-145813940:-	-1.76084	5.35313e-07
Bhmt	12116	chr13:94386846-94407713:-	-0.611536	1.9065e-05
Blnk	17060	chr19:41003417-41069025:-	1.16396	1.02265e-06
Bmp7	12162	chr2:172693513-172765822:-	-1.33833	7.60478e-09
Bmper	73230	chr9:23027520-23289659:+	2.37641	1.69473e-21
Bmyc	107771	chr2:25562399-25563239:+	-1.15889	2.74177e-10
Bok	51800	chr1:95582152-95592347:+	-0.820689	7.59003e-05
Brca2	12190	chr5:151325196-151372721:+	0.853674	3.32538e-07
Btbd8	100503185	chr5:107867016-107920615:+	1.12903	0.000175979
Btla	208154	chr16:45224450-45253008:+	1.31486	9.0278e-06
Bub1b	12236	chr2:118423947-118467328:+	1.2409	1.79466e-06
Bysl	53414	chr17:47736280-47748441:-	-0.783453	1.76328e-05
C2cd2l	71764	chr9:44117320-44128365:-	-0.616701	9.59332e-05
C2cd4d	271944	chr3:94166366-94168489:+	-1.39244	2.65484e-05
C3	12266	chr17:57343390-57367559:-	0.56668	9.00618e-22
C330021F23Rik	546049	chr8:3567998-3584776:+	0.902127	0.000686083
C4a	625018	chr17:34946037-34960399:-	-3.13206	5.85305e-55
C6	12274	chr15:4677210-4754045:+	-3.60575	4.51819e-81
C730002L08Rik	320155	chr19:20609017-20626820:-	-1.72913	1.29949e-19
C730027H18Rik	319572	chr10:70631485-70644788:-	-1.00736	1.77672e-11
C730036E19Rik	402734	chr1:152985164-152991225:+	-0.881677	4.49377e-06
C8a	230558	chr4:104488285-104549003:-	-1.67378	3.0465e-09
C8b	110382	chr4:104438922-104477153:+	-1.61834	3.29894e-18
C9	12279	chr15:6395333-6448476:+	-1.70545	5.45319e-19
Cabyr	71132	chr18:12899864-12913651:+	-1.55374	3.32238e-05
Cacna1d	12289	chr14:30853130-31304342:-	0.780723	0.000600089
Cacybp	12301	chr1:162132498-162143023:-	-0.595495	6.31096e-05
Camk1d	227541	chr2:5214503-5635808:-	0.657053	1.86645e-09
Camk2d	108058	chr3:126299869-126549244:+	0.556674	1.50827e-05
Camkk2	207565	chr5:123181180-123229419:-	0.769944	1.25542e-11
Camkmt	73582	chr17:85490040-85857920:+	0.823466	0.00017665
Capg	12332	chr6:72494385-72512977:+	0.823593	6.03858e-05
Capn10	23830	chr1:94830985-94844525:+	0.769969	8.47069e-14
Capn5	12337	chr7:105270069-105326784:-	0.825898	4.62635e-07
Capn8	170725	chr1:184495138-184562483:+	-3.28805	1.52443e-22
Caprin2	232560	chr6:148791014-148844759:-	1.52077	1.62395e-15
Car1	12346	chr3:14766214-14808365:-	-0.529734	4.72007e-05
Car2	12349	chr3:14886426-14900770:+	1.35203	7.61496e-23
Car3	12350	chr3:14863538-14872373:+	-1.64018	1.40263e-25
Card10	105844	chr15:78605566-78633472:-	0.691095	6.02594e-06
Card11	108723	chr5:141348953-141476550:-	1.20279	0.000130466
Cblb	208650	chr16:52031662-52208159:+	0.52403	0.000154825
Cbr1	12408	chr16:93608082-93610594:+	0.954906	1.75472e-20
Cbx7	52609	chr15:79746237-79763076:-	0.875711	4.44938e-15
Cc2d2a	231214	chr5:44053618-44132209:+	1.00755	5.26844e-10
Ccdc117	104479	chr11:5428891-5442220:-	-0.687819	6.03273e-05
Ccdc14	239839	chr16:34690702-34725280:+	1.03136	1.32589e-05
Ccdc141	545428	chr2:76847963-77008692:-	0.656441	0.000558135
Ccdc25	67179	chr14:66456139-66485441:+	-0.531128	1.68727e-06
Ccdc68	381175	chr18:70085213-70129138:+	1.39549	5.00015e-16
Ccdc80	67896	chr16:45094166-45128037:+	0.517866	2.55202e-06
Ccdc88a	108686	chr11:29274172-29410808:+	0.540348	0.000734038
Ccl27a	20301	chr4:41716343-41721049:-	1.4944	3.69037e-09
Ccnd1	12443	chr7:152115836-152125830:-	1.91346	7.60736e-15
Ccnf	12449	chr17:24360177-24388354:-	-1.09816	3.4989e-06
Ccr2	12772	chr9:124016922-124023879:+	1.22433	1.25066e-05
Cd14	12475	chr18:36884718-36886469:-	1.27067	8.04651e-08
Cd1d1	12479	chr3:86799758-86803262:-	0.548156	3.74732e-15
Cd1d2	12480	chr3:86790508-86793454:+	1.70765	2.64533e-18
Cd22	12483	chr7:31650423-31665361:-	1.00652	2.97136e-05
Cd226	225825	chr18:89366819-89439719:+	1.27817	4.65321e-05
Cd276	102657	chr9:58372107-58388747:-	0.865026	0.000140969
Cd34	12490	chr1:196765015-196787486:+	0.703671	0.000496272
Cd36	12491	chr5:17287508-17394777:-	1.79072	1.06e-14
Cd4	12504	chr6:124814711-124838227:-	-2.41573	1.0712e-37
Cd52	23833	chr4:133649453-133650988:-	0.820415	4.14216e-05
Cd7	12516	chr11:120898063-120900792:-	1.23854	0.000944934
Cd9	12527	chr6:125410284-125444773:-	0.902128	5.93683e-10
Cda	72269	chr4:137894443-137923870:-	2.39502	4.13413e-21
Cdc14a	229776	chr3:115975471-116126950:-	0.999617	2.93699e-08
Cdc34	216150	chr10:79144940-79151143:+	-0.595933	3.70843e-09
Cdcp1	109332	chr9:123081403-123125156:-	1.10273	6.2017e-06
Cdk2ap2	52004	chr19:4097351-4099017:+	-0.551043	0.000971776
Cdkn1c	12577	chr7:150644244-150646955:-	1.18291	6.8983e-16
Cdkn2c	12580	chr4:109333481-109339361:-	1.04315	5.17766e-11
Cdpf1	72355	chr15:85637402-85642127:-	1.66211	3.35036e-13
Cdx4	12592	chrX:100516737-100525563:+	1.52997	0.000119661
Cela1	109901	chr15:100504853-100518351:-	-0.926357	2.62462e-13
Cenpa	12615	chr5:30969259-30977210:+	0.686445	0.000655587
Cenpm	66570	chr15:82064206-82075177:-	1.22438	9.4413e-09
Cep128	75216	chr12:92236932-92622849:-	0.677918	0.000100419
Cep70	68121	chr9:99143887-99200822:+	0.78993	6.80562e-06
Cep72	74470	chr13:74173943-74199733:-	1.16192	0.000390891
Cep76	225659	chr18:67777051-67800990:-	-0.768394	1.33112e-06
Cerkl	228094	chr2:79172648-79269145:-	0.842079	8.98438e-06
Cers6	241447	chr2:68699614-68949347:+	0.877589	7.61424e-06
Ces1e	13897	chr8:95725117-95753518:-	-1.00382	4.49083e-15
Ces1f	234564	chr8:95780135-95803635:-	-0.54022	1.33407e-09
Ces2c	234671	chr8:107370968-107378382:+	-1.89862	5.89094e-19
Ces3a	382053	chr8:107572499-107582314:+	-1.30534	1.23993e-36
Ces3b	13909	chr8:107607655-107617491:+	-0.739926	0.000297947
Ces4a	234677	chr8:107655700-107674009:+	-1.61622	6.34866e-07
Cfp	18636	chrX:20502580-20508681:-	0.817882	7.40651e-08
Chmp4c	66371	chr3:10366973-10391005:+	1.47419	3.28122e-09
Chordc1	66917	chr9:18096711-18118444:+	-0.991755	1.94273e-06
Chpt1	212862	chr10:87935558-87966715:-	-0.972513	2.14206e-21
Chrna2	110902	chr14:66759797-66771785:+	-1.15193	3.53095e-11
Chst14	72136	chr2:118752233-118754319:+	0.760628	0.000380791
Ciapin1	109006	chr8:97343719-97362240:-	-0.571189	0.000131248
Cib3	234421	chr8:74728234-74736736:-	-1.36513	0.000614745
Cirh1a	21771	chr8:109417540-109446994:+	-0.580395	3.20142e-05
Cited2	17684	chr10:17443034-17445480:+	-0.750844	4.41866e-07
Clca3a1	12722	chr3:144392641-144423941:-	0.59659	0.000367075
Cldn14	56173	chr16:93919276-94009082:-	0.593233	0.000428642
Cldn18	56492	chr9:99591216-99617686:-	-1.99121	3.33678e-07
Clec12a	232413	chr6:129300262-129315321:+	0.591036	0.000337543
Clec2d	93694	chr6:129130633-129136553:+	-0.665405	1.77185e-05
Clic5	224796	chr17:44325521-44417117:+	-1.80052	1.42577e-45
Clu	12759	chr14:66587320-66600385:+	-0.517063	5.88643e-11
Cmah	12763	chr13:24419273-24569158:+	-0.58198	5.89436e-11
Cmip	74440	chr8:119780919-119985405:+	0.556934	2.48791e-05
Cmtm7	102545	chr9:114665954-114691111:-	0.802787	1.4996e-06
Cntln	338349	chr4:84530213-84777825:+	0.690131	4.86266e-06
Cobl	12808	chr11:12136679-12364963:-	0.838247	8.57093e-09
Col11a2	12815	chr17:34176083-34203629:+	-0.905593	0.000982111
Col15a1	12819	chr4:47220884-47326037:+	0.929917	0.000414071
Col27a1	373864	chr4:62876446-62996024:+	-1.85579	5.51429e-24
Col4a2	12827	chr8:11312805-11449287:+	-0.544732	5.08705e-07
Col4a5	12830	chrX:137909962-138123778:+	1.0591	2.42399e-08
Col5a3	53867	chr9:20574501-20619511:-	-1.95808	3.26863e-22
Col6a1	12833	chr10:76171537-76188789:-	0.718966	8.42699e-05
Col6a6	245026	chr9:105591747-105730415:-	1.19315	1.18346e-06
Colec12	140792	chr18:9707646-9877993:+	0.774451	9.17525e-24
Comt	12846	chr16:18406975-18426809:-	-0.989121	7.05224e-10
Coq10b	67876	chr1:55109614-55129546:+	-0.942771	5.98774e-05
Coro1a	12721	chr7:133843288-133848330:-	1.35055	3.66384e-10
Coro7	78885	chr16:4626884-4679720:-	0.630429	2.59406e-11
Cox18	231430	chr5:90643750-90653021:-	-0.590388	8.57093e-09
Cox19	68033	chr5:139813776-139821120:-	-0.638639	2.95165e-11
Cox7a2	12866	chr9:79603048-79607660:-	-0.513917	3.96484e-13
Cpox	12892	chr16:58670321-58680502:+	-0.704354	3.77508e-25
Creb3l2	208647	chr6:37281021-37392148:-	-0.673117	0.000512473
Creld1	171508	chr6:113433563-113443332:+	-0.714924	2.94724e-07
Crem	12916	chr18:3266352-3337587:-	-0.602317	1.69429e-05
Crisp2	22024	chr17:40901683-40931095:-	1.73655	5.39363e-07
Cry1	12952	chr10:84594445-84647799:-	-0.739115	0.000369928
Csad	246277	chr15:102007429-102019474:-	-2.0218	5.2517e-17
Cspg5	29873	chr9:110146287-110165080:+	-3.50473	1.8908e-28
Ctc1	68964	chr11:68829413-68849975:+	0.503033	7.4427e-08
Ctdsp2	52468	chr10:126415773-126437031:+	0.629634	1.28682e-05
Ctla2a	13024	chr13:61035516-61037986:-	0.857971	7.4552e-05
Ctla2b	13025	chr13:60996712-60998808:-	0.526781	0.000773565
Ctps2	55936	chrX:159339492-159472473:+	0.757327	6.05491e-13
Ctsc	13032	chr7:95426595-95464371:+	1.54549	8.1517e-27
Cul2	71745	chr18:3383223-3436698:+	-0.662149	7.21899e-28
Cul9	78309	chr17:46637558-46683337:-	0.694354	5.23632e-07
Cux2	13048	chr5:122310225-122499860:-	4.01461	8.64041e-31
Cxcl1	14825	chr5:91320271-91322141:+	-1.2417	1.43427e-05
Cxx1a	66158	chrX:50945666-50946940:-	0.579581	0.000220471
Cxx1b	553127	chrX:50972354-50973585:-	0.841513	5.09551e-05
Cyba	13057	chr8:124948671-124956840:-	0.53394	0.000546375
Cycs	13063	chr6:50512562-50516473:-	-0.54398	1.01615e-11
Cyp17a1	13074	chr19:46741655-46747490:-	1.73577	9.41524e-08
Cyp1a2	13077	chr9:57524744-57531462:-	-0.998756	9.48636e-24
Cyp2a22	233005	chr7:27716650-27724405:-	4.471	1.5579e-65
Cyp2a4	13086	chr7:27092211-27100107:+	5.03516	4.00217e-46
Cyp2b13	13089	chr7:26846514-26881215:+	7.78119	9.78814e-171
Cyp2b9	13094	chr7:26958428-26995679:+	2.99452	2.24266e-15
Cyp2c29	13095	chr19:39361575-39405203:+	-1.1232	5.17941e-23
Cyp2c37	13096	chr19:40066914-40086733:+	0.884081	9.4591e-24
Cyp2c38	13097	chr19:39464046-39537565:-	2.81178	3.97911e-28
Cyp2c39	13098	chr19:39585312-39643019:+	3.77378	3.0671e-89
Cyp2c40	13099	chr19:39841563-39887304:-	4.35722	1.27838e-34
Cyp2c53-ps	638988	chr19:39303744-39349227:+	-4.9146	7.70468e-60
Cyp2c55	72082	chr19:39081509-39117177:+	-1.32818	2.29466e-05
Cyp2c67	545288	chr19:39683349-39723532:-	-2.31919	8.66698e-59
Cyp2c68	433247	chr19:39763326-39815591:-	1.21635	2.89041e-17
Cyp2c69	100043108	chr19:39917150-39961259:-	3.80289	7.88779e-26
Cyp2d10	13101	chr15:82233276-82237624:-	-0.622513	1.88851e-12
Cyp2d12	380997	chr15:82385528-82389843:+	-1.35208	7.44231e-05
Cyp2d22	56448	chr15:82200957-82210690:-	-0.606398	2.2926e-09
Cyp2d9	13105	chr15:82282807-82287257:+	-4.09712	1.20898e-115
Cyp2f2	13107	chr7:27904974-27918679:+	-0.873538	1.78701e-14
Cyp2g1	13108	chr7:27593946-27606216:+	1.86515	1.93025e-23
Cyp2j6	13110	chr4:96182829-96220342:-	-0.6485	1.11295e-13
Cyp2u1	71519	chr3:130993409-131006145:-	-2.75381	3.12316e-56
Cyp39a1	56050	chr17:43804321-43888380:+	1.63231	2.73198e-20
Cyp3a16	13114	chr5:146197178-146230592:-	3.12194	1.0478e-16
Cyp3a41a	53973	chr5:146505624-146531712:-	5.75479	2.60467e-65
Cyp3a44	337924	chr5:146585559-146617450:-	5.74954	4.36497e-78
Cyp3a57	622127	chr5:146106139-146151381:+	1.34964	0.000581446
Cyp46a1	13116	chr12:109572591-109600444:+	0.783755	9.14071e-05
Cyp4a10	13117	chr4:115190892-115206254:+	3.20905	3.88874e-22
Cyp4a12a	277753	chr4:114971651-115005420:+	-3.89307	3.14873e-26
Cyp4a12b	13118	chr4:115084229-115111639:+	-4.99318	3.49776e-59
Cyp4a30b	435802	chr4:115125209-115143667:+	-2.40179	8.40529e-11
Cyp4a31	666168	chr4:115236254-115251620:+	2.98564	2.74834e-25
Cyp4f16	70101	chr17:32673574-32688742:+	1.31459	2.35983e-21
Cyp4v3	102294	chr8:46391156-46418550:-	-1.24	4.39519e-31
Cyp7b1	13123	chr3:17971950-18143338:-	-2.91906	4.77283e-28
Cytip	227929	chr2:57981550-58012533:-	1.25994	2.60969e-05
D130043K22Rik	210108	chr13:24937000-24993308:+	1.09135	4.71628e-07
D16Ertd472e	67102	chr16:78540581-78576933:-	-0.520099	0.000274488
D430020J02Rik	319545	chr12:117640420-117643634:-	1.43863	4.07628e-05
D630045J12Rik	330286	chr6:38073174-38204009:-	0.778074	7.6627e-07
D830032E09Rik	319596	chr1:109813836-109847524:+	-1.57012	6.03858e-05
Dab2ip	69601	chr2:35413978-35586514:+	0.643629	5.02568e-08
Dcaf4	73828	chr12:84861416-84882942:+	0.748552	8.33191e-06
Dcaf6	74106	chr1:167259632-167390594:-	0.57028	5.9344e-07
Dcbld1	66686	chr10:51953425-52041183:+	0.750457	6.33022e-09
Dclk3	245038	chr9:111341585-111392115:+	0.70993	7.71091e-05
Dcp1b	319618	chr6:119125271-119171632:+	0.578993	0.000347768
Ddah1	69219	chr3:145421656-145557241:+	1.15604	6.8026e-14
Ddc	13195	chr11:11714104-11798147:-	-0.743815	1.3796e-05
Ddx3y	26900	chrY:597158-623056:-	-9.24173	0
Ddx60	234311	chr8:64406884-64516498:+	0.90219	1.10957e-06
Dfna5	54722	chr6:50157402-50211768:-	0.807504	0.000206297
Dhrs7	66375	chr12:73751340-73765815:-	0.875728	1.28789e-16
Dio1	13370	chr4:106964070-106979748:-	1.52818	3.83411e-05
Dirc2	224132	chr16:35694989-35769442:-	-0.619185	2.5528e-12
Dixdc1	330938	chr9:50470858-50545840:-	0.908524	1.89438e-08
Dkk4	234130	chr8:23734515-23738018:+	-2.86735	3.94032e-15
Dll1	13388	chr17:15504318-15512787:-	1.33974	6.07561e-16
Dmxl2	235380	chr9:54212965-54349433:-	-0.537212	2.63586e-07
Dnah11	13411	chr12:119116455-119437516:-	1.03376	0.000117237
Dnah8	13417	chr17:30763881-31012209:+	-1.1488	1.58891e-13
Dnaja1	15502	chr4:40669501-40681998:+	-0.891615	4.4345e-07
Dnaja4	58233	chr9:54547366-54564124:+	-1.0598	2.59707e-05
Dnajb1	81489	chr8:86132074-86136552:+	-0.95958	0.000512102
Dnajb11	67838	chr16:22857918-22879707:+	-0.756816	0.000106014
Dnajb4	67035	chr3:151846835-151873047:-	-1.00096	2.52122e-10
Dnajb9	27362	chr12:45306884-45311055:-	-1.24848	0.000275002
Dnase1	13419	chr16:4037145-4040024:+	-1.31248	0.000752869
Dnase2b	56629	chr3:146244337-146278562:-	-0.71578	1.74482e-20
Dnm3	103967	chr1:163917433-164408165:-	1.19116	0.000739235
Dntt	21673	chr19:41103765-41134015:+	1.4694	3.99602e-09
Doc2g	60425	chr19:4003385-4007005:+	-0.881493	9.18176e-05
Dock10	210293	chr1:80497643-80755128:-	0.504694	0.000802944
Dock2	94176	chr11:34126821-34597407:-	0.707106	2.83532e-05
Dock7	67299	chr4:98603350-98787606:-	0.615109	2.50033e-06
Dock8	76088	chr19:25074019-25276922:+	-0.754428	1.08815e-11
Dpep1	13479	chr8:125710135-125725713:+	1.76558	1.61786e-08
Dpy19l1	244745	chr9:24216225-24307584:-	-0.970213	2.92105e-25
Dpy19l3	233115	chr7:36470519-36539473:-	-2.87659	1.36419e-90
Dpysl3	22240	chr18:43480633-43597940:-	0.581103	0.000671637
Dqx1	93838	chr6:83007838-83017213:+	0.677972	3.61806e-08
Dreh	101202683	chr17:65116451-65117271:+	-1.94006	7.13772e-09
Dsc2	13506	chr18:20189134-20218055:-	0.693391	8.35444e-05
Dsg1c	211924	chr18:20405841-20443532:+	-1.1321	5.9053e-14
Dtx1	14357	chr5:121130273-121161678:-	1.16892	0.000251939
Dynll1	56455	chr5:115747119-115750999:-	-0.796667	5.04003e-05
Dyrk1b	13549	chr7:28964502-28972317:+	0.648205	0.000864668
Dzip1	66573	chr14:119274742-119324692:-	0.735167	0.000862842
E030003E18Rik	320092	chr19:20567205-20630900:+	-1.63004	5.49142e-18
E030018B13Rik	381994	chr7:71061743-71065425:+	-1.90244	8.07683e-07
E230016M11Rik	320172	chr6:66986593-67030646:+	0.678036	0.00090011
Ebf3	13593	chr7:144385354-144506128:-	1.64101	2.08618e-05
Eci3	69123	chr13:35038483-35055678:-	2.87088	1.10612e-16
Edem3	66967	chr1:153602504-153669458:+	-0.636768	0.000880745
Eepd1	67484	chr9:25289182-25411695:+	1.14512	2.26551e-08
Efhc1	71877	chr1:20941707-20980922:+	1.29399	0.000122827
Eif1a	13664	chr18:46757358-46769879:+	-0.598996	0.000164994
Eif2ak3	13666	chr6:70794509-70855235:+	-0.863622	2.93854e-05
Eif2s3x	26905	chrX:91434048-91457990:-	0.527937	2.50315e-25
Eif2s3y	26908	chrY:347055-365037:+	-8.43664	7.65843e-256
Eif4ebp3	108112	chr18:36823714-36825978:+	-0.906991	2.0789e-06
Elmo1	140580	chr13:20182376-20700222:+	0.577711	1.35005e-05
Eln	13717	chr5:135178465-135223193:-	0.859837	0.000142641
Elovl3	12686	chr19:46206389-46210184:+	-5.70755	1.14134e-89
Eml2	72205	chr7:19766519-19791831:+	0.635444	0.000134843
Emp2	13731	chr16:10281842-10314061:-	1.63728	2.07927e-35
Enc1	13803	chr13:98011060-98022995:+	1.09275	5.04547e-16
Enpep	13809	chr3:128972095-129035667:-	0.559252	9.98143e-08
Enpp1	18605	chr10:24357720-24431965:-	0.650876	2.46035e-09
Enpp2	18606	chr15:54670456-54751701:-	-0.720952	9.94587e-08
Enpp3	209558	chr10:24493620-24556001:-	-0.822418	2.65537e-08
Enpp5	83965	chr17:44215795-44223510:+	-0.596238	1.471e-09
Enpp6	320981	chr8:48072279-48180249:+	-1.93269	2.99609e-11
Epb41l1	13821	chr2:156246645-156368950:+	0.651911	2.58787e-05
Ephb6	13848	chr6:41555481-41570506:+	1.3552	9.70811e-06
Ephx1	13849	chr1:182919687-182947700:-	-0.771783	4.00194e-13
Ephx2	13850	chr14:66703209-66743359:-	-0.959639	2.37221e-35
Eps8	13860	chr6:137425766-137597806:-	0.661418	3.03966e-05
Eps8l2	98845	chr7:148524901-148548915:+	-0.564503	9.58675e-08
Erlin1	226144	chr19:44109433-44144275:-	-0.517937	1.49695e-13
Erp27	69187	chr6:136855908-136870701:-	-0.965868	1.34344e-05
Esr1	13982	chr10:5340908-5734552:-	0.967811	3.70092e-13
Esrrg	26381	chr1:189432885-190038763:+	1.3245	4.71628e-07
Exog	208194	chr9:119354041-119374636:+	-0.756746	0.000359329
Ezr	22350	chr17:6942480-6987129:-	0.710688	5.81532e-06
F2r	14062	chr13:96371744-96388388:-	-0.691609	3.96484e-13
Fabp12	75497	chr3:10244209-10301183:-	1.41596	0.000101709
Fam109a	231717	chr5:122299037-122304608:+	0.5595	7.11085e-05
Fam110c	104943	chr12:31758833-31764805:+	1.60441	5.86179e-11
Fam117a	215512	chr11:95198332-95243186:+	0.68615	0.000346739
Fam126a	84652	chr5:23421094-23536508:-	0.799646	5.27145e-14
Fam129b	227737	chr2:32731654-32780773:+	1.01998	1.29579e-05
Fam149a	212326	chr8:46422069-46467645:-	-0.514027	1.58103e-11
Fam161a	73873	chr11:22913387-22923741:+	0.59841	4.68403e-05
Fam171b	241520	chr2:83652885-83721515:+	1.40293	6.70747e-09
Fam184a	75906	chr10:53352952-53470715:-	-1.18735	4.62708e-05
Fam187b	76415	chr7:31758823-31774744:+	-0.56224	0.000335107
Fam188a	66960	chr2:12268891-12341087:-	-0.769513	2.39699e-24
Fam213b	66469	chr4:154270539-154273152:-	-1.10217	8.51215e-16
Fam222a	433940	chr5:115018260-115063227:+	-0.878828	0.000537403
Fam35a	75698	chr14:35050221-35123689:-	-0.576062	2.41535e-05
Fam47e	384198	chr5:93000563-93020310:+	-1.58152	4.27552e-18
Fam83g	69640	chr11:61497912-61523452:+	0.630256	0.000209673
Fam84a	105005	chr12:14154404-14158844:-	0.773597	4.97602e-05
Fam84b	399603	chr15:60650551-60656635:-	1.57504	7.23409e-08
Fam98a	72722	chr17:75936426-75951286:-	-0.544318	0.000160134
Fancl	67030	chr11:26287084-26371883:+	-0.532372	1.32256e-07
Farsa	66590	chr8:87380885-87393156:+	-0.516446	0.000352011
Fbn1	14118	chr2:125126330-125332174:-	0.549294	8.78759e-08
Fbxl21	213311	chr13:56623869-56639147:+	0.859867	0.000204417
Fcer2a	14128	chr8:3681737-3694174:-	1.6906	8.52193e-06
Fchsd1	319262	chr18:38117088-38129385:-	0.815848	2.59892e-06
Fcrla	98752	chr1:172847725-172857714:-	1.28177	0.000716033
Fgd1	14163	chrX:147481713-147524229:+	1.53849	2.79957e-09
Fgfr1	14182	chr8:26629231-26686190:+	-0.815234	2.04427e-06
Fgfrl1	116701	chr5:109123248-109135969:+	0.600058	1.58174e-06
Fgl1	234199	chr8:42276788-42300510:-	2.0381	7.98654e-13
Fgr	14191	chr4:132530010-132557797:+	0.829302	6.28268e-05
Fhl3	14201	chr4:124377943-124385855:+	1.03248	0.000682841
Ficd	231630	chr5:114185791-114190616:+	-1.18423	5.25451e-07
Fitm1	68680	chr14:56194511-56195789:+	-1.85033	5.34132e-20
Fkbp11	66120	chr15:98554799-98558629:-	-1.17301	1.33407e-09
Fkbp5	14229	chr17:28535698-28623094:-	1.15094	2.51131e-05
Fmn2	54418	chr1:176431956-176752860:+	-2.60894	2.69477e-16
Fmo1	14261	chr1:164759692-164796679:-	0.804416	2.01032e-28
Fmo2	55990	chr1:164805178-164828843:-	2.46796	6.04716e-41
Fmo3	14262	chr1:164883930-164914659:-	8.07341	9.78814e-171
Fmo4	226564	chr1:164724014-164742680:-	1.60667	1.75472e-20
Fmo5	14263	chr3:97432727-97459210:+	-0.897106	1.79956e-26
Fn1	14268	chr1:71632047-71699808:-	0.678365	2.66255e-09
Fndc3a	319448	chr14:72937760-73109810:-	-0.648126	2.01104e-05
Fndc5	384061	chr4:128814304-128821837:+	1.48997	4.39416e-07
Fnip2	329679	chr3:79259893-79371601:-	0.838872	9.57354e-06
Folh1	53320	chr7:93867486-93924374:-	-1.69531	9.87398e-06
Folr2	14276	chr7:108988502-109005704:-	1.56039	2.12263e-13
Frat1	14296	chr19:41904460-41907073:+	-0.603204	0.000891104
Frat2	212398	chr19:41920465-41922622:-	-0.953835	7.23234e-05
Frk	14302	chr10:34203206-34331036:+	0.678303	8.33578e-09
Fsd1l	319636	chr4:53644343-53719881:+	0.630054	0.000263386
Ftx	78878	chrX:100756249-100819093:-	0.611913	1.35197e-07
Fundc2	67391	chrX:72627738-72642497:+	0.641333	0.000670263
Fus	233908	chr7:135110993-135125545:+	0.665868	3.92605e-08
Fut8	53618	chr12:78339091-78576983:+	0.673624	1.70335e-07
Fxyd5	18301	chr7:31817742-31827350:-	0.545989	0.000409739
Fyb	23880	chr15:6529847-6615608:+	0.698046	1.90441e-05
Fzd6	14368	chr15:38837826-38869736:+	1.30848	1.49341e-07
G6pdx	14381	chrX:71654825-71674500:-	0.824361	2.76961e-06
Gab2	14389	chr7:104230261-104457461:+	0.568441	0.000345366
Gabbr2	242425	chr4:46676770-47004586:-	0.719928	2.71184e-06
Gabrb3	14402	chr7:64845888-65084171:+	-1.59459	9.65006e-09
Gal3st1	53897	chr11:3883639-3899331:+	1.29258	0.000354092
Gas2	14453	chr7:59134515-59249828:+	-0.608437	4.63438e-05
Gas6	14456	chr8:13465374-13494535:-	1.04532	7.52629e-12
Gbf1	107338	chr19:46227048-46361000:+	-0.60629	2.8427e-07
Gbp2	14469	chr3:142283627-142300972:+	1.25874	4.42667e-07
Gbp3	55932	chr3:142223016-142236176:+	1.60458	4.53602e-15
Gbp7	229900	chr3:142193300-142213115:+	0.944193	4.08055e-06
Gck	103988	chr11:5800824-5850084:-	-0.602735	4.09947e-05
Gde1	56209	chr7:125832072-125849252:-	-0.656029	8.51124e-09
Ggct	110175	chr6:54935089-54942861:-	0.508553	1.99542e-06
Gimap1	16205	chr6:48689046-48693794:+	0.702756	1.97071e-05
Gimap3	83408	chr6:48714463-48720850:-	1.28083	8.15613e-06
Gimap8	243374	chr6:48597233-48610874:+	1.10996	8.53427e-18
Ginm1	215751	chr10:7487745-7500715:-	-0.59642	9.67732e-14
Gjc1	14615	chr11:102660792-102681000:-	1.19651	0.000678602
Gjc3	118446	chr5:138395037-138404187:-	-0.968125	2.27718e-06
Glo1	109801	chr17:30729807-30749604:-	-0.66148	1.1468e-18
Glyat	107146	chr19:12707798-12726227:+	-0.656224	3.4281e-16
Gm10658	100038566	chr9:56904704-56919773:-	-0.564475	0.000672889
Gm11437	628813	chr11:83961865-83980978:-	0.782389	0.000609999
Gm11837	100038514	chr4:14857788-14880177:+	1.02475	8.09744e-05
Gm11992	626870	chr11:8948595-8969357:+	1.47067	1.89581e-07
Gm12718	622167	chr4:103055105-103164793:+	-4.5392	1.1542e-85
Gm13251	433791	chr4:145728599-145749009:-	-0.913083	9.57237e-05
Gm15417	545539	chr3:89195786-89202701:+	-0.593299	3.3057e-05
Gm1600	381033	chr16:10324198-10331378:-	1.04637	0.000307263
Gm19522	100503040	chr16:42884483-42912183:-	-1.05364	5.55614e-08
Gm20125	100504235	chr10:16670900-16815588:-	1.40392	0.00026237
Gm20319	100504628	chr16:26714768-26755588:-	-0.529689	2.0323e-09
Gm32511	102635087	chr9:71016583-71055929:+	0.798919	0.000236043
Gm3259	100041296	chr5:95734942-95772594:+	-1.27205	0.000359296
Gm4794	215895	chr10:33486230-33501921:-	5.53896	8.42228e-62
Gm4956	241041	chr1:21275327-21288393:-	-3.09432	1.49912e-26
Gm6614	625716	chr6:141920717-141957266:-	-1.84615	2.73595e-06
Gmds	218138	chr13:31911455-32430413:-	0.893994	0.000672889
Gng7	14708	chr10:80411369-80477670:-	1.20727	0.000401138
Gnl3	30877	chr14:31825619-31832317:-	-0.626948	0.000241564
Golph3l	229593	chr3:95392856-95423169:+	-0.922428	1.27366e-05
Golt1b	66964	chr6:142335763-142352378:+	-0.754297	0.000481271
Gpc1	14733	chr1:94728263-94756773:+	-0.900807	4.39383e-07
Gpr108	78308	chr17:57374338-57387112:-	-0.549478	2.22563e-08
Gpr162	14788	chr6:124808463-124813935:-	-1.34171	7.31723e-06
Gprc5c	70355	chr11:114712846-114733931:+	0.802361	4.37723e-31
Gpt2	108682	chr8:88016516-88051457:+	-0.869947	2.36629e-09
Grap2	17444	chr15:80403027-80483284:+	1.55355	3.21588e-06
Grb10	14783	chr11:11830502-11937423:-	-0.840829	0.000335184
Greb1l	381157	chr18:10325177-10562939:+	3.08346	2.42346e-42
Grhpr	76238	chr4:44994266-45003606:+	-0.508435	8.73288e-10
Grid1	14803	chr14:35633322-36394301:+	2.16618	4.841e-26
Grm8	14823	chr6:27225121-28084369:-	-1.91392	2.00138e-12
Grn	14824	chr11:102291636-102298123:+	0.609955	1.15385e-13
Grpel2	17714	chr18:61872078-61885985:-	0.656827	6.30172e-06
Gsn	227753	chr2:35111879-35163422:+	0.712052	0.000227573
Gspt2	14853	chrX:91881408-91883900:+	1.44736	9.14131e-18
Gsta2	14858	chr9:78178827-78194952:-	-1.58102	4.99711e-06
Gstm6	14867	chr3:107741766-107746667:-	-0.720688	9.24123e-09
Gstp1	14870	chr19:4035411-4037912:-	-3.40701	1.25724e-103
Gstp2	14869	chr19:4040288-4042221:-	-1.48493	2.84714e-06
Gstt3	103140	chr10:75236867-75244159:-	1.31686	1.62621e-07
Gtf2e1	74197	chr16:37509882-37539855:-	-0.814949	1.01334e-05
Gtf2f1	98053	chr17:57142825-57150711:-	-0.564776	3.52049e-05
Gtpbp4	69237	chr13:8971724-8995258:-	-0.68772	3.36744e-05
Gucy2c	14917	chr6:136645805-136730263:-	2.52066	2.16389e-14
Gulo	268756	chr14:66605624-66628047:-	-0.612054	2.04166e-16
Gypc	71683	chr18:32687974-32719688:-	0.88072	6.87132e-09
Gzma	14938	chr13:113884035-113891189:-	1.46465	3.89795e-05
H2-Ob	15002	chr17:34375850-34382853:+	1.14139	0.000614745
H2-T10	15024	chr17:36252816-36258389:-	0.775623	0.000689956
Hace1	209462	chr10:45297635-45432151:+	0.63152	5.67446e-07
Hacl1	56794	chr14:32420412-32454151:-	0.69069	6.87789e-09
Hamp2	66438	chr7:31707391-31709200:-	2.90647	1.11682e-15
Hao1	15112	chr2:134323097-134380088:-	-1.08706	4.5968e-27
Hao2	56185	chr3:98678442-98697153:-	3.78458	2.16572e-24
Hcrtr2	387285	chr9:76073687-76171385:-	-3.21411	9.63822e-21
Heg1	77446	chr16:33684552-33768281:+	0.715891	3.22465e-09
Hes6	55927	chr1:93308060-93309799:-	-1.04567	5.71002e-08
Hexb	15212	chr13:97946286-97968312:-	1.58123	1.85482e-78
Hexim1	192231	chr11:102977639-102981038:+	-0.617443	0.000150094
Hhat	226861	chr1:194336710-194597413:-	0.876916	0.000248964
Hhipl1	214305	chr12:109544480-109566510:+	0.871855	0.000290179
Hist1h2ak	319169	chr13:21845246-21845781:-	1.09487	0.000902949
Hist1h3i	319153	chr13:21874784-21875266:-	1.39393	2.52534e-05
Hjurp	381280	chr1:90155431-90174154:-	0.603341	8.42685e-07
Hmgb2	97165	chr8:59990640-59994796:+	0.534699	0.000998019
Hmgn3	94353	chr9:83003549-83040214:-	1.19088	7.80222e-05
Hnf4g	30942	chr3:3508030-3659800:+	1.77265	1.87097e-06
Hprt	15452	chrX:50341255-50374837:+	-0.543689	2.87655e-25
Hpse	15442	chr5:101108505-101148702:-	0.5475	5.60071e-05
Hr	15460	chr14:70953863-70973355:+	1.17058	0.000159444
Hsd3b1	15492	chr3:98656117-98663717:-	1.72587	1.98607e-06
Hsd3b2	15493	chr3:98515030-98528466:-	-1.33837	1.2264e-27
Hsd3b3	15494	chr3:98545399-98567051:-	-0.936101	1.54363e-25
Hsd3b5	15496	chr3:98422559-98449457:-	-3.46108	1.18395e-23
Hsp90aa1	15519	chr12:111929246-111934605:-	-1.20736	8.04743e-06
Hsp90ab1	15516	chr17:45704727-45710210:-	-0.580788	9.69616e-06
Hspa1a	193740	chr17:35106304-35109101:-	-2.27818	4.05983e-09
Hspa1b	15511	chr17:35093374-35096183:-	-2.59338	9.76504e-12
Hspa1l	15482	chr17:35109648-35116173:+	-1.48707	0.000199299
Hspa4l	18415	chr3:40549535-40594287:+	-0.64257	0.000438649
Hspb1	15507	chr5:136363789-136365433:+	-0.843551	0.000409739
Hspb6	243912	chr7:31338321-31340458:+	-0.574254	4.5679e-09
Hspb8	80888	chr5:116858500-116872873:-	-0.624648	0.000148477
Hspg2	15530	chr4:137024718-137126545:+	0.814436	3.22088e-15
Hsph1	15505	chr5:150419420-150438890:-	-1.25886	0.000570836
Htra4	330723	chr8:26135400-26149434:-	0.700935	0.000412956
Hypm	67334	chrX:9424073-9424626:+	1.44303	0.000317125
Icam1	15894	chr9:20820404-20833240:+	0.684502	6.24811e-06
Icosl	50723	chr10:77532113-77542270:+	1.00913	0.000827316
Id1	15901	chr2:152561987-152563146:+	1.26598	0.000190237
Id4	15904	chr13:48356796-48359405:+	1.13033	2.80627e-05
Idh2	269951	chr7:87239734-87260236:-	0.554133	5.62951e-07
Ier3	15937	chr17:35958658-35959856:+	1.32337	1.1781e-06
Ier5	15939	chr1:156943497-156946766:-	0.804859	3.12573e-07
Ifi27l2b	217845	chr12:104689108-104695433:-	0.996755	5.36405e-08
Ifi44	99899	chr3:151393887-151412923:-	0.76546	0.000646817
Ifit1	15957	chr19:34715379-34724499:+	0.69291	7.10658e-05
Ifit3	15959	chr19:34658019-34663472:+	0.878344	5.08705e-07
Ifitm1	68713	chr7:148153328-148155726:+	0.505258	0.000128163
Ift43	76411	chr12:87423511-87503409:+	0.647736	0.0008344
Ift57	73916	chr16:49699407-49765239:+	0.718557	0.000173048
Igfbp3	16009	chr11:7106096-7113926:-	0.568817	0.000389816
Igsf1	209268	chrX:47135714-47150922:-	-1.409	0.00050364
Igsf23	70080	chr7:20522654-20536092:-	-0.626426	0.000490118
Igsf8	140559	chr1:174242498-174249974:+	0.545604	0.000392743
Ihh	16147	chr1:74991889-74998246:-	-1.88325	7.94353e-09
Ikbkg	16151	chrX:71638630-71699117:+	-0.68372	1.47616e-19
Il12rb1	16161	chr8:73332348-73345322:+	-1.73927	2.25055e-09
Il13ra1	16164	chrX:33652103-33711256:+	0.536803	1.42389e-08
Il15	16168	chr8:84855523-84926485:-	1.07755	5.99964e-05
Il16	16170	chr7:90791573-90884000:-	0.507688	0.000276705
Il1a	16175	chr2:129125346-129135708:-	0.98785	0.000307448
Il1rap	16180	chr16:26581791-26725233:+	-0.851862	1.2289e-21
Il1rn	16181	chr2:24192380-24207011:+	1.47879	1.70339e-06
Il22ra1	230828	chr4:135284074-135311298:+	0.772848	0.00013459
Il2rg	16186	chrX:98459724-98463594:-	0.976524	0.000162619
Il33	77125	chr19:29999604-30035205:+	1.03443	2.65651e-08
Il7	16196	chr3:7572028-7613760:-	2.23428	2.78351e-13
Ildr2	100039795	chr1:168184270-168246963:+	0.982891	1.99382e-07
Impg2	224224	chr16:56204426-56273866:+	0.838778	2.43774e-07
Inhbb	16324	chr1:121312042-121318825:-	1.35396	6.10309e-05
Inhbc	16325	chr10:126793382-126807600:-	-0.513774	8.99873e-11
Insc	233752	chr7:121889280-121993894:+	-0.517348	9.18176e-05
Insl6	27356	chr19:29395844-29399808:-	1.37959	0.000561777
Ints2	70422	chr11:86024185-86071070:-	-1.04043	3.59414e-07
Intu	380614	chr3:40439689-40508696:+	0.662137	4.05208e-10
Ippk	75678	chr13:49516592-49558429:+	-0.604559	3.24328e-05
Iqcb1	320299	chr16:36828486-36872801:+	0.733663	8.71988e-06
Iqce	74239	chr5:141139459-141178332:-	0.517462	0.000113018
Iqgap1	29875	chr7:87856469-87948217:-	0.527258	1.05687e-06
Irf4	16364	chr13:30841127-30858796:+	1.184	4.14216e-05
Irgq	210146	chr7:25315667-25323619:+	-0.517874	4.14333e-06
Itga6	16403	chr2:71624996-71696484:+	1.72821	1.82829e-25
Itgam	16409	chr7:135206154-135262005:+	0.783934	0.000874457
Itgb3	16416	chr11:104469314-104531785:+	0.557379	0.000220972
Itgb3bp	67733	chr4:99432093-99495809:-	0.669434	1.66149e-05
Itk	16428	chr11:46138650-46203017:-	1.19338	0.000893488
Itpr3	16440	chr17:27194249-27259168:+	0.956989	5.07737e-06
Jagn1	67767	chr6:113392511-113398223:+	-0.54735	0.000148563
Jam2	67374	chr16:84774368-84826620:+	0.51623	0.000585627
Jazf1	231986	chr6:52718062-53018618:-	1.29163	1.13469e-06
Jpx	70252	chrX:100688897-100701764:+	0.64576	1.78324e-05
Kantr	72997	chrX:148729367-148762036:-	0.859595	0.000753269
Kbtbd13	74492	chr9:65236491-65239459:-	2.12405	8.94654e-10
Kcnk1	16525	chr8:128519002-128554585:+	-3.86812	2.18702e-41
Kcnq5	226922	chr1:21388480-21952731:-	0.996115	6.58014e-05
Kctd15	233107	chr7:35424036-35437860:-	-1.07926	2.55362e-05
Kdm5d	20592	chrY:234231-280254:+	-7.55475	1.5505e-195
Keg1	64697	chr19:12770280-12794386:+	-1.72697	3.35168e-25
Kif1a	16560	chr1:94912032-94998451:-	1.63747	1.27677e-08
Kif20b	240641	chr19:34996848-35050221:+	0.751281	0.000771495
Kif3c	16570	chr12:3365132-3406494:+	0.653175	0.000459798
Kifap3	16579	chr1:165709714-165847238:+	0.637717	6.54294e-08
Klb	83379	chr5:65739650-65775242:+	0.527318	0.000349809
Klf1	16596	chr8:87425827-87429194:+	0.581622	0.000115745
Klf15	66277	chr6:90412620-90425203:+	-0.753995	2.88874e-07
Klf6	23849	chr13:5860735-5869639:+	0.646407	0.000797016
Klhl13	67455	chrX:22796397-22942208:-	0.851282	4.47117e-14
Klhl2	77113	chr8:67218472-67373822:-	-0.54617	2.53258e-15
Kmo	98256	chr1:177562324-177590984:+	-0.581351	1.46054e-15
Kng2	385643	chr16:22985925-23029174:-	0.570662	1.68877e-10
Kpna4	16649	chr3:68876143-68931014:-	-0.524792	8.78194e-11
Kynu	70789	chr2:43410845-43538568:+	-0.602931	2.08704e-14
Lacc1	210808	chr14:77424008-77436424:-	0.706282	3.65244e-06
Lactb	80907	chr9:66803200-66823291:-	-0.561416	3.98175e-12
Lad1	16763	chr1:137715175-137729918:+	-0.899188	0.000592975
Lag3	16768	chr6:124854377-124861723:-	-1.5	1.37669e-07
Lama3	16774	chr18:12492533-12741521:+	-3.73083	5.23734e-68
Lama4	16775	chr10:38685321-38829994:+	0.599138	3.59414e-07
Lap3	66988	chr5:45884613-45903930:+	-0.594613	5.12647e-22
Lbp	16803	chr2:158132229-158158588:+	0.658066	7.10355e-06
Lcn2	16819	chr2:32240157-32243259:-	1.5231	3.87252e-05
Ldah	68832	chr12:8214913-8292565:+	-0.854088	7.56368e-30
Ldhd	52815	chr8:114150171-114154222:-	-0.640065	1.76542e-12
Leap2	259301	chr11:53235683-53236638:-	-0.603803	0.000493298
Leng9	243813	chr7:4099785-4101474:-	-0.803286	0.000198654
Lepr	16847	chr4:101390012-101487959:+	2.51507	2.78269e-42
Lig1	16881	chr7:13862662-13896776:+	0.71402	0.000313026
Lig4	319583	chr8:9970020-9976323:-	-0.603607	9.85066e-05
Limk2	16886	chr11:3243300-3309241:-	0.501918	0.000773839
Lin52	217708	chr12:85792458-85872483:+	-0.608766	0.000189445
Lipo1	381236	chr19:33629771-33664801:-	0.569249	0.00028929
Lipt2	67164	chr7:107307787-107309441:+	0.770771	0.000216066
Lmnb2	16907	chr10:80364108-80380990:-	-0.703346	3.49445e-06
Lmod2	93677	chr6:24547771-24555414:+	-1.7669	6.073e-06
Lmod3	320502	chr6:97188522-97202774:-	1.36999	0.000508076
Lpcat2	270084	chr8:95379249-95443178:+	0.5965	0.000561818
Lpl	16956	chr8:71404454-71430831:+	-2.1664	2.47813e-49
Lpp	210126	chr16:24393436-24992664:+	0.511036	2.7239e-07
Lrmp	16970	chr6:145064156-145123448:+	0.773039	2.02173e-05
Lrp2	14725	chr2:69262392-69424124:-	-1.43914	1.11166e-07
Lrp2bp	67620	chr8:47095956-47114830:+	1.15635	1.35599e-05
Lrrc16a	68732	chr13:24104350-24372659:-	-0.964343	3.38941e-08
Lrrc24	378937	chr15:76545706-76552603:-	1.32932	1.0834e-06
Lrrc59	98238	chr11:94491138-94506530:+	-0.527792	0.000288211
Lrrcc1	71710	chr3:14533788-14572658:+	0.975888	4.10963e-07
Lsm12	268490	chr11:102024803-102046570:-	-0.580763	4.45269e-14
Lsp1	16985	chr7:149646717-149680773:+	0.999226	5.65252e-05
Ltbp2	16997	chr12:86124162-86217445:-	1.0392	1.91343e-05
Lurap1l	52829	chr4:80556590-80600205:+	-0.619975	2.67439e-05
Ly6a	110454	chr15:74825307-74828461:-	-1.69695	2.16262e-10
Ly6d	17068	chr15:74592486-74593997:-	2.11678	9.47384e-10
Ly6e	17069	chr15:74785481-74790335:+	0.636928	3.84145e-06
Ly75	17076	chr2:60131817-60221288:-	1.07682	1.64474e-09
Lynx1	23936	chr15:74578286-74583409:-	1.29819	1.55444e-07
Lysmd3	80289	chr13:81796805-81810889:+	-0.599632	0.000351768
Lyz2	17105	chr10:116714597-116719328:-	0.592916	0.000662715
Mab21l2	23937	chr3:86349503-86352205:-	-1.00591	0.000682614
Maged2	80884	chrX:147240964-147248882:-	0.659261	7.00367e-08
Mak16	67920	chr8:32269940-32279196:-	-0.513492	0.000816715
Mal2	105853	chr15:54402921-54434401:+	-0.818697	3.79304e-12
Malrd1	102635496	chr2:15448106-16177184:+	1.56032	2.9854e-05
Man2b2	17160	chr5:37198052-37221888:-	0.71206	2.61069e-22
Maoa	17161	chrX:16196824-16264938:+	1.08898	4.63333e-18
Maob	109731	chrX:16286407-16394492:-	0.524602	3.52464e-07
Map4k4	26921	chr1:39957758-40083155:+	0.916744	2.4012e-15
Mapkapk3	102626	chr9:107157258-107192208:-	1.29142	4.11087e-08
March7	57438	chr2:60047993-60086442:+	0.537207	1.71775e-08
Marcksl1-ps4	111002	chr13:4247981-4249023:+	-0.693015	4.57401e-05
Mbd1	17190	chr18:74427942-74442338:+	-1.08388	4.34149e-07
Mbl2	17195	chr19:30307447-30314172:+	0.759377	5.72198e-21
Mbnl2	105559	chr14:120674891-120830920:+	-0.505696	1.57775e-06
Mbnl3	171170	chrX:48466671-48559167:-	0.843445	2.20626e-05
Mcm10	70024	chr2:4911770-4933837:-	-1.73514	1.02361e-30
Mcmdc2	240697	chr1:9898719-9931035:+	2.38821	1.06505e-14
Mctp2	244049	chr7:79222716-79451481:-	-0.661842	6.01396e-14
Mcts2	66405	chr2:152512884-152513678:+	-0.520312	0.000198839
Mdm1	17245	chr10:117578843-117606055:+	0.851569	5.41081e-06
Mef2c	17260	chr13:83643033-83806684:+	0.650254	8.28366e-05
Meg3	17263	chr12:110779206-110809939:+	-1.37541	1.08238e-06
Mep1b	17288	chr18:21230845-21258700:+	-2.08915	7.87543e-08
Metrn	70083	chr17:25931516-25933990:-	0.618363	0.000251006
Mettl20	320204	chr6:149090035-149099692:+	-2.067	4.49024e-15
Mfsd11	69900	chr11:116715329-116736951:+	-0.564947	9.46931e-06
Mfsd7c	217721	chr12:87087489-87154535:+	0.988415	1.93426e-05
Mgst1	56615	chr6:138089058-138105273:+	-0.662811	3.94708e-17
Mgst3	66447	chr1:169302515-169323928:-	0.928508	2.31079e-06
Mical1	171580	chr10:41196120-41206836:+	0.878452	7.3847e-05
Micalcl	100504195	chr7:119511822-119556618:+	-0.791036	5.64946e-08
Miip	28010	chr4:147234887-147242828:-	0.818654	8.11346e-11
Mir1948	100316699	chr18:12873320-12873404:+	-1.51493	8.80252e-06
Mis12	67139	chr11:70833113-70840636:+	-0.834222	3.90147e-06
Mitf	17342	chr6:97757052-97971352:+	-0.685981	4.07074e-06
Mkrn2os	70291	chr6:115533565-115542594:-	1.02776	7.69288e-14
Mlkl	74568	chr8:113835698-113862105:-	0.945421	3.69182e-09
Mllt3	70122	chr4:87415829-87679311:-	0.653666	0.00026481
Mlx	21428	chr11:100948604-100953521:+	-0.521842	3.79473e-06
Mmd2	75104	chr5:143039435-143084706:-	2.56812	1.15425e-16
Mmgt2	216829	chr11:62462166-62479861:+	0.813839	0.000646817
Mmp14	17387	chr14:55050441-55060095:+	0.632226	1.32017e-05
Mob3a	208228	chr10:80147998-80164565:-	0.794325	2.51478e-11
Morc4	75746	chrX:136356174-136406193:-	1.38693	2.45542e-18
Mpc1	55951	chr17:8476678-8490526:+	0.682064	1.63631e-26
Mphosph10	67973	chr7:71521427-71537122:-	-0.632952	0.000507648
Mphosph8	75339	chr14:57287085-57316266:+	-0.559681	1.86443e-05
Mpped2	77015	chr2:106533616-106708517:+	-1.08093	0.000921375
Mpzl1	68481	chr1:167522312-167564672:-	0.880135	6.31096e-05
Mpzl3	319742	chr9:44863264-44883125:+	-0.580186	1.6479e-05
Mr1	15064	chr1:156975008-156993910:-	0.678406	3.22999e-06
Mrpl34	94065	chr8:73988825-73989652:+	-0.629147	1.02872e-09
Mt1	17748	chr8:96702989-96704227:+	2.15026	1.39083e-09
Mt2	17750	chr8:96696518-96697467:+	2.31332	2.26051e-09
Mtf1	17764	chr4:124479793-124527044:+	-0.651572	7.8709e-07
Mthfd1l	270685	chr10:6179460-6373466:-	1.13157	7.90733e-06
Mthfd2	17768	chr6:83255698-83267598:-	-1.63877	7.02548e-11
Mtmr11	194126	chr3:95965893-95975641:+	1.90584	1.39671e-13
Mtmr4	170749	chr11:87405719-87429798:+	-0.629985	7.0627e-06
Mtmr7	54384	chr8:41635513-41720146:-	-0.938607	3.11415e-18
Mtnr1a	17773	chr8:46154564-46173860:+	-2.54195	1.03878e-28
Mtrr	210009	chr13:68699657-68721046:-	-0.507302	0.000293707
Mug1	17836	chr6:121788559-121839075:+	-1.30609	8.46223e-20
Mup1	17840	chr4:60510885-60514832:-	-1.6254	9.44479e-06
Mup10	100039008	chr4:60591133-60595027:-	-1.24622	5.45105e-10
Mup12	100039054	chr4:60732254-60736153:-	-5.8235	1.30228e-80
Mup13	100039089	chr4:60885339-60889318:-	-1.46629	8.43539e-06
Mup2	17841	chr4:60148785-60152728:-	-0.902998	0.000359952
Mup20	381530	chr4:61711269-61715151:-	-6.14229	1.03421e-145
Mup21	381531	chr4:61808866-61811875:-	-7.07821	9.95363e-186
Mup3	17842	chr4:61744511-61748346:-	-1.95874	1.60763e-68
Mup7	100041658	chr4:60079341-60083347:-	-1.86041	2.39513e-06
Mycl	16918	chr4:122673174-122679723:+	0.867318	0.000716991
Myef2	17876	chr2:124912007-124949396:-	-0.509987	4.6594e-05
Myh10	77579	chr11:68505417-68630126:+	-0.616191	7.38261e-12
Myo1d	338367	chr11:80295629-80593527:-	0.6981	1.20666e-07
Myo1g	246177	chr11:6406551-6420961:-	0.868733	0.000646817
Naaa	67111	chr5:92686686-92707207:-	0.622659	0.000530663
Nab2	17937	chr10:127097974-127103759:-	0.760143	9.20861e-05
Nabp1	109019	chr1:51526332-51535243:-	-0.586818	0.000764559
Nagk	56174	chr6:83745051-83752550:+	0.598774	2.74896e-13
Naip2	17948	chr13:100914018-100972077:-	0.905655	1.67052e-15
Nars2	244141	chr7:104100037-104213267:+	-0.658705	1.60352e-15
Nat8	68396	chr6:85780381-85781884:-	-3.28042	4.4449e-25
Nat8f5	69049	chr6:85767212-85770966:-	-1.45999	0.000304857
Nat8f7	100043497	chr6:85656701-85658555:-	1.03004	0.000904383
Ncald	52589	chr15:37295930-37722183:-	1.04749	1.96453e-21
Ncam2	17968	chr16:81200942-81624532:+	-1.31678	1.5737e-13
Nckap1l	105855	chr15:103284256-103329231:+	0.601156	4.90071e-07
Ncoa5	228869	chr2:164825857-164860279:-	-0.596248	3.41993e-05
Ncoa7	211329	chr10:30365388-30522913:-	0.550312	0.000431204
Ndrg1	17988	chr15:66760880-66801203:-	1.10786	7.47408e-08
Ndufaf4	68493	chr4:24825230-24832148:+	-0.691727	3.06564e-08
Nek2	18005	chr1:193645352-193656928:+	-0.88801	0.000428642
Nfil3	18030	chr13:53062578-53076408:-	-0.644424	0.000551319
Ngdn	68966	chr14:55634291-55642974:+	-0.714715	2.46896e-07
Nhlrc1	105193	chr13:47107926-47110219:-	-0.742023	0.000854619
Nifk	67949	chr1:120218420-120230408:+	-0.523886	4.61574e-05
Nin	18080	chr12:71112422-71213022:-	0.570081	6.8065e-08
Nktr	18087	chr9:121628299-121665959:+	-0.549487	0.000478757
Nlrc5	434341	chr8:96996663-97051172:+	0.884751	7.03146e-05
Nme1	18102	chr11:93820239-93829835:-	-0.583315	5.52351e-08
Nme2	18103	chr11:93811128-93817570:-	-0.524476	1.0822e-05
Nme7	171567	chr1:166237803-166367431:+	0.839587	6.3244e-12
Nmi	64685	chr2:51804019-51828728:-	0.511151	7.46299e-07
Nmrk1	225994	chr19:18706506-18726674:+	0.767393	4.66801e-06
Nol8	70930	chr13:49748447-49774385:+	-0.755866	0.000144339
Nolc1	70769	chr19:46150337-46160033:+	-1.18475	2.03943e-08
Nop16	28126	chr13:54685552-54691435:-	-0.581861	3.04793e-08
Nop2	110109	chr6:125081901-125094771:+	-0.717231	0.000111603
Nop56	67134	chr2:130100148-130105049:+	-0.627163	0.000427588
Nop58	55989	chr1:59741850-59768354:+	-0.72114	7.55282e-05
Nox4	50490	chr7:94395159-94547218:+	-2.55699	7.97031e-41
Nphp1	53885	chr2:127566468-127614627:-	0.617256	2.12763e-06
Nqo1	18104	chr8:109912125-109927105:-	1.4446	6.11268e-20
Nr2c2ap	75692	chr8:72655226-72657650:+	-0.643445	3.65565e-05
Nrarp	67122	chr2:25036278-25038852:+	1.05856	0.000460449
Nrp2	18187	chr1:62749891-62865266:+	0.572108	4.9298e-06
Nt5c3b	68106	chr11:100283635-100302403:-	0.639458	2.52774e-05
Nt5e	23959	chr9:88222447-88266927:+	2.54955	1.88744e-67
Ntrk2	18212	chr13:58907930-59235331:+	2.62395	1.26806e-14
Nudt7	67528	chr8:116657474-116676212:+	-1.96158	1.79326e-45
Nudt8	66387	chr19:4000580-4002102:+	-0.545443	4.86279e-11
Nuggc	100503545	chr14:66224104-66267280:+	-2.55979	7.69288e-14
Nupr1	56312	chr7:133766760-133768984:-	0.81738	0.000608142
Nxpe5	381680	chr5:138667132-138693103:+	1.3735	0.000570036
Oas1a	246730	chr5:121346266-121357534:-	0.805033	8.97663e-06
Obp2a	227627	chr2:25555594-25558846:+	-4.69607	1.51521e-40
Ociad2	433904	chr5:73713437-73730186:-	-1.30288	1.76672e-21
Ocrl	320634	chrX:45265633-45319043:+	0.628913	2.00731e-07
Olfm3	229759	chr3:114606996-114828682:+	-1.07456	4.87184e-09
Omd	27047	chr13:49678116-49687978:+	-4.19317	1.44629e-70
Ophn1	94190	chrX:95749619-96086364:-	0.546971	0.000705974
Orm3	18407	chr4:63017196-63020545:+	1.66141	5.03822e-13
Osbp2	74309	chr11:3603734-3763906:-	1.65753	1.62603e-10
Osbpl3	71720	chr6:50243326-50406169:-	-1.31633	6.51478e-08
Osbpl7	71240	chr11:96911942-96930218:+	0.845283	4.65268e-05
Osbpl8	237542	chr10:110601858-110734303:+	-0.68716	1.31184e-08
Ovol3	381867	chr7:31018316-31021784:-	-1.48845	1.12578e-05
P2ry14	140795	chr3:58918545-58957414:-	0.854634	7.72959e-05
P2ry4	57385	chrX:97785493-97790208:-	0.656237	3.32538e-07
P4ha1	18451	chr10:58786044-58836052:+	-1.06304	0.000117452
Pacs1	107975	chr19:5133685-5273119:-	0.606588	0.000320139
Pamr1	210622	chr2:102390178-102483197:+	0.676998	2.22184e-05
Papss2	23972	chr19:32670205-32741677:+	0.975723	1.57088e-07
Pard3b	72823	chr1:61685398-62688858:+	-1.02482	3.99009e-33
Parp10	671535	chr15:76063425-76073870:-	0.51213	4.50063e-05
Parp11	101187	chr6:127403741-127444257:+	0.549716	0.000527027
Parp16	214424	chr9:65062497-65087026:+	-0.57743	2.14361e-07
Patz1	56218	chr11:3189134-3209086:+	0.837602	3.15105e-09
Pbx1	18514	chr1:170049495-170362300:-	1.05903	8.6305e-22
Pced1b	239647	chr15:97077538-97216122:+	0.863904	0.000352191
Pcgf6	71041	chr19:47108107-47125396:-	-0.569306	9.51782e-05
Pclo	26875	chr5:14514918-14863459:+	1.4901	3.3537e-11
Pcsk5	18552	chr19:17506804-17912122:-	0.699154	1.29049e-10
Pcyt1b	236899	chrX:90900202-90995287:+	1.66142	6.75015e-07
Pde12	211948	chr14:27483603-27489332:-	-0.777885	1.73296e-05
Pde4d	238871	chr13:109444371-110746177:+	1.59414	1.61122e-12
Pde7b	29863	chr10:20117810-20444874:-	0.610207	0.00020563
Pdgfra	18595	chr5:75548316-75594229:+	0.501922	1.66784e-11
Pdilt	71830	chr7:126630101-126666996:-	-0.937311	6.76896e-16
Pdk4	27273	chr6:5433351-5446278:-	1.28556	5.60071e-05
Pdp1	381511	chr4:11885330-11893597:-	0.811849	8.92077e-08
Pdzk1ip1	67182	chr4:114761313-114766499:+	1.15439	1.14657e-05
Pdzrn3	55983	chr6:101099601-101327891:-	0.959366	9.50791e-15
Peg3	18616	chr7:6658671-6683130:-	0.923026	1.43593e-06
Peli3	240518	chr19:4931855-4943092:-	0.878025	0.000228169
Pelo	105083	chr13:115878563-115880366:-	-0.79308	5.39853e-05
Per2	18627	chr1:93312559-93355905:-	-1.18501	0.000137503
Pex26	74043	chr6:121133685-121148855:+	-0.504571	0.000211935
Pfkfb1	18639	chrX:147024464-147078421:+	-0.689766	0.000183077
Pfkfb3	170768	chr2:11393058-11475556:-	-1.06502	4.71628e-07
Pgm1	66681	chr5:64484189-64519397:+	0.52358	1.60782e-08
Pgm2l1	70974	chr7:107376117-107427382:+	0.605438	1.56013e-05
Phc1	13619	chr6:122267749-122290245:-	0.766761	7.13626e-05
Phospho1	237928	chr11:95685814-95693454:+	-1.56405	1.38619e-20
Phospho2	73373	chr2:69627794-69635225:+	-0.63752	3.00301e-06
Phyh	16922	chr2:4840042-4859789:+	-0.976716	1.29079e-45
Piezo2	667742	chr18:63169867-63546837:-	0.830902	2.03166e-09
Pigw	70325	chr11:84689815-84693787:-	-0.541606	0.000274731
Pik3r3	18710	chr4:115894519-115975661:+	-1.02769	1.19188e-06
Pim1	18712	chr17:29627990-29632404:+	-0.709289	2.37969e-06
Pim3	223775	chr15:88692624-88696156:+	-1.11783	1.12936e-07
Pirb	18733	chr7:3664107-3671984:-	0.582585	0.000359367
Pkhd1	241035	chr1:20047860-20608138:-	0.979531	2.57131e-18
Pla1a	85031	chr16:38396203-38433225:-	0.624579	9.91503e-18
Pla2g16	225845	chr19:7631949-7663035:+	0.656473	5.27665e-08
Pla2g4f	271844	chr2:120125693-120139901:-	1.80092	4.75774e-06
Plac8	231507	chr5:100982752-101001224:-	0.833331	1.81189e-05
Platr22	100503474	chr1:138592788-138622305:+	1.14739	0.00027489
Plcb2	18796	chr2:118533253-118554174:-	0.652844	0.000143453
Plce1	74055	chr19:38598687-38859590:+	0.637179	3.98793e-15
Plek	56193	chr11:16871209-16908721:-	0.603636	6.86846e-05
Plek2	27260	chr12:79989684-80007925:-	1.50253	7.34764e-08
Plekha1	101476	chr7:138009424-138056816:+	-0.606687	2.09004e-14
Plekhh1	211945	chr12:80130150-80182642:+	1.14509	0.000691871
Plekhm3	241075	chr1:64835695-65003398:-	0.752892	7.81917e-06
Plgrkt	67759	chr19:29423167-29436361:-	0.510568	0.000210059
Pllp	67801	chr8:97198795-97220142:-	-0.54358	3.52049e-05
Plpp2	50784	chr10:78989169-78996532:-	0.598995	9.04059e-05
Plppr1	272031	chr4:49072334-49353133:+	3.20797	2.09068e-19
Pltp	18830	chr2:164665018-164683208:-	1.02929	0.000984495
Plxna3	18846	chrX:71574405-71590028:+	0.962542	3.95337e-05
Plxnb1	235611	chr9:108997950-109022429:+	0.597409	0.000226301
Pml	18854	chr9:58064987-58097593:-	0.532297	1.44574e-06
Pnpla3	116939	chr15:83998246-84019951:+	1.81016	5.27798e-06
Pnpla5	75772	chr15:83943051-83953605:-	2.84498	5.6318e-19
Pola1	18968	chrX:90550105-90877494:-	0.584943	0.000290237
Polb	18970	chr8:23738591-23763909:-	-0.725934	1.58917e-37
Pold1	18971	chr7:51788114-51804185:-	1.07989	2.14462e-12
Poln	272158	chr5:34349828-34512175:-	-1.02571	5.3358e-06
Popdc2	64082	chr16:38362276-38378302:+	1.44769	0.000333993
Por	18984	chr5:136165015-136211196:+	0.91359	3.90225e-13
Porcn	53627	chrX:7770972-7783651:-	0.690424	1.65948e-05
Postn	50706	chr3:54165029-54194963:+	0.585484	8.57653e-06
Pou2f1	18986	chr1:167795285-167932765:-	0.879493	4.82373e-08
Ppargc1a	19017	chr5:51845488-51958964:-	0.643996	0.000706099
Ppat	231327	chr5:77342274-77380603:-	-0.556866	4.61574e-05
Ppib	19035	chr9:65907976-65914436:+	-0.564362	9.55804e-06
Ppil4	67418	chr10:7512692-7542361:+	-0.521577	3.73419e-09
Ppl	19041	chr16:5086384-5132574:-	1.05363	6.30504e-07
Ppp1r1b	19049	chr11:98209720-98219110:+	-1.1136	5.98591e-06
Ppp2r5b	225849	chr19:6227767-6235840:-	-0.55647	5.10331e-05
Ppp2r5e	26932	chr12:76551868-76697187:-	-0.599787	2.2761e-05
Ppp4r1l-ps	100043911	chr2:173404821-173485040:-	0.53945	0.000498023
Prcp	72461	chr7:100023763-100083091:+	0.651865	7.25455e-14
Prdx5	54683	chr19:6981309-6984135:-	-0.50237	1.78849e-18
Prelid2	77619	chr18:42035350-42110848:-	0.621589	0.000109797
Prg4	96875	chr1:152296542-152313295:-	0.856788	2.01863e-07
Prkab1	19079	chr5:116463599-116474437:-	0.59036	4.27854e-13
Prkca	18750	chr11:107794701-108205202:-	1.21471	1.49905e-31
Prkd3	75292	chr17:79348745-79420156:-	-0.626198	1.36582e-11
Prkg2	19092	chr5:99358792-99466098:-	-2.29202	1.68785e-09
Prlr	19116	chr15:10106993-10278935:+	1.2167	4.16056e-14
Prob1	381148	chr18:35810005-35814853:-	-0.709311	7.23709e-11
Proca1	216974	chr11:78006894-78019265:+	-0.987436	7.4146e-08
Prom1	19126	chr5:44384861-44492975:-	3.368	4.83259e-38
Prom2	192212	chr2:127352689-127367153:-	1.90637	1.34261e-06
Prpf6	68879	chr2:181336024-181390366:+	-0.601065	4.85871e-06
Prr5	109270	chr15:84511428-84534103:+	1.03322	2.70972e-08
Prrg1	546336	chrX:75694949-75829236:-	0.90615	9.60367e-06
Psd4	215632	chr2:24240917-24264249:+	1.20847	3.07107e-09
Ptgds	19215	chr2:25322232-25325269:-	1.42842	2.49601e-05
Pth1r	19228	chr9:110624589-110649649:-	0.552138	0.000197507
Ptk6	20459	chr2:180929829-180937494:-	0.886844	0.000245128
Ptp4a3	19245	chr15:73553575-73589196:+	0.809215	6.27391e-10
Ptpdc1	218232	chr13:48673238-48721041:-	1.39625	1.77672e-11
Ptpn13	19249	chr5:103854211-104027380:+	0.592711	7.87501e-05
Ptprc	19264	chr1:139959436-140071882:-	0.694734	1.10442e-05
Pycrl	66194	chr15:75746893-75751990:-	-0.637247	1.9214e-08
Pygb	110078	chr2:150612532-150657484:+	0.632162	2.24174e-10
Pygo1	72135	chr9:72773457-72793822:+	3.05284	5.51264e-25
Qpct	70536	chr17:79451246-79489718:+	0.536288	5.96364e-06
Rab11fip2	74998	chr19:59978787-60019557:-	0.584926	4.45127e-07
Rab11fip5	52055	chr6:85284956-85324628:-	0.920348	4.10123e-05
Rab27a	11891	chr9:72892617-72945421:+	0.828847	5.07921e-15
Rab30	75985	chr7:99890224-99985627:+	1.06912	2.54064e-08
Rab3d	19340	chr9:21711955-21722565:-	0.652911	3.30355e-08
Rabl6	227624	chr2:25438538-25463966:-	-0.501482	7.65863e-05
Rad51b	19363	chr12:80398269-80915677:+	4.07396	3.24253e-41
Ralgapa2	241694	chr2:146067035-146337740:-	0.514952	7.73752e-06
Ralgps2	78255	chr1:158734297-158869757:-	0.685917	9.79656e-08
Ramp1	51801	chr1:93076399-93121773:+	0.672921	0.000408733
Rap2a	76108	chr14:120877683-120906414:+	-0.845723	2.08704e-14
Rapgef5	217944	chr12:118754952-118995451:+	0.640035	7.58745e-09
Rapgefl1	268480	chr11:98698099-98714319:+	0.966569	0.000930804
Rarb	218772	chr14:17263354-17914845:-	0.830736	0.000429153
Rarres1	109222	chr3:67282808-67319445:-	-1.04673	2.68755e-08
Rasa2	114713	chr9:96439719-96531922:-	0.586764	0.000188805
Rasa3	19414	chr8:13567218-13677587:-	0.713605	1.724e-06
Rasl11b	68939	chr5:74591351-74595502:+	1.64951	8.71113e-13
Rassf3	192678	chr10:120847407-120913306:-	-1.10127	2.61857e-44
Rassf4	213391	chr6:116583026-116623854:-	0.553584	0.000921375
Rbbp4	19646	chr4:128984344-129012614:-	-0.640346	2.04888e-22
Rbm15b	109095	chr9:106786316-106789331:-	-0.576091	0.000792364
Rbm20	73713	chr19:53751796-53941570:+	1.07668	4.45704e-06
Rbm43	71684	chr2:51779969-51790529:-	0.642154	4.14709e-05
Rbp1	19659	chr9:98323380-98346969:+	0.726602	1.98417e-05
Rcan2	53901	chr17:43938800-44176465:+	3.18184	1.97974e-78
Rcan3	53902	chr4:134968224-134989720:-	0.768966	5.31208e-05
Rccd1	269955	chr7:87461502-87469340:-	-0.720814	1.724e-06
Rcn2	26611	chr9:55889652-55906890:+	0.787862	6.42502e-11
Rcor3	214742	chr1:193922429-193961922:-	0.504724	0.000646817
Rd3	74023	chr1:193801251-193812163:+	-0.676294	0.000200856
Rdh1	107605	chr10:127196819-127205355:+	1.58308	2.12006e-08
Rdh16	19683	chr10:127238209-127252895:+	0.806781	5.96023e-08
Rdh19	216453	chr10:127286984-127298232:+	1.79568	4.96401e-06
Rdh9	103142	chr10:127213461-127229753:+	0.608352	0.000451036
Rell1	100532	chr5:64300137-64360136:-	0.562163	9.60446e-05
Rfx2	19725	chr17:56915320-56970431:-	0.913264	0.000977976
Rfx3	19726	chr19:27836211-28085656:-	0.572268	9.25195e-05
Rfx4	71137	chr10:84218793-84369283:+	1.158	1.97365e-07
Rgs12	71729	chr5:35292097-35376242:+	1.25277	3.22088e-15
Rhbdf1	13650	chr11:32109585-32122293:-	0.513238	0.000856202
Rian	75745	chr12:110842155-110899921:+	-1.21044	0.000144983
Rictor	78757	chr15:6658381-6750400:+	0.550636	2.98732e-06
Rin2	74030	chr2:145611852-145713352:+	0.697872	2.04427e-06
Rinl	320435	chr7:29573988-29583984:+	0.738389	0.000502873
Ripply1	622473	chrX:136314220-136316892:-	0.9611	0.000585176
Rnase2a	93726	chr14:51874937-51875787:-	-2.21056	8.81061e-09
Rnf113a2	66381	chr12:85758150-85759528:+	-0.511004	0.000129391
Rnf122	68867	chr8:32222318-32241945:+	1.11003	1.63736e-05
Rnf144a	108089	chr12:26991659-27100127:-	0.759075	0.000478598
Rnf152	320311	chr1:107173494-107253287:-	1.1602	3.59414e-07
Rnf225	381845	chr7:13512765-13516421:+	1.87844	1.72429e-12
Rnf24	51902	chr2:131124224-131178628:-	0.805216	6.73606e-05
Rpp38	227522	chr2:3246221-3249900:-	-0.581232	0.000860064
Rprd1a	225283	chr18:24643463-24688705:-	-0.57118	5.01737e-06
Rps6ka5	73086	chr12:101787988-101963238:-	0.992864	0.000160042
Rpusd3	101122	chr6:113365313-113369334:-	-0.500948	3.42705e-06
Rrp8	101867	chr7:112880244-112885899:-	-0.523309	0.000366199
Rsph4a	212892	chr10:33624917-33635827:+	4.02569	1.41508e-42
Rtn4	68585	chr11:29592898-29644414:+	1.09681	1.57405e-38
Rtp3	235636	chr9:110887447-110892217:-	-0.661335	4.35607e-12
Rttn	246102	chr18:89141182-89300406:+	0.642481	3.62346e-05
Rufy4	435626	chr1:74172115-74194804:+	1.53557	5.5422e-05
Rundc3b	242819	chr5:8490336-8622952:-	1.26347	0.00038904
Rxrg	20183	chr1:169528493-169569754:+	0.829393	4.47776e-07
S100a8	20201	chr3:90472993-90473956:+	1.27074	0.000674174
S100a9	20202	chr3:90496552-90499643:-	1.50958	2.79093e-06
Saa4	20211	chr7:53983369-53987913:-	-0.684991	4.66685e-06
Sall1	58198	chr8:91551143-91568061:-	0.98219	7.52238e-15
Sall4	99377	chr2:168573832-168592701:-	-1.39012	0.000621293
Samd1	666704	chr8:86521571-86524285:+	-0.757695	1.00815e-05
Samd9l	209086	chr6:3322257-3349571:-	0.703894	1.29091e-07
Saysd1	67509	chr14:20894858-20902394:-	-0.532051	3.95628e-05
Scara5	71145	chr14:66285240-66383663:+	-2.60092	6.19438e-12
Sccpdh	109232	chr1:181598362-181617315:+	0.782352	4.07074e-06
Scn4b	399548	chr9:44947125-44962144:+	1.57956	5.25824e-05
Scp2	20280	chr4:107716435-107791152:-	-1.51387	2.34062e-55
Sdr9c7	70061	chr10:127335591-127348815:+	-0.901428	8.95698e-11
Sec11c	66286	chr18:65960232-65977311:+	-0.735211	2.64412e-10
Sec22b	20333	chr3:97705150-97726241:+	-0.617621	2.0846e-05
Sec23b	27054	chr2:144381965-144416489:+	-0.72874	0.000666798
Sec61g	20335	chr11:16401641-16408487:-	-0.540665	1.10382e-05
Selenbp2	20342	chr3:94497495-94508328:+	-2.08735	1.01957e-08
Sell	20343	chr1:165992207-166010916:+	1.14297	0.000345466
Selplg	20345	chr5:114267807-114280510:-	0.76908	8.59166e-06
Sema3e	20349	chr5:14025276-14256689:+	-2.21066	3.61719e-17
Sema4a	20351	chr3:88239884-88265104:-	0.521231	6.89477e-06
Sept6	56526	chrX:34451267-34529690:-	1.66089	6.66206e-14
Serp1	28146	chr3:58325893-58329806:-	-0.792899	1.18506e-08
Serpina12	68054	chr12:105266979-105282653:-	-1.12788	1.20947e-05
Serpina1c	20702	chr12:105133136-105143160:-	-0.569665	1.73162e-09
Serpina1e	20704	chr12:105185142-105195107:-	-2.50387	3.28404e-11
Serpina3k	20714	chr12:105576696-105583949:+	-0.939285	0.000815439
Serpina3m	20717	chr12:105625374-105632467:+	0.553391	1.50844e-07
Serpina4-ps1	321018	chr12:105316169-105325130:+	-1.63612	4.4693e-05
Serpina5	268591	chr12:105339323-105344347:+	-1.31069	0.000646817
Serpina6	12401	chr12:104884841-104895428:-	1.06693	2.41292e-11
Serpinb1a	66222	chr13:32933961-32943054:-	1.32849	9.84576e-06
Serpinb8	20725	chr1:109486583-109505555:+	1.24502	1.27275e-13
Serpine2	20720	chr1:79790896-79855240:-	-2.11423	2.53969e-21
Sestd1	228071	chr2:77018397-77118649:-	0.536839	0.00063363
Setbp1	240427	chr18:78947117-79306130:-	1.75188	1.30884e-20
Setd8	67956	chr5:124889939-124912320:+	-0.507115	4.41151e-14
Setdb2	239122	chr14:60020848-60059714:-	-0.507867	1.14728e-05
Sgk3	170755	chr1:9788211-9892649:+	0.608845	2.01502e-18
Sh2b2	23921	chr5:136694019-136720810:-	0.867184	0.000145263
Sh2d4a	72281	chr8:70800427-70871603:+	1.55534	6.25659e-14
Sh3bgrl3	73723	chr4:133683321-133684668:-	0.765629	2.03677e-07
Sh3d21	66938	chr4:125827846-125840585:-	0.929877	8.61142e-06
Sh3yl1	24057	chr12:31596534-31645025:+	0.786164	9.65111e-06
Shank2	210274	chr7:151361425-151608580:+	0.691734	0.000228973
Sla	20491	chr15:66612381-66663391:-	0.726533	0.000116704
Slc10a2	20494	chr8:5085623-5105232:-	-0.773365	0.000103693
Slc13a3	114644	chr2:165230795-165298697:-	0.568264	0.00029125
Slc13a5	237831	chr11:72055496-72080106:-	1.61698	1.5737e-13
Slc15a5	277898	chr6:137932111-138028437:-	-1.80338	1.80097e-28
Slc16a11	216867	chr11:70027412-70029916:+	1.27734	2.81291e-19
Slc16a5	217316	chr11:115323787-115335712:+	2.01733	3.7567e-09
Slc16a7	20503	chr10:124664541-124765591:-	0.95005	1.20755e-12
Slc17a3	105355	chr13:23931303-23952583:+	-0.515736	4.96722e-10
Slc17a8	216227	chr10:89036765-89083994:-	-1.42188	4.57433e-12
Slc22a26	236149	chr19:7856473-7877157:-	6.64521	2.02977e-110
Slc22a27	171405	chr19:7938879-8040517:-	4.46556	4.63574e-37
Slc22a28	434674	chr19:8136699-8206472:-	-4.05955	4.93404e-68
Slc22a29	236293	chr19:8234658-8293329:-	2.07097	5.26852e-10
Slc22a30	319800	chr19:8410113-8479595:-	-0.824349	5.17474e-19
Slc22a7	108114	chr17:46569134-46575426:-	-0.753102	0.000593685
Slc23a2	54338	chr2:131878232-131970844:-	1.11459	2.85802e-10
Slc25a17	20524	chr15:81149351-81191195:-	-0.580088	2.80172e-13
Slc25a19	67283	chr11:115475495-115489609:-	-0.571971	7.62256e-05
Slc25a27	74011	chr17:43778849-43803964:-	1.15833	3.72092e-06
Slc26a10	216441	chr10:126609482-126617701:-	0.786643	0.000184458
Slc2a12	353169	chr10:22364817-22423686:+	1.85859	2.24674e-07
Slc30a5	69048	chr13:101572603-101603382:-	-0.717335	6.33797e-05
Slc35b1	110172	chr11:95246236-95252966:+	-0.68582	8.44654e-07
Slc35e3	215436	chr10:117170734-117183414:-	-1.05825	2.4226e-19
Slc35f1	215085	chr10:52410307-52831428:+	-1.90371	9.33099e-07
Slc4a4	54403	chr5:89316285-89668681:+	0.743837	1.31094e-12
Slc4a9	240215	chr18:36687806-36715926:+	1.40584	9.96903e-06
Slc51b	330962	chr9:65260560-65270580:-	1.69224	2.41029e-07
Slc5a3	53881	chr16:92058567-92087718:+	-0.785396	4.94806e-06
Slc8b1	170756	chr5:120961201-120984033:+	1.09313	0.000155778
Slc9a7	236727	chrX:19682881-19868890:-	0.900968	0.000529281
Slco1a1	28248	chr6:141855802-141895483:-	-1.93083	7.06437e-16
Slco1a4	28250	chr6:141753961-141804692:-	1.56102	8.3551e-09
Slmo2	66390	chr2:174290592-174298442:-	-0.596618	9.50063e-09
Slx4ip	74243	chr2:136716954-136895514:+	-0.526808	3.62595e-05
Smc2	14211	chr4:52452093-52501237:+	0.508499	2.34892e-07
Smim1	68859	chr4:153394579-153400153:-	0.67585	0.000525691
Smim3	106878	chr18:60633845-60661637:-	0.916892	0.000744279
Smoc2	64074	chr17:14416513-14541797:+	0.611304	0.000373667
Smox	228608	chr2:131317598-131350919:+	0.69611	0.000107797
Smtnl2	276829	chr11:72203616-72225215:-	1.03479	0.000971283
Snhg11	319317	chr2:158201374-158211881:+	-2.03627	2.8545e-33
Snx21	101113	chr2:164611521-164618270:+	0.552874	6.19926e-06
Snx29	74478	chr16:11322997-11755566:+	-1.01447	6.89477e-11
Socs7	192157	chr11:97223865-97259856:+	-0.526181	2.36704e-06
Sorcs3	66673	chr19:48280515-48879995:+	1.59741	6.57602e-05
Sord	20322	chr2:122060575-122091073:+	-0.504175	3.64991e-12
Sorl1	20660	chr9:41776572-41932372:-	1.00771	0.000180766
Sox13	20668	chr1:135278877-135320789:-	-0.651276	0.000862264
Sox9	20682	chr11:112643524-112649071:+	-0.814295	7.12486e-06
Sp100	20684	chr1:87546563-87606572:+	0.618405	9.62728e-06
Sp140	434484	chr1:87497278-87541611:+	1.19702	3.52903e-09
Sparcl1	13602	chr5:104508128-104543107:-	1.57587	3.40786e-14
Spata13	219140	chr14:61253542-61383393:+	0.683089	3.20142e-05
Spata2l	78779	chr8:125756158-125760109:-	0.667711	3.32372e-05
Specc1	432572	chr11:61770265-62036515:+	0.933298	2.99452e-09
Spice1	212514	chr16:44347514-44388605:+	0.614149	1.36833e-05
Spink6	433180	chr18:44231047-44243264:+	-2.32241	2.36237e-10
Spn	20737	chr7:134275746-134281337:-	1.1237	0.000108586
Spred1	114715	chr2:116946807-117008013:+	0.629726	3.48776e-06
Sprn	212518	chr7:147336527-147340558:-	0.962146	0.000107797
Spsb3	79043	chr17:25023619-25029092:+	-0.777961	3.72572e-12
Spsb4	211949	chr9:96843901-96918774:-	-0.808976	0.000154575
Sptb	20741	chr12:77681475-77811534:-	1.10389	0.000733767
Sptbn2	20743	chr19:4711223-4752352:+	0.618593	7.73419e-06
Srd5a1	78925	chr13:69712327-69750341:-	-1.30746	1.27139e-18
Srgap3	259302	chr6:112667966-112897260:-	1.40501	3.97417e-05
Srl	106393	chr16:4480228-4523053:-	0.879641	0.000251939
Srp19	66384	chr18:34490799-34496253:+	-0.566386	0.000413152
Srsf5	20384	chr12:82046491-82051494:+	0.643651	8.36577e-08
Ssr1	107513	chr13:38063270-38086059:-	-0.50989	1.89128e-05
Sstr2	20606	chr11:113480795-113487209:+	-1.87804	2.08759e-08
St3gal6	54613	chr16:58470655-58523425:-	1.27767	8.57417e-11
St6gal1	20440	chr16:23224813-23360423:+	0.613912	2.92431e-06
St6galnac2	20446	chr11:116538019-116555974:-	0.773139	0.00099501
St6galnac4	20448	chr2:32442598-32455216:+	1.0976	5.654e-06
Stambpl1	76630	chr19:34266760-34314818:+	2.21724	7.40121e-23
Stbd1	52331	chr5:93032077-93035605:+	-1.28848	2.64001e-10
Steap2	74051	chr5:5664829-5694568:-	1.76643	3.93227e-34
Stip1	20867	chr19:7095186-7114516:-	-0.786802	5.05523e-07
Stk11ip	71728	chr1:75518104-75533910:+	0.516186	4.50609e-07
Stk39	53416	chr2:68048504-68310038:-	0.768296	2.9254e-08
Ston1	77057	chr17:89025895-89045064:+	-0.609031	4.17609e-06
Sucnr1	84112	chr3:59885791-59891488:+	-0.959788	7.18587e-07
Sulf2	72043	chr2:165899399-165981183:-	0.732455	1.21564e-06
Sult1a1	20887	chr7:133816384-133819871:-	0.685968	9.04481e-09
Sult1c2	69083	chr17:53968962-53985283:-	0.979426	6.0926e-10
Sult2a1	20859	chr7:14381595-14422759:-	4.15086	1.15729e-30
Sult2a2	100043194	chr7:14318855-14364986:+	4.75631	7.81572e-40
Sult2a4	434121	chr7:14495026-14574937:-	1.89457	3.6887e-07
Sult2a5	434264	chr7:14209316-14256156:+	2.79218	7.59862e-14
Sult2a6	629219	chr7:14807752-14840219:-	3.87129	2.27447e-27
Sult2a7	638251	chr7:15050508-15078275:-	1.45328	2.75503e-05
Sult2a8	76971	chr7:14996035-15031936:-	-0.863507	2.72381e-27
Sult3a1	57430	chr10:33577528-33599281:+	6.79824	4.54592e-100
Susd4	96935	chr1:184695037-184825785:+	-2.72507	7.61022e-49
Svbp	69216	chr4:118867915-118873903:+	0.624227	2.2473e-05
Swt1	66875	chr1:153214829-153275565:-	-0.508627	3.79195e-05
Sybu	319613	chr15:44503403-44619609:-	4.42713	3.19496e-45
Syn2	20965	chr6:115084920-115232644:+	1.20093	2.44099e-06
Sytl4	27359	chrX:130470924-130516351:-	0.586434	0.000127411
Sytl5	236643	chrX:9462747-9575990:+	3.52208	4.01177e-31
Tada2b	231151	chr5:36816319-36826934:-	-0.566986	4.90311e-05
Tagln2	21346	chr1:174430377-174437506:+	0.608295	0.000203046
Tbc1d19	67249	chr5:54200866-54295619:+	0.883072	3.65432e-10
Tbc1d25	209815	chrX:7731598-7753307:-	-0.689714	3.04849e-05
Tbccd1	70573	chr16:22813287-22857742:-	-0.602821	0.000127953
Tcaf1	77574	chr6:42622546-42643058:-	1.07508	1.63802e-14
Tcaim	382117	chr9:122714665-122745450:+	-0.936934	3.48123e-21
Tceal1	237052	chrX:133242604-133244405:+	0.900625	0.000171157
Tceal8	66684	chrX:132703523-132706790:-	1.12944	7.55401e-17
Tcf24	100039596	chr1:9950244-9957566:-	1.18964	0.000125722
Tcf7	21414	chr11:52065785-52096516:-	1.10461	1.13527e-11
Tchh	99681	chr3:93246252-93252999:+	-1.43337	4.01825e-05
Tcn2	21452	chr11:3817081-3832081:-	0.793397	7.39286e-28
Tcp11l1	320554	chr2:104520137-104552319:-	0.722946	0.000191638
Tdo2	56720	chr3:81762336-81779650:-	-0.870416	5.10805e-09
Tead1	21676	chr7:119822834-120050319:+	1.21332	2.3002e-14
Tead2	21677	chr7:52471123-52488989:+	0.957441	2.0262e-06
Tenm3	23965	chr8:49311019-49760044:-	0.967989	1.30339e-09
Tex9	21778	chr9:72305862-72339766:-	1.00182	0.000172923
Tff3	21786	chr17:31262251-31266556:-	-3.16721	6.0123e-19
Tfrc	22042	chr16:32608982-32632880:+	-1.13791	8.94425e-05
Them4	75778	chr3:94114054-94136454:+	-1.25423	1.79298e-16
Them5	66198	chr3:94146021-94151274:+	-2.3956	9.28463e-11
Thsd1	56229	chr8:23337775-23371804:+	0.537673	0.000510643
Tifa	211550	chr3:127492831-127501307:+	0.951374	7.70484e-08
Timm9	30056	chr12:72224159-72237662:-	-0.807563	1.53543e-13
Tle4	21888	chr19:14522562-14672673:-	-0.559657	8.43607e-06
Tlr12	384059	chr4:128292690-128295863:-	1.11103	2.67439e-05
Tlr6	21899	chr5:65344334-65351273:-	1.08237	1.32017e-05
Tm4sf1	17112	chr3:57090986-57105841:-	0.741375	1.51955e-06
Tm6sf2	107770	chr8:72596823-72603965:+	1.15174	5.31578e-16
Tmc3	233424	chr7:90733441-90772219:+	1.32344	8.71217e-05
Tmc7	209760	chr7:125679358-125728200:-	-0.891291	6.10309e-05
Tmcc1	330401	chr6:115968636-116143392:-	-0.656399	1.73162e-09
Tmco4	77056	chr4:138528198-138615086:+	0.641909	2.32678e-06
Tmed9	67511	chr13:55694496-55699055:+	-0.67056	5.61506e-05
Tmem120b	330189	chr5:123526284-123567454:+	-0.651928	0.000648238
Tmem125	230678	chr4:118213546-118216331:-	-0.545604	2.58116e-05
Tmem139	109218	chr6:42211969-42214554:+	1.47086	0.000241064
Tmem150a	232086	chr6:72305477-72309756:+	-0.528146	2.22463e-07
Tmem159	233806	chr7:127245940-127264500:+	1.22129	1.05436e-10
Tmem167	66074	chr13:90229272-90254526:+	-0.596144	1.30121e-07
Tmem189	407243	chr2:167468725-167487044:-	-0.606557	0.000168094
Tmem19	67226	chr10:114777796-114799318:-	-0.949592	1.56026e-31
Tmem194b	227094	chr1:52687549-52708763:+	0.888115	0.000831026
Tmem199	195040	chr11:78320557-78325670:-	-0.561965	5.14447e-08
Tmem243	652925	chr5:9100737-9118983:+	-0.877925	1.05601e-31
Tmem251	320351	chr12:103981970-103983607:+	-0.701658	8.48472e-07
Tmem261	66928	chr4:74923258-74924190:-	-0.57206	1.19378e-10
Tmem39a	67846	chr16:38558811-38592275:+	-0.919552	2.72728e-05
Tmem45b	235135	chr9:31233781-31271823:-	1.36356	0.000656723
Tmem53	68777	chr4:116924556-116941193:+	0.726855	1.47936e-07
Tmem86a	67893	chr7:54306010-54310146:+	0.62416	0.000116282
Tmem98	103743	chr11:80623917-80635535:+	1.32231	7.43306e-17
Tnfaip8l3	244882	chr9:53873413-53916218:-	2.76205	2.73257e-17
Tnfrsf14	230979	chr4:154296319-154302186:-	0.730388	6.21368e-05
Tnfrsf22	79202	chr7:150820713-150835569:-	0.925436	0.000173767
Tnik	665113	chr3:28162136-28569507:+	0.7981	1.89441e-11
Top1	21969	chr2:160471633-160548499:+	-0.600353	0.000183077
Tox	252838	chr4:6614533-6917870:-	3.24994	4.45771e-67
Trdmt1	13434	chr2:13431788-13466291:-	0.747725	3.80392e-06
Treh	58866	chr9:44481316-44494388:+	-2.03102	2.1115e-13
Trhde	237553	chr10:113835877-114238426:-	-1.76721	1.03714e-17
Trim24	21848	chr6:37820811-37918445:+	2.04815	7.43374e-27
Trim27	19720	chr13:21271800-21286592:+	-0.508188	0.000191032
Trim39	79263	chr17:36395818-36408949:-	-0.745627	4.59807e-05
Trim68	101700	chr7:109826099-109835841:-	0.914821	4.66685e-06
Trim72	434246	chr7:135147892-135154907:+	-1.48235	4.56017e-05
Trim80	432613	chr11:115301859-115309582:+	1.2956	0.000742284
Trip13	69716	chr13:74049910-74075215:-	1.07375	3.69369e-05
Trip4	56404	chr9:65676733-65756601:-	-0.801017	1.89778e-25
Trmt10c	52575	chr16:56033833-56037887:-	-0.537444	0.000116704
Trmt1l	98685	chr1:153275778-153305313:+	-0.709732	9.93443e-08
Trove2	20822	chr1:145597921-145624181:-	0.555883	3.11973e-07
Trp53inp2	68728	chr2:155207592-155215583:+	-0.580486	3.1242e-05
Trpm6	225997	chr19:18824473-18967001:+	3.68217	6.31173e-41
Trrap	100683	chr5:145529661-145620642:+	0.503561	1.85742e-07
Tsc22d1	21807	chr14:76814768-76907572:+	-1.52608	5.74675e-10
Tsc22d3	14605	chrX:137074068-137135061:-	-1.10095	0.000422413
Tsc22d4	78829	chr5:138187197-138209681:+	0.898855	4.47117e-14
Tsku	244152	chr7:105499178-105509838:-	-1.49225	0.000147019
Tspan15	70423	chr10:61648144-61693966:-	0.891993	1.73539e-06
Tspan33	232670	chr6:29644214-29668558:+	-0.739311	1.64207e-06
Ttc21b	73668	chr2:66022384-66094674:-	0.759758	1.34102e-08
Ttc39a	230603	chr4:109079705-109117350:+	1.39073	4.94938e-06
Ttc39c	72747	chr18:12802042-12895561:+	-2.48159	5.61758e-98
Ttc41	103220	chr10:86168556-86239588:+	-0.556214	0.000757448
Ttc7b	104718	chr12:101538980-101759032:-	-0.662895	7.32654e-08
Ttl	69737	chr2:128891683-128922019:+	0.552784	2.35275e-05
Ttn	22138	chr2:76542041-76820604:-	0.91324	0.000559282
Tuba4a	22145	chr1:75211547-75215869:-	-0.630705	8.67349e-08
Tubb4b	227613	chr2:25077678-25080222:-	-0.585952	2.77967e-07
Tubg1	103733	chr11:100981445-100987733:+	-0.552524	1.00261e-10
Tuft1	22156	chr3:94416675-94462794:-	-0.951976	7.81917e-06
Txlna	109658	chr4:129303321-129318309:-	-0.663757	0.000553859
Txndc16	70561	chr14:45754123-45839100:-	0.967209	5.57713e-14
Uap1	107652	chr1:172071354-172105095:-	-0.733258	0.000301919
Uba5	66663	chr9:103948918-103965451:-	-0.588147	0.000389788
Uba7	74153	chr9:107877898-107886387:+	0.662678	5.07951e-06
Ube2f	67921	chr1:93146896-93182602:+	-0.613884	3.90918e-07
Ube2g2	22213	chr10:77085066-77108735:+	-0.616694	0.00049477
Ubtd2	327900	chr11:32355372-32418709:+	1.28719	1.35091e-12
Ubxn11	67586	chr4:133658498-133682695:+	1.55938	6.90829e-05
Ubxn2a	217379	chr12:4885838-4914326:-	-0.528689	7.71633e-09
Ubxn4	67812	chr1:130140758-130175954:+	-0.571076	3.23062e-05
Ucp2	22228	chr7:107641867-107648138:+	0.911419	2.26551e-08
Ugcg	22234	chr4:59202422-59235705:+	0.507357	0.000415193
Ugdh	22235	chr5:65804461-65827081:-	-1.1591	2.19374e-29
Uggt2	66435	chr14:119384207-119498656:-	0.59533	0.000354244
Ugt1a1	394436	chr1:90108534-90116577:+	0.612849	3.06564e-08
Ugt1a5	394433	chr1:90062587-90116577:+	1.75353	4.93015e-11
Ugt1a6a	94284	chr1:90031384-90116577:+	-0.761693	7.16946e-14
Ugt1a6b	394435	chr1:89999832-90115573:+	-0.911472	5.51264e-25
Ugt1a9	394434	chr1:89967354-90116577:+	1.12817	2.47089e-09
Ugt2b1	71773	chr5:87345664-87355528:-	-1.74126	4.71327e-59
Ugt2b35	243085	chr5:87429885-87442299:+	-0.779771	2.07002e-11
Ugt2b37	112417	chr5:87669517-87683813:-	2.10093	8.56152e-10
Ugt2b38	100559	chr5:87838965-87853228:-	-2.48637	6.09958e-11
Ugt2b5	22238	chr5:87553972-87569365:-	-0.721632	9.39677e-24
Ugt3a1	105887	chr15:9209584-9244791:+	0.515153	5.48055e-05
Ulk1	22241	chr5:111213508-111239100:-	0.745057	0.000460746
Unc79	217843	chr12:104187069-104422207:+	1.8928	6.75015e-07
Usp10	22224	chr8:122434260-122481459:+	-0.552492	2.18524e-11
Usp28	235323	chr9:48793490-48850622:+	0.743499	2.84708e-05
Usp39	28035	chr6:72268670-72295169:-	-0.552361	6.26149e-06
Usp50	75083	chr2:126586786-126609196:-	1.37716	0.000221969
Uty	22290	chrY:433587-582181:-	-7.68449	8.91124e-198
Vav1	22324	chr17:57418523-57468659:+	0.609852	9.84998e-05
Vcl	22330	chr14:21748655-21852895:+	-0.542292	3.70055e-18
Veph1	72789	chr3:65857480-66100759:-	1.20661	3.36744e-05
Vldlr	22359	chr19:27291510-27328721:+	1.73964	4.31374e-06
Vmp1	75909	chr11:86397367-86497324:-	-0.691818	2.75503e-05
Vnn1	22361	chr10:23614494-23625149:+	2.75705	8.22872e-22
Vnn3	26464	chr10:23571268-23589649:+	1.20716	3.63841e-20
Vps37c	107305	chr19:10763305-10788909:+	-0.682116	0.000166921
Vsig10	231668	chr5:117769275-117805015:+	0.783319	0.000154056
Wbp1	22377	chr6:83069038-83071455:-	-0.569915	3.48363e-10
Wdfy4	545030	chr14:33772733-33998252:-	0.604478	0.000180989
Wdr63	242253	chr3:145703490-145771000:-	1.38989	1.43805e-05
Wfdc2	67701	chr2:164388216-164394006:+	0.845143	8.22232e-06
Wipf3	330319	chr6:54402877-54453762:+	1.28837	4.71661e-10
Wnk4	69847	chr11:101121881-101138723:+	-1.2363	0.000502873
Wnt5b	22419	chr6:119382549-119494365:-	0.617844	6.80031e-06
Xaf1	327959	chr11:72115131-72127235:+	0.802469	0.000548698
Xiap	11798	chrX:39421013-39462841:+	-0.527043	8.28015e-14
Xist	213742	chrX:100655712-100678572:-	10.166	0
Xkr9	381246	chr1:13658852-13691804:+	-0.698266	2.4379e-16
Ypel1	106369	chr16:17070232-17086829:+	1.37553	7.77765e-05
Zap70	22637	chr1:36818643-36839665:+	0.620345	2.62039e-05
Zbp1	58203	chr2:173032114-173044423:-	1.22718	8.91169e-05
Zbtb21	114565	chr16:98168599-98183786:-	-0.615538	2.09263e-06
Zbtb7c	207259	chr18:75979832-76308218:+	-1.16315	0.000478144
Zc2hc1a	67306	chr3:7503426-7553848:+	1.4384	2.13503e-17
Zc3h12d	237256	chr10:7552268-7590195:+	1.20733	3.50827e-06
Zc3h7a	106205	chr16:11136687-11176486:-	-0.566013	0.000200771
Zcchc11	230594	chr4:108132031-108232020:+	0.888469	1.78885e-16
Zdhhc20	75965	chr14:58451539-58509099:-	0.533312	5.8876e-07
Zfand2a	100494	chr5:139947170-139960445:-	-0.546338	7.77765e-05
Zfp110	65020	chr7:13420159-13435933:+	-0.515136	1.29579e-05
Zfp13	22654	chr17:23712819-23736454:-	1.45005	1.15787e-19
Zfp141	434178	chr7:49728756-49761123:-	-0.978869	3.02649e-20
Zfp169	67911	chr13:48583029-48608805:-	0.724654	5.05523e-07
Zfp180	210135	chr7:24866916-24892727:+	-0.512701	8.34164e-06
Zfp202	80902	chr9:39999901-40021189:+	0.957666	4.55662e-07
Zfp28	22690	chr7:6336028-6349347:+	1.07932	4.45831e-07
Zfp292	30046	chr4:34750359-34830197:-	0.845562	2.22791e-06
Zfp322a	218100	chr13:23444972-23461077:-	-0.595741	8.37489e-05
Zfp445	235682	chr9:122758028-122775124:-	-0.779116	2.29417e-10
Zfp579	68490	chr7:4944454-4947703:-	0.896054	7.99574e-05
Zfp704	170753	chr3:9427010-9610085:-	0.737741	8.1317e-09
Zfp820	75424	chr17:21953843-21982726:-	0.959497	5.20927e-09
Zhx2	387609	chr15:57526222-57671387:+	-0.61749	5.06747e-09
Zkscan17	268417	chr11:59299023-59320142:-	0.856145	1.80525e-19
Zkscan3	72739	chr13:21478873-21494624:-	-0.675097	1.44555e-15
Zmynd19	67187	chr2:24805297-24816390:+	-0.668257	0.000220736
Zswim1	71971	chr2:164648186-164652367:+	-0.841894	0.000807783
Zswim6	67263	chr13:108514697-108680258:-	0.512557	1.24474e-05

## Sheet: Female vs Male (B6)
geneID	geneSYM	mm9_coordinates	log2FoldChange	padj
1700007F19Rik	67850	chr3:57945629-57967729:-	-1.36207	5.88619e-07
1700017B05Rik	74211	chr9:57100129-57110406:-	-0.579132	0.000122357
1700024P16Rik	242594	chr4:104586061-104689468:+	-1.11257	7.59087e-24
1700040L02Rik	73287	chr10:67893704-68004623:-	0.911302	1.89363e-05
1700048O20Rik	69430	chr9:121846393-121856134:+	0.895134	0.000850794
1700061I17Rik	433646	chr3:116763440-116780683:-	1.36049	9.66556e-06
1700066M21Rik	73467	chr1:57434464-57442266:+	-0.587228	7.01871e-11
1810053B23Rik	69857	chr16:93343961-93359788:-	1.62888	4.27118e-05
1810055G02Rik	72056	chr19:3708333-3717881:+	-1.06201	1.16507e-07
2200002D01Rik	72275	chr7:30032540-30033486:-	-1.22854	1.19869e-10
2210013O21Rik	70123	chrX:150158097-150175839:+	0.89947	0.000198282
2210404O09Rik	70081	chr17:22016537-22046893:-	0.649288	0.000573342
2210408I21Rik	72371	chr13:77274797-77752940:+	-0.518193	0.000946262
2210417A02Rik	70138	chr5:149553416-149554715:+	0.878123	6.93573e-06
2310061I04Rik	69662	chr17:36029622-36034323:-	-0.544851	1.62382e-05
2610305D13Rik	112422	chr4:146986045-147016617:-	-3.92945	5.43238e-52
2810408I11Rik	69941	chr1:64726443-64737233:-	-2.33991	1.58655e-17
2900008C10Rik	72937	chrX:11711580-11737472:-	1.22995	1.30903e-08
2900009J06Rik	100502745	chr1:129650194-129670631:-	-1.31417	0.0001418
4930581F22Rik	78934	chr9:34924313-34938507:+	0.652668	1.21166e-11
4933411K16Rik	66765	chr19:42126718-42128118:+	0.529189	1.09559e-05
5530601H04Rik	71445	chrX:102236193-102265463:-	0.599608	1.95491e-06
5730420D15Rik	70523	chr10:94880009-94891274:+	1.38542	0.000448824
5930430L01Rik	319982	chr5:149801632-149806791:-	0.659618	0.000104333
6030407O03Rik	109198	chr1:73664955-73911040:-	1.78678	5.05444e-06
9030619P08Rik	105892	chr15:75258036-75262259:-	2.87338	4.19249e-27
9130409I23Rik	619326	chr1:182981368-182990798:+	-1.48053	1.75901e-30
9430083A17Rik	77428	chr13:51193107-51196096:-	1.26333	4.45363e-06
9930014A18Rik	320469	chr15:60654520-60662955:+	1.09519	2.19958e-05
A1bg	117586	chr15:60749144-60752825:-	6.86259	6.90445e-98
A230050P20Rik	319278	chr9:20673086-20678751:+	-0.561189	9.99859e-05
Aadat	23923	chr8:62984921-63024474:+	-0.889757	6.20604e-09
Aatk	11302	chr11:119868632-119908459:-	-2.48571	7.5816e-72
Abca3	27410	chr17:24488968-24547149:+	0.946786	2.29271e-13
Abca8a	217258	chr11:109886948-109957251:-	0.563978	1.56215e-08
Abca8b	27404	chr11:109794720-109857130:-	0.671003	1.38726e-17
Abcb10	56199	chr8:126476359-126507022:-	-0.948469	1.6142e-31
Abcb1a	18671	chr5:8660092-8748570:+	1.45807	3.59695e-13
Abcc4	239273	chr14:118881914-119105441:-	0.69112	3.00774e-06
Abcd2	26874	chr15:90976302-91022238:-	2.8655	6.67429e-19
Abcd3	19299	chr3:121461828-121518133:-	-0.510937	2.31769e-06
Abcg2	26357	chr6:58546666-58642445:+	-1.79529	7.54049e-97
Abcg3	27405	chr5:105364076-105411736:-	0.626366	4.5467e-08
Abcg5	27409	chr17:85057514-85082351:-	0.806165	1.10144e-12
Abcg8	67470	chr17:85075642-85099673:+	0.527682	0.000166849
Abhd2	54608	chr7:86418152-86506487:+	1.57386	7.7483e-35
Abhd5	67469	chr9:122260734-122290641:+	-0.557998	4.97107e-05
Acaa1b	235674	chr9:119057161-119066211:-	-0.970422	7.59935e-13
Acmsd	266645	chr1:129625990-129664141:+	-0.715524	0.000489372
Acnat2	209186	chr4:49392717-49421023:-	2.03028	1.08493e-15
Acot3	171281	chr12:85393101-85400514:+	2.78702	1.34409e-14
Acot4	171282	chr12:85379329-85385673:+	1.23618	1.11876e-15
Acox1	11430	chr11:116033197-116060359:-	-0.783596	5.15476e-13
Acox2	93732	chr14:9058025-9091533:-	-0.650663	2.18683e-06
Acsl1	14081	chr8:47556391-47621405:+	-0.528984	1.11602e-09
Acsl4	50790	chrX:138752536-138825078:-	-0.507519	8.90318e-05
Acsl6	216739	chr11:54117326-54175041:+	-1.42884	0.000189154
Acsm3	20216	chr7:126904437-126928410:+	-0.643813	4.74023e-11
Acss3	380660	chr10:106373220-106560720:-	0.948187	8.91674e-09
Acvr2b	11481	chr9:119311296-119351266:+	1.04859	5.04317e-08
Adamts6	108154	chr13:105077953-105284843:+	1.57412	6.27636e-06
Adcy7	11513	chr8:90796302-90853861:+	0.645305	5.45111e-05
Adgrv1	110789	chr13:81234067-81772143:-	-1.51275	2.05724e-14
Adh6-ps1	639769	chr3:138037085-138051255:+	-1.21262	5.35429e-06
Adora1	11539	chr1:136095792-136132034:-	-1.34596	1.09079e-12
Adrb3	11556	chr8:28336248-28340060:-	-1.20238	1.18152e-08
Afap1l2	226250	chr19:56986844-57083065:-	0.680651	8.45897e-06
Afm	280662	chr5:90947975-90982570:+	0.625768	6.10142e-19
Ago4	76850	chr4:126166787-126210702:-	0.649056	8.22477e-06
Agpat2	67512	chr2:26448577-26459937:-	-0.571299	7.95958e-11
Agpat9	231510	chr5:101275248-101328121:+	1.03258	1.59771e-14
Agt	11606	chr8:127080487-127093607:-	0.518902	2.26233e-10
Agtr1a	11607	chr13:30428225-30474736:+	0.619236	4.92504e-10
Agtrap	11610	chr4:147451170-147462173:-	0.563975	5.6718e-05
Agxt	11611	chr1:95031817-95041998:+	0.697292	1.73035e-16
Agxt2	268782	chr15:10288288-10339908:+	-0.509202	4.44031e-13
Ahcyl2	74340	chr6:29718443-29862310:+	-0.771097	9.11655e-08
Ahsg	11625	chr16:22892088-22899524:+	0.700364	5.92007e-16
AI607873	226691	chr1:175653559-175671940:-	0.703737	6.10956e-07
Aifm3	72168	chr16:17489770-17507578:+	-0.812045	1.71495e-10
Aig1	66253	chr10:13372515-13588636:-	0.896415	1.23759e-11
Ak4	11639	chr4:101091894-101140376:+	-0.59793	0.000263306
Ak6	102216272	chr13:101421298-101436370:+	-0.556589	4.19488e-05
Akirin1	68050	chr4:123412438-123427542:-	-0.612795	3.15747e-05
Akr1b7	11997	chr6:34362362-34373137:+	1.97354	8.24984e-10
Akr7a5	110198	chr4:138866659-138874701:+	-0.507803	2.18543e-27
Alas2	11656	chrX:146981960-147005165:+	-2.67249	4.14612e-90
Aldh1a1	11668	chr19:20676472-20717952:+	-0.609587	6.2236e-05
Aldh1a7	26358	chr19:20767443-20802046:-	-0.783841	5.7711e-14
Aldh3b3	73458	chr19:3958808-3970438:+	4.19283	9.84728e-43
Alpk1	71481	chr3:127373228-127483445:-	0.680163	1.13961e-05
Alpl	11647	chr4:137297646-137352299:-	-0.701363	1.01473e-08
Amigo2	105827	chr15:97074505-97077718:-	1.06563	1.95841e-11
Ang	11727	chr14:51710752-51721684:+	0.683011	5.30628e-08
Ank	11732	chr15:27396432-27524662:+	0.540479	8.21059e-15
Ank2	109676	chr3:126624525-126701370:-	0.772504	0.00046038
Ankrd40	71452	chr11:94189315-94203161:+	-0.521701	5.08022e-23
Ankrd44	329154	chr1:54702184-54983231:-	0.518087	4.39915e-07
Ankrd55	77318	chr13:113078659-113174210:+	1.02173	8.15208e-05
Ankrd9	74251	chr12:112213563-112217231:-	-0.919954	0.000342403
Ano8	382014	chr8:73999918-74009966:-	0.790986	5.07565e-10
Aox1	11761	chr1:58086813-58163254:+	-1.0251	2.86557e-44
Aox3	71724	chr1:58169980-58257296:+	-1.50461	2.21342e-29
Ap3s1	11777	chr18:46901530-46950480:+	-0.573207	4.42154e-12
Apcs	20219	chr1:174824092-174825185:-	1.01148	4.32296e-08
Aph1b	208117	chr9:66623294-66643230:-	0.82868	2.32348e-05
Aph1c	68318	chr9:66662801-66682513:-	1.41702	1.63686e-08
Apol9a	223672	chr15:77234219-77241510:-	0.674817	8.69851e-06
Apom	55938	chr17:35265942-35268697:-	0.719057	1.61094e-15
Aqp4	11829	chr18:15547903-15569491:-	-2.81424	9.34768e-26
Ar	11835	chrX:95344096-95518557:+	0.698386	1.34372e-07
Arhgap6	11856	chrX:165233031-165742372:+	0.834791	0.00019347
Arhgef10l	72754	chr4:140070400-140221820:-	0.54002	0.000287495
Arhgef37	328967	chr18:61653448-61696190:-	0.644592	4.36996e-07
Arhgef9	236915	chrX:92244274-92361878:-	-0.694174	3.96398e-05
Arl13b	68146	chr16:62793515-62846866:-	0.576316	1.5341e-06
Arl6ip1	54208	chr7:125262404-125273139:-	-0.638668	2.61572e-08
Arrdc4	66412	chr7:75881880-75894124:-	1.46672	4.09316e-19
Arsa	11883	chr15:89302907-89307855:-	-1.0482	3.93873e-29
Arsg	74008	chr11:109334688-109434643:+	-0.579502	0.000309692
Art3	109979	chr5:92760853-92843653:+	0.539766	0.000180113
Asns	27053	chr6:7625171-7643182:-	-3.05268	6.10142e-19
Atg16l2	73683	chr7:108438130-108450602:-	-0.917236	2.26431e-10
Atg4a	666468	chrX:137491456-137598813:+	-0.553626	1.20984e-10
Atoh8	71093	chr6:72156172-72185571:-	0.663341	7.70449e-05
Atp10a	11982	chr7:65913572-66084796:+	0.983588	0.000454394
Atp2b2	11941	chr6:113695662-113992074:-	1.54402	8.25129e-07
Atp6v0d2	242341	chr4:19803985-19849713:-	2.59558	8.75039e-23
Atp8a1	11980	chr5:68009378-68238670:-	0.619458	8.23372e-08
Atp8b4	241633	chr2:126146709-126317289:-	-1.28088	2.82398e-15
Avpr1a	54140	chr10:121885555-121890509:+	0.79347	1.86508e-13
AW112010	107350	chr19:11122102-11125056:-	0.784793	2.98863e-11
B4galnt3	330406	chr6:120153828-120244577:-	-0.868737	1.64982e-05
B930025P03Rik	320014	chr8:10870422-10882454:-	1.29088	0.000925797
Baiap2	108100	chr11:119804406-119868096:+	0.544897	5.96155e-05
Bbs1	52028	chr19:4886882-4906627:-	0.830882	2.80042e-06
Bbs12	241950	chr3:37211476-37220373:+	1.16754	0.00046039
BC021767	545551	chr3:94464511-94471074:-	-1.25529	0.000132142
BC021891	234878	chr8:128434350-128471339:+	0.788844	1.82057e-12
BC089597	216454	chr10:127303532-127314375:+	2.08853	4.56888e-108
Bche	12038	chr3:73439731-73512337:-	0.692939	9.33787e-19
Bcl6	12053	chr16:23965138-23988698:-	-1.61444	1.50637e-05
Bco1	63857	chr8:119619765-119657620:+	0.555254	6.31073e-06
Bcor	71458	chrX:11613864-11737481:-	0.528806	0.000264851
Bdnf	12064	chr2:109514857-109567200:+	-1.85162	3.49093e-20
Bet1	12068	chr6:4026904-4036927:-	-0.673422	2.20703e-11
Bhmt	12116	chr13:94386846-94407713:-	-1.11074	4.9482e-17
Blnk	17060	chr19:41003417-41069025:-	1.00588	0.000142469
Bloodlinc	105463053	chr11:102236865-102238334:-	1.29732	0.000501358
Blvrb	233016	chr7:28232997-28251000:+	-0.519938	7.40697e-21
Bmp2	12156	chr2:133377895-133388632:+	0.607764	3.45852e-06
Bmp7	12162	chr2:172693513-172765822:-	-1.85073	1.88574e-22
Bmper	73230	chr9:23027520-23289659:+	1.68115	1.19869e-10
Bmyc	107771	chr2:25562399-25563239:+	-0.914733	2.10471e-06
C1qa	12259	chr4:136451831-136454759:-	0.518047	4.3267e-05
C1qtnf1	56745	chr11:118289771-118313096:+	0.557319	1.49947e-09
C1qtnf3	81799	chr15:10882087-10909917:+	-1.67474	2.33438e-05
C3	12266	chr17:57343390-57367559:-	0.856285	2.08425e-51
C330027C09Rik	224171	chr16:48994301-49019818:+	0.765709	0.00031151
C4a	625018	chr17:34946037-34960399:-	-3.2154	5.10287e-58
C4bp-ps1	12270	chr1:132566779-132578148:-	-1.02189	0.00037289
C6	12274	chr15:4677210-4754045:+	-2.94229	1.85472e-55
C730002L08Rik	320155	chr19:20609017-20626820:-	-1.59503	6.58243e-17
C730027H18Rik	319572	chr10:70631485-70644788:-	-1.09212	3.10202e-14
C8a	230558	chr4:104488285-104549003:-	-1.2817	8.0741e-06
C8b	110382	chr4:104438922-104477153:+	-1.18004	3.62507e-10
C9	12279	chr15:6395333-6448476:+	-1.34619	2.61429e-12
Cables1	63955	chr18:11997783-12104136:+	2.64148	1.71983e-29
Cabyr	71132	chr18:12899864-12913651:+	-2.17669	4.74243e-10
Camk1d	227541	chr2:5214503-5635808:-	0.539323	6.27289e-07
Camkk2	207565	chr5:123181180-123229419:-	0.745941	4.36198e-11
Capn8	170725	chr1:184495138-184562483:+	-3.52238	8.8753e-27
Caprin2	232560	chr6:148791014-148844759:-	1.76958	4.55386e-19
Car14	23831	chr3:95701723-95708562:-	-0.940628	1.00084e-10
Car2	12349	chr3:14886426-14900770:+	0.6971	3.25366e-07
Car3	12350	chr3:14863538-14872373:+	-1.03621	8.90715e-11
Card10	105844	chr15:78605566-78633472:-	0.517778	0.000391102
Casp1	12362	chr9:5298517-5307281:+	0.652469	6.2762e-05
Casp6	12368	chr3:129604333-129617030:+	0.723873	1.76885e-10
Catsperd	106757	chr17:56767566-56803879:+	1.00273	0.000737288
Cav1	12389	chr6:17256335-17291328:+	-1.70404	1.00815e-31
Cblb	208650	chr16:52031662-52208159:+	0.54035	6.68732e-05
Cbr1	12408	chr16:93608082-93610594:+	0.537924	3.64836e-07
Cbx2	12416	chr11:118884335-118892589:+	0.516755	2.73359e-06
Cbx7	52609	chr15:79746237-79763076:-	1.02508	1.91605e-20
Cc2d2a	231214	chr5:44053618-44132209:+	0.850307	1.92805e-07
Ccdc141	545428	chr2:76847963-77008692:-	0.815091	8.45897e-06
Ccdc151	77609	chr9:21794315-21807078:-	-0.747397	0.000516986
Ccdc80	67896	chr16:45094166-45128037:+	0.513046	8.1844e-07
Ccl9	20308	chr11:83386419-83392138:-	0.624341	3.43548e-08
Ccnd1	12443	chr7:152115836-152125830:-	2.14982	5.30539e-19
Ccnf	12449	chr17:24360177-24388354:-	-0.877034	0.000152997
Cd4	12504	chr6:124814711-124838227:-	-1.86523	5.11381e-23
Cdkn1c	12577	chr7:150644244-150646955:-	1.24415	2.44832e-16
Cdkn2c	12580	chr4:109333481-109339361:-	1.30998	1.32284e-17
Cdx4	12592	chrX:100516737-100525563:+	2.51938	1.28758e-11
Cela1	109901	chr15:100504853-100518351:-	-0.566937	2.10172e-05
Cenpq	83815	chr17:41060004-41071500:-	0.617823	1.24255e-05
Cep152	99100	chr2:125388824-125450849:-	0.928858	2.34245e-09
Cers6	241447	chr2:68699614-68949347:+	1.30723	1.51665e-12
Ces1b	382044	chr8:95580626-95603916:-	0.595845	3.03446e-22
Ces1c	13884	chr8:95622915-95655182:-	0.878424	1.66778e-28
Ces1e	13897	chr8:95725117-95753518:-	-0.926939	2.51393e-13
Ces2a	102022	chr8:107257903-107265534:+	-0.605817	1.46941e-07
Ces2b	234669	chr8:107355544-107362552:+	-2.01287	1.57628e-07
Ces2c	234671	chr8:107370968-107378382:+	-2.09612	7.78673e-25
Ces2e	234673	chr8:107450160-107458572:+	-0.884088	2.94702e-15
Ces3a	382053	chr8:107572499-107582314:+	-0.904228	2.66951e-18
Ces4a	234677	chr8:107655700-107674009:+	-2.23196	8.04372e-13
Cfd	11537	chr10:79353598-79355405:+	-4.64667	3.04763e-40
Cfp	18636	chrX:20502580-20508681:-	0.811729	3.98364e-08
Cgref1	68567	chr5:31235516-31247853:-	-1.49357	4.40015e-07
Chek1	12649	chr9:36516067-36534243:-	-1.14008	2.19542e-05
Chic1	12212	chrX:100551815-100591457:+	0.855729	1.80136e-18
Chka	12660	chr19:3851773-3894369:+	-0.545242	0.000272229
Chmp4c	66371	chr3:10366973-10391005:+	1.73528	5.27509e-11
Chpt1	212862	chr10:87935558-87966715:-	-1.37719	1.44431e-44
Chrm1	12669	chr19:8738495-8758092:+	1.77167	1.97209e-07
Chrna2	110902	chr14:66759797-66771785:+	-1.20916	4.17636e-12
Cidea	12683	chr18:67503218-67527448:+	-3.41147	2.97713e-20
Cidec	14311	chr6:113374628-113385754:-	-2.39325	7.60543e-14
Cited2	17684	chr10:17443034-17445480:+	-0.581124	0.000100552
Cldn18	56492	chr9:99591216-99617686:-	-2.25906	4.24313e-09
Cldn34c1	73061	chrX:120217132-120259263:+	1.37788	0.000755673
Clec7a	56644	chr6:129411609-129422797:-	0.660944	0.000152474
Clic5	224796	chr17:44325521-44417117:+	-2.13079	9.33975e-49
Cln6	76524	chr9:62686594-62699809:+	0.89571	2.32506e-05
Clstn3	232370	chr6:124380774-124414802:-	-3.55929	6.36419e-80
Cmah	12763	chr13:24419273-24569158:+	-0.686753	1.28936e-15
Cmas	12764	chr6:142705206-142724234:+	-0.564501	1.95299e-13
Cnst	226744	chr1:181476660-181557604:+	0.657382	5.92601e-05
Cntln	338349	chr4:84530213-84777825:+	0.556937	0.000119424
Col27a1	373864	chr4:62876446-62996024:+	-2.07328	1.77707e-30
Col5a2	12832	chr1:45431176-45560127:-	0.892448	1.31664e-05
Col5a3	53867	chr9:20574501-20619511:-	-2.48744	3.57517e-36
Coq7	12850	chr7:125653173-125676870:-	-0.973248	1.46591e-36
Corin	53419	chr5:72691264-72895779:-	1.3825	8.35605e-06
Coro2a	107684	chr4:46549809-46614801:-	0.866434	8.71715e-05
Coro7	78885	chr16:4626884-4679720:-	0.609757	4.46627e-12
Cox18	231430	chr5:90643750-90653021:-	-0.541563	2.86369e-07
Cox19	68033	chr5:139813776-139821120:-	-0.782131	3.23121e-18
Cpox	12892	chr16:58670321-58680502:+	-0.553345	3.2919e-16
Crtap	56693	chr9:114284249-114299830:-	0.576204	1.01751e-06
Csad	246277	chr15:102007429-102019474:-	-0.996042	9.12589e-05
Cspg5	29873	chr9:110146287-110165080:+	-2.05925	4.40259e-10
Ctdsp2	52468	chr10:126415773-126437031:+	0.552177	0.000118344
Ctps	51797	chr4:120212473-120242881:-	-0.924442	0.000511351
Ctps2	55936	chrX:159339492-159472473:+	0.651544	5.80404e-10
Ctsc	13032	chr7:95426595-95464371:+	1.47595	2.90032e-25
Cux2	13048	chr5:122310225-122499860:-	3.38815	5.05876e-22
Cxadr	13052	chr16:78301916-78360030:+	-0.741457	4.9967e-30
Cxx1a	66158	chrX:50945666-50946940:-	0.632103	4.63875e-05
Cxx1b	553127	chrX:50972354-50973585:-	0.958985	1.95794e-06
Cyb5b	66427	chr8:109674561-109711370:+	-0.525507	2.80717e-07
Cyb5r3	109754	chr15:82983932-83002638:-	-0.599062	6.28544e-10
Cycs	13063	chr6:50512562-50516473:-	-0.573399	1.55682e-13
Cyfip2	76884	chr11:46007351-46126361:-	0.5976	3.46979e-05
Cyp17a1	13074	chr19:46741655-46747490:-	2.79847	2.99562e-20
Cyp21a1	13079	chr17:34938293-34941371:-	-2.42902	2.52233e-12
Cyp2a4	13086	chr7:27092211-27100107:+	3.98978	6.64147e-29
Cyp2b10	13088	chr7:26682677-26711643:+	1.72117	5.18727e-07
Cyp2b13	13089	chr7:26846514-26881215:+	8.44748	1.10793e-206
Cyp2b9	13094	chr7:26958428-26995679:+	2.92168	1.33277e-14
Cyp2c29	13095	chr19:39361575-39405203:+	-0.651843	2.38965e-08
Cyp2c37	13096	chr19:40066914-40086733:+	1.27503	3.22896e-51
Cyp2c38	13097	chr19:39464046-39537565:-	1.90879	2.07574e-13
Cyp2c39	13098	chr19:39585312-39643019:+	2.18923	6.38123e-29
Cyp2c40	13099	chr19:39841563-39887304:-	2.89107	2.2247e-15
Cyp2c53-ps	638988	chr19:39303744-39349227:+	-4.46151	2.81702e-54
Cyp2c67	545288	chr19:39683349-39723532:-	-0.632744	4.95218e-05
Cyp2c68	433247	chr19:39763326-39815591:-	1.49749	6.22547e-27
Cyp2c69	100043108	chr19:39917150-39961259:-	4.32735	2.5757e-33
Cyp2d40	71754	chr15:82590263-82594552:-	-0.625765	0.000104297
Cyp2d9	13105	chr15:82282807-82287257:+	-4.33108	1.9209e-132
Cyp2f2	13107	chr7:27904974-27918679:+	-0.851914	2.86809e-14
Cyp2g1	13108	chr7:27593946-27606216:+	3.17988	1.37011e-58
Cyp2j6	13110	chr4:96182829-96220342:-	-0.593102	6.3966e-12
Cyp2u1	71519	chr3:130993409-131006145:-	-2.69345	8.83094e-56
Cyp39a1	56050	chr17:43804321-43888380:+	1.74641	1.49781e-23
Cyp3a16	13114	chr5:146197178-146230592:-	2.10339	7.48651e-08
Cyp3a41a	53973	chr5:146505624-146531712:-	5.99299	8.85509e-71
Cyp3a44	337924	chr5:146585559-146617450:-	6.56938	3.68357e-101
Cyp4a12a	277753	chr4:114971651-115005420:+	-3.44683	1.53783e-20
Cyp4a12b	13118	chr4:115084229-115111639:+	-7.41862	1.13698e-140
Cyp4a14	13119	chr4:115158805-115168746:-	1.73077	1.37422e-05
Cyp4a31	666168	chr4:115236254-115251620:+	1.52812	3.15991e-08
Cyp4f16	70101	chr17:32673574-32688742:+	1.02979	1.63054e-12
Cyp4v3	102294	chr8:46391156-46418550:-	-0.576017	2.42882e-07
Cyp7b1	13123	chr3:17971950-18143338:-	-1.94409	7.56509e-13
Cyp8b1	13124	chr9:121823474-121825423:-	-0.736891	1.01754e-06
D16Ertd472e	67102	chr16:78540581-78576933:-	-0.528684	0.000154484
Dcaf12l1	245404	chrX:42139744-42143374:-	-0.651683	9.11174e-05
Dcaf6	74106	chr1:167259632-167390594:-	0.89565	8.7407e-17
Dclk3	245038	chr9:111341585-111392115:+	0.807211	3.84077e-06
Dcun1d3	233805	chr7:126996677-127039259:-	-0.560176	3.59303e-07
Ddx26b	236790	chrX:53708016-53761020:+	0.513306	0.000274039
Ddx3y	26900	chrY:597158-623056:-	-9.24321	0
Ddx60	234311	chr8:64406884-64516498:+	0.920737	3.43861e-07
Dfna5	54722	chr6:50157402-50211768:-	0.774365	0.000292535
Dhrs7	66375	chr12:73751340-73765815:-	0.641905	1.87154e-09
Dhrs7b	216820	chr11:60644133-60671925:+	-0.562416	1.70742e-06
Dio3os	353504	chr12:111513595-111516278:-	1.85407	2.80874e-07
Dirc2	224132	chr16:35694989-35769442:-	-0.501855	1.33566e-08
Disp2	214240	chr2:118605455-118620911:+	1.14049	2.45328e-07
Dixdc1	330938	chr9:50470858-50545840:-	0.916243	6.69373e-09
Dkk4	234130	chr8:23734515-23738018:+	-2.31983	6.16417e-10
Dleu2	668253	chr14:62221673-62301210:-	0.835456	4.60209e-20
Dmpk	13400	chr7:19669198-19679169:+	0.620491	2.19906e-12
Dmxl2	235380	chr9:54212965-54349433:-	-0.569162	1.6268e-08
Dnah11	13411	chr12:119116455-119437516:-	1.11818	0.000165876
Dnah8	13417	chr17:30763881-31012209:+	-1.22435	2.09545e-09
Dnase1	13419	chr16:4037145-4040024:+	-1.46257	5.73778e-05
Dnase2b	56629	chr3:146244337-146278562:-	-0.859001	3.80912e-29
Dock11	75974	chrX:33428827-33616557:+	0.78009	1.38698e-06
Dock2	94176	chr11:34126821-34597407:-	0.640489	8.32342e-05
Dpy19l1	244745	chr9:24216225-24307584:-	-0.970077	2.69627e-26
Dpy19l3	233115	chr7:36470519-36539473:-	-2.20067	5.39922e-56
Dqx1	93838	chr6:83007838-83017213:+	0.617764	5.35287e-07
Dtx4	207521	chr19:12540826-12576486:-	-0.515376	2.49062e-06
Dym	69190	chr18:75178426-75446620:+	-0.514825	7.39094e-08
Dyrk1b	13549	chr7:28964502-28972317:+	0.642786	0.000827301
E030018B13Rik	381994	chr7:71061743-71065425:+	-3.08936	1.219e-17
E2f1	13555	chr2:154385136-154395628:-	-0.989255	6.53873e-11
E2f2	242705	chr4:135728189-135751971:+	-0.923309	1.26133e-05
E330011O21Rik	100503619	chr16:78251108-78255699:-	-1.41302	7.39378e-18
Echdc2	52430	chr4:107838042-107851913:+	-0.576764	5.82506e-16
Eci3	69123	chr13:35038483-35055678:-	3.81157	4.74024e-28
Efnb2	13642	chr8:8617439-8660773:-	0.504299	5.32099e-05
Eif2b3	108067	chr4:116692013-116759457:+	-0.60187	2.92423e-06
Eif2s3y	26908	chrY:347055-365037:+	-8.43541	1.13877e-251
Elane	50701	chr10:79349057-79350961:+	-1.4959	0.000114585
Elovl3	12686	chr19:46206389-46210184:+	-5.16322	2.17595e-74
Emc9	85308	chr14:56200361-56204091:-	-0.619023	3.04253e-09
Emp2	13731	chr16:10281842-10314061:-	1.70193	5.25457e-38
Enho	69638	chr4:41585177-41587335:-	1.2109	2.96522e-06
Enpp1	18605	chr10:24357720-24431965:-	1.13752	1.8413e-29
Enpp2	18606	chr15:54670456-54751701:-	-0.86232	3.71753e-11
Enpp3	209558	chr10:24493620-24556001:-	-0.84074	5.84521e-09
Entpd5	12499	chr12:85714826-85749979:-	-0.603946	6.38399e-14
Epb41l1	13821	chr2:156246645-156368950:+	0.535059	0.000752
Ephx1	13849	chr1:182919687-182947700:-	-0.57128	1.01061e-07
Ephx2	13850	chr14:66703209-66743359:-	-0.837477	5.84145e-28
Eps8l2	98845	chr7:148524901-148548915:+	-0.505565	1.33561e-06
Epsti1	108670	chr14:78304046-78402463:+	0.560827	0.000733804
Erbb3	13867	chr10:128006424-128026557:-	0.660113	0.000553573
Ergic1	67458	chr17:26698457-26793878:+	-0.572459	4.60579e-28
Ermp1	226090	chr19:29684373-29722910:-	-0.583632	7.56936e-15
Esr1	13982	chr10:5340908-5734552:-	1.3388	2.16106e-25
Etnk1	75320	chr6:143115750-143157066:+	-0.564146	3.56357e-13
Evc	59056	chr5:37690410-37728120:-	1.38806	1.0746e-14
Evc2	68525	chr5:37729717-37816293:+	1.45246	1.4675e-11
Evl	14026	chr12:109792930-109926725:+	0.593101	0.000565144
Evpl	14027	chr11:116081873-116099405:-	1.01483	0.000750996
Extl1	56219	chr4:133912288-133928462:-	-1.25304	2.86783e-14
F2r	14062	chr13:96371744-96388388:-	-1.4276	6.4142e-61
F630028O10Rik	100038363	chrX:93435265-93438981:+	0.628263	9.39785e-06
F7	14068	chr8:13026034-13035805:+	0.612097	1.05288e-45
Fads6	328035	chr11:115144680-115158860:-	-0.55047	2.48579e-13
Fam109a	231717	chr5:122299037-122304608:+	0.988961	2.01686e-14
Fam110c	104943	chr12:31758833-31764805:+	1.7509	1.74557e-18
Fam131c	277743	chr4:140924107-140940089:+	-1.54124	7.7932e-17
Fam134b	66270	chr15:25773053-25903451:+	0.90462	4.66318e-07
Fam135a	68187	chr1:24017597-24107180:-	-0.545559	1.83778e-10
Fam161a	73873	chr11:22913387-22923741:+	0.525552	0.00044852
Fam188a	66960	chr2:12268891-12341087:-	-0.750268	1.14884e-24
Fam19a2	268354	chr10:122701132-123178260:+	3.27321	1.02972e-19
Fam19a5	106014	chr15:87374729-87589794:+	-1.4958	6.0759e-09
Fam213a	70564	chr14:41807024-41827122:-	-0.567405	3.68179e-06
Fam222a	433940	chr5:115018260-115063227:+	-1.17495	1.66294e-06
Fam35a	75698	chr14:35050221-35123689:-	-0.746348	9.6344e-09
Fam43a	224093	chr16:30599809-30602883:+	0.524184	0.000537119
Fam46a	212943	chr9:85214046-85220757:-	1.26014	1.52881e-16
Fam47e	384198	chr5:93000563-93020310:+	-0.685363	0.000395532
Fam73a	215708	chr3:151936424-152003371:-	0.93626	2.44026e-07
Fam73b	108958	chr2:30219753-30241039:+	-0.656863	1.86591e-08
Fam83f	213956	chr15:80502277-80530855:+	-2.15517	7.77814e-18
Fam83g	69640	chr11:61497912-61523452:+	0.644134	0.000137442
Fam84a	105005	chr12:14154404-14158844:-	0.664641	0.000606502
Fam84b	399603	chr15:60650551-60656635:-	2.10674	8.13958e-14
Fancl	67030	chr11:26287084-26371883:+	-0.589475	5.66847e-08
Fbxo32	67731	chr15:58007434-58046447:-	0.941073	0.000756361
Fbxo36	66153	chr1:84836416-84897061:+	-0.538662	0.000152474
Fbxw9	68628	chr8:87584018-87591019:+	-0.52726	8.70412e-05
Fcgr3	14131	chr1:172981300-172989534:-	0.546962	0.000148559
Fgfr1	14182	chr8:26629231-26686190:+	-0.551423	0.000982602
Fgl1	234199	chr8:42276788-42300510:-	1.4062	1.57279e-06
Fitm1	68680	chr14:56194511-56195789:+	-2.65104	1.18657e-50
Fitm2	228859	chr2:163294439-163298365:-	-0.549311	3.3917e-09
Fkbp11	66120	chr15:98554799-98558629:-	-0.730906	0.000304523
Fkbp5	14229	chr17:28535698-28623094:-	1.71717	3.48499e-11
Flcn	216805	chr11:59604910-59623541:-	0.715011	4.95086e-06
Fmo1	14261	chr1:164759692-164796679:-	0.814199	4.17674e-30
Fmo2	55990	chr1:164805178-164828843:-	2.22507	1.59613e-34
Fmo3	14262	chr1:164883930-164914659:-	7.63646	2.85555e-153
Fmo4	226564	chr1:164724014-164742680:-	1.52118	4.19023e-18
Fmo5	14263	chr3:97432727-97459210:+	-1.13752	2.60575e-44
Folr2	14276	chr7:108988502-109005704:-	0.580336	1.78601e-07
Foxa3	15377	chr7:19598632-19608888:-	-0.783744	6.87446e-05
Foxn3	71375	chr12:100433304-100688284:-	-0.574217	7.25688e-08
Fras1	231470	chr5:96802974-97213747:+	0.968732	2.57958e-06
Frk	14302	chr10:34203206-34331036:+	0.632899	6.26856e-08
Fst	14313	chr13:115242470-115249159:-	-1.23966	8.46204e-05
Ftx	78878	chrX:100756249-100819093:-	0.565079	5.04792e-07
Fut8	53618	chr12:78339091-78576983:+	1.05353	1.12347e-17
Gabbr2	242425	chr4:46676770-47004586:-	0.662337	9.15546e-06
Gabrb3	14402	chr7:64845888-65084171:+	-1.15843	2.54094e-06
Gale	74246	chr4:135521080-135524093:+	-1.0135	1.84665e-07
Gapdh	14433	chr6:125111870-125116485:-	-0.535891	5.12964e-10
Gas2	14453	chr7:59134515-59249828:+	-0.583688	7.27646e-05
Gas6	14456	chr8:13465374-13494535:-	0.934285	7.83722e-10
Gas7	14457	chr11:67346500-67502494:+	-0.835421	7.48602e-10
Gatsl2	80909	chr5:134575618-134617628:+	-0.78271	5.64422e-07
Gbe1	74185	chr16:70314194-70569965:+	-0.585636	2.64629e-08
Gbp2	14469	chr3:142283627-142300972:+	0.835281	0.000974424
Gbp3	55932	chr3:142223016-142236176:+	1.33479	5.48986e-11
Gbp7	229900	chr3:142193300-142213115:+	1.15513	4.84796e-09
Gch1	14528	chr14:47773570-47809077:-	0.586497	1.94927e-08
Gck	103988	chr11:5800824-5850084:-	-1.10391	4.34332e-16
Gde1	56209	chr7:125832072-125849252:-	-0.858818	2.31655e-15
Ggh	14590	chr4:19969199-19993258:+	0.576519	6.04987e-08
Gimap8	243374	chr6:48597233-48610874:+	0.622966	3.45639e-06
Gimd1	433653	chr3:132293155-132307613:+	1.12216	1.4675e-11
Gjc3	118446	chr5:138395037-138404187:-	-1.18809	2.51464e-06
Glo1	109801	chr17:30729807-30749604:-	-0.603613	4.00859e-16
Glrx5	73046	chr12:106270828-106279121:+	-0.618575	4.28397e-16
Gltp	56356	chr5:115119511-115140944:-	0.592968	2.38859e-05
Gm11837	100038514	chr4:14857788-14880177:+	1.04876	6.23465e-05
Gm12718	622167	chr4:103055105-103164793:+	-5.04914	3.5181e-83
Gm13139	666532	chr4:146506202-146554688:+	-2.05892	7.28985e-11
Gm13152	195531	chr4:146549975-146887529:+	-2.24989	1.90415e-46
Gm13251	433791	chr4:145728599-145749009:-	-2.81005	1.24531e-36
Gm1600	381033	chr16:10324198-10331378:-	2.11411	1.41698e-14
Gm19522	100503040	chr16:42884483-42912183:-	-1.09476	7.37369e-09
Gm19619	100503265	chr5:91686597-91712102:-	-1.28658	3.38543e-09
Gm20257	100504501	chr1:58709485-58712675:+	-0.728109	0.00074847
Gm20319	100504628	chr16:26714768-26755588:-	-0.57765	1.40042e-11
Gm4794	215895	chr10:33486230-33501921:-	5.74809	5.62721e-67
Gm4956	241041	chr1:21275327-21288393:-	-5.70705	1.82048e-123
Gm6614	625716	chr6:141920717-141957266:-	-1.68952	2.06448e-05
Gm8883	667931	chr1:71934686-71937778:+	0.727257	1.24416e-06
Gm9159	668415	chrX:100740839-100743038:+	1.46862	7.33689e-05
Gmds	218138	chr13:31911455-32430413:-	1.15422	3.45122e-08
Gnai1	14677	chr5:17770953-17866231:-	-2.01708	5.67092e-16
Gng7	14708	chr10:80411369-80477670:-	1.78824	1.48474e-07
Gngt2	14710	chr11:95703609-95707045:+	0.522437	2.30119e-05
Gnpda1	26384	chr18:38487191-38498647:-	0.672648	4.24215e-06
Got1	14718	chr19:43574243-43599095:-	0.845156	7.55541e-06
Gpam	14732	chr19:55144224-55173937:-	-0.797776	1.73827e-05
Gpat4	102247	chr8:24283418-24318925:-	-0.511881	4.41324e-07
Gpc1	14733	chr1:94728263-94756773:+	-2.05246	1.69648e-34
Gpcpd1	74182	chr2:132354818-132403984:-	0.980064	2.37538e-06
Gpd1	14555	chr15:99548024-99555438:+	-0.969056	3.67232e-35
Gpd2	14571	chr2:57090089-57223130:+	-0.595514	1.85826e-06
Gpt2	108682	chr8:88016516-88051457:+	-0.633368	1.74836e-05
Gpx7	67305	chr4:108072822-108079318:-	0.845283	0.000649314
Greb1l	381157	chr18:10325177-10562939:+	2.22355	8.75039e-23
Grhpr	76238	chr4:44994266-45003606:+	-0.817044	1.53673e-25
Grid1	14803	chr14:35633322-36394301:+	1.48787	1.07052e-13
Grk5	14773	chr19:60965652-61168458:+	-1.1013	1.63878e-16
Grm8	14823	chr6:27225121-28084369:-	-2.26361	2.78562e-15
Gstp1	14870	chr19:4035411-4037912:-	-2.88049	3.01901e-76
Gstp2	14869	chr19:4040288-4042221:-	-1.63157	9.26314e-09
Gstt2	14872	chr10:75294590-75297626:-	0.529038	2.40461e-07
Gtf2ird1	57080	chr5:134833531-134932586:-	-0.586237	5.76207e-05
Gucy2c	14917	chr6:136645805-136730263:-	1.90558	2.62683e-08
Gypc	71683	chr18:32687974-32719688:-	0.870601	6.59083e-09
H2-K2	630499	chr17:34111604-34115736:-	1.03463	1.97744e-06
H2-Q4	15015	chr17:35516562-35521619:+	0.666215	0.000344299
H2-T10	15024	chr17:36252816-36258389:-	1.02377	2.81122e-06
H2-T23	15040	chr17:36166922-36169646:-	0.661044	1.00998e-17
H2-T24	15042	chr17:36142640-36157505:-	0.817344	3.64429e-12
Hacl1	56794	chr14:32420412-32454151:-	0.568413	1.79394e-06
Hamp	84506	chr7:31727388-31729036:-	0.643153	0.00076867
Hamp2	66438	chr7:31707391-31709200:-	2.23116	1.90935e-09
Hao1	15112	chr2:134323097-134380088:-	-1.06712	5.60917e-27
Hao2	56185	chr3:98678442-98697153:-	1.90977	1.34009e-06
Hbegf	15200	chr18:36664581-36675459:-	0.992269	0.000166711
Hcrtr2	387285	chr9:76073687-76171385:-	-3.91473	5.05767e-33
Herc6	67138	chr6:57530986-57615130:+	0.731688	4.48156e-08
Hes6	55927	chr1:93308060-93309799:-	-1.01031	9.98698e-08
Hexb	15212	chr13:97946286-97968312:-	1.36459	3.98352e-67
Hexim1	192231	chr11:102977639-102981038:+	-0.642054	5.11094e-05
Hhipl1	214305	chr12:109544480-109566510:+	1.04166	0.0004377
Hic2	58180	chr16:17233680-17263523:+	0.747045	0.000300908
Higd1a	56295	chr9:121757678-121767118:-	-0.514981	7.22438e-06
Hist1h3i	319153	chr13:21874784-21875266:-	0.99049	0.000618976
Hist1h4a	326619	chr13:23852664-23853118:-	-1.04836	1.49053e-05
Hist1h4k	319160	chr13:21842014-21842422:-	1.02648	0.000120057
Hnmt	140483	chr2:23858432-23904899:-	-0.839213	5.27509e-11
Hpgd	15446	chr8:58773349-58799843:+	0.737461	3.87655e-11
Hprt	15452	chrX:50341255-50374837:+	-0.77407	3.63635e-57
Hpse	15442	chr5:101108505-101148702:-	0.635475	2.47955e-07
Hr	15460	chr14:70953863-70973355:+	-1.99659	9.56418e-14
Hsd17b10	15108	chrX:148436439-148438985:+	-1.16094	3.40634e-62
Hsd17b12	56348	chr2:93872854-93998066:-	-0.700331	1.77411e-23
Hsd17b4	15488	chr18:50287855-50355924:+	-0.531254	3.69834e-13
Hsd17b6	27400	chr10:127427992-127444564:-	1.09877	2.32773e-14
Hsd3b2	15493	chr3:98515030-98528466:-	-1.32343	2.39685e-28
Hsd3b3	15494	chr3:98545399-98567051:-	-0.972076	1.52037e-28
Hsd3b5	15496	chr3:98422559-98449457:-	-2.52954	7.69064e-13
Hspb6	243912	chr7:31338321-31340458:+	-0.617325	8.53682e-12
Hspbap1	66667	chr16:35770472-35828548:+	-0.658143	2.23293e-05
Htra4	330723	chr8:26135400-26149434:-	1.35399	2.86676e-13
Icam1	15894	chr9:20820404-20833240:+	0.602108	5.927e-05
Id1	15901	chr2:152561987-152563146:+	1.1809	0.000526378
Idh2	269951	chr7:87239734-87260236:-	0.568526	1.39394e-07
Ifi204	15951	chr1:175677425-175697050:-	0.673341	5.75244e-06
Ifi27l2a	76933	chr12:104672083-104681890:-	1.02873	1.59714e-05
Ifi27l2b	217845	chr12:104689108-104695433:-	0.66668	0.000191385
Ifi44	99899	chr3:151393887-151412923:-	1.20644	1.4044e-08
Ifit1	15957	chr19:34715379-34724499:+	0.792138	2.34196e-06
Ifit2	15958	chr19:34625184-34651024:+	0.61052	0.000161844
Ifit3	15959	chr19:34658019-34663472:+	0.702455	5.76207e-05
Ifitm1	68713	chr7:148153328-148155726:+	0.508062	6.11488e-05
Igfals	16005	chr17:25015715-25018953:+	0.776597	5.56529e-10
Iigp1	60440	chr18:60535683-60552283:+	0.567924	6.81892e-06
Ikbip	67454	chr10:90545784-90565358:+	0.565808	8.13816e-05
Il10ra	16154	chr9:45061922-45077229:-	0.610735	0.000159226
Il12rb1	16161	chr8:73332348-73345322:+	-1.47553	1.46367e-06
Il15	16168	chr8:84855523-84926485:-	1.20888	2.95257e-06
Il18bp	16068	chr7:109163591-109166669:-	0.530538	0.000764262
Il1rap	16180	chr16:26581791-26725233:+	-0.715505	6.56802e-16
Ildr2	100039795	chr1:168184270-168246963:+	1.19995	3.45949e-11
Inhbc	16325	chr10:126793382-126807600:-	-0.562012	2.16841e-13
Insc	233752	chr7:121889280-121993894:+	-1.17887	9.92483e-23
Insig2	72999	chr1:123200930-123229166:-	-0.889935	6.56802e-16
Intu	380614	chr3:40439689-40508696:+	0.531078	6.9549e-07
Ippk	75678	chr13:49516592-49558429:+	-0.550972	0.00014751
Irf1	16362	chr11:53583516-53591876:+	0.68884	5.82937e-07
Irs2	384783	chr8:10986964-11008430:-	0.933333	6.06196e-05
Iscu	66383	chr5:114222821-114228291:+	-0.530118	3.99861e-34
Ism2	217738	chr12:88619588-88640655:-	1.31478	0.00069025
Itga4	16401	chr2:79095583-79173271:+	0.635886	0.000295633
Itga6	16403	chr2:71624996-71696484:+	1.0705	3.24894e-10
Itgb3	16416	chr11:104469314-104531785:+	0.661288	5.60126e-06
Itih2	16425	chr2:10016218-10052310:-	0.574413	1.09844e-27
Itih4	16427	chr14:31699662-31715172:+	0.693556	6.01071e-17
Itpripl1	73338	chr2:126964505-126969193:-	0.542193	0.0004428
Jag1	16449	chr2:136907187-136942256:-	-0.656075	0.000430162
Jpx	70252	chrX:100688897-100701764:+	0.695442	1.67198e-06
Kantr	72997	chrX:148729367-148762036:-	0.893647	0.000331904
Kcnj8	16523	chr6:142513459-142519876:-	0.573234	3.80703e-05
Kcnk10	72258	chr12:99667647-99816423:-	1.15801	3.1489e-08
Kcnk6	52150	chr7:30006947-30017541:-	0.551896	0.0001227
Kcp	333088	chr6:29432036-29457952:-	-0.920147	2.91358e-06
Kctd12	239217	chr14:103375798-103381854:-	0.53691	3.26059e-06
Kdm5d	20592	chrY:234231-280254:+	-7.66242	5.39481e-209
Keg1	64697	chr19:12770280-12794386:+	-0.996765	5.95733e-09
Khk	16548	chr5:31223932-31233621:+	-0.535836	7.62783e-08
Khnyn	219094	chr14:56503806-56515618:+	0.598113	3.57286e-05
Kif3c	16570	chr12:3365132-3406494:+	0.686046	0.000116962
Kifc3	16582	chr8:97623728-97666440:-	-0.623271	6.7792e-06
Kitl	17311	chr10:99478458-99563046:+	-0.562432	3.02579e-06
Klb	83379	chr5:65739650-65775242:+	0.633623	8.18326e-06
Klf1	16596	chr8:87425827-87429194:+	0.628016	1.59714e-05
Klf6	23849	chr13:5860735-5869639:+	0.658294	0.000525478
Klhl13	67455	chrX:22796397-22942208:-	0.965552	6.74847e-19
Klhl17	231003	chr4:155603153-155608966:-	0.520375	2.39816e-08
Klk1b4	18048	chr7:51462805-51467124:+	-1.24633	3.52179e-09
Kpna1	16646	chr16:35983449-36036248:+	-0.51277	6.80729e-12
Krt4	16682	chr15:101748966-101755166:-	-1.4003	0.000450623
Lactb	80907	chr9:66803200-66823291:-	-0.573782	2.97671e-13
Lactb2	212442	chr1:13615980-13650590:-	-0.720172	1.45945e-20
Lad1	16763	chr1:137715175-137729918:+	-0.969427	0.000128292
Lag3	16768	chr6:124854377-124861723:-	-1.42388	2.00542e-08
Lama3	16774	chr18:12492533-12741521:+	-2.43271	2.11879e-30
Lamb3	16780	chr1:195128188-195170072:+	-0.727733	0.000228853
Lbp	16803	chr2:158132229-158158588:+	0.68391	1.76929e-06
Ldah	68832	chr12:8214913-8292565:+	-0.740475	1.66568e-23
Ldhd	52815	chr8:114150171-114154222:-	-0.533935	2.99983e-09
Leap2	259301	chr11:53235683-53236638:-	-0.669004	6.49464e-05
Lepr	16847	chr4:101390012-101487959:+	0.952284	1.25006e-06
Lgals1	16852	chr15:78757155-78760895:+	-1.47833	2.18015e-17
Lhx6	16874	chr2:35937473-35960928:-	-0.63988	0.000842912
Lig4	319583	chr8:9970020-9976323:-	-0.910531	4.68685e-10
Limd2	67803	chr11:106017570-106021456:-	0.774569	1.59183e-15
Lin7a	108030	chr10:106708887-106862199:+	0.60621	1.73292e-08
Lipc	15450	chr9:70645935-70782615:-	0.630848	6.6395e-23
Lipo1	381236	chr19:33629771-33664801:-	0.749083	2.67458e-08
Lmo4	16911	chr3:143851494-143868219:-	-0.541557	0.000479195
Lrfn3	233067	chr7:31140533-31147791:-	-0.728296	5.73659e-07
Lrmp	16970	chr6:145064156-145123448:+	0.524848	0.000817272
Lrp2	14725	chr2:69262392-69424124:-	-2.20758	6.81499e-18
Lrp2bp	67620	chr8:47095956-47114830:+	1.13203	4.88683e-05
Lrrc16a	68732	chr13:24104350-24372659:-	-1.12641	3.32319e-11
Lrrc28	67867	chr7:74658296-74790122:-	-0.54677	1.3647e-07
Lrrc58	320184	chr16:37868486-37888943:+	-0.520068	6.72601e-10
Lsm12	268490	chr11:102024803-102046570:-	-0.526623	3.98568e-12
Lum	17022	chr10:97028135-97035337:+	0.540911	8.23372e-08
Ly6a	110454	chr15:74825307-74828461:-	0.949578	0.000720371
Ly6e	17069	chr15:74785481-74790335:+	0.817806	5.26133e-10
Ly6g	546644	chr15:74985691-74989558:+	0.899142	0.000204978
Ly75	17076	chr2:60131817-60221288:-	0.902442	1.02308e-06
Ly86	17084	chr13:37437214-37510905:+	0.610281	4.58687e-05
Mab21l3	242125	chr3:101616999-101640146:-	-1.62203	5.49309e-06
Maf	17132	chr8:118227153-118230794:-	0.535097	1.17433e-09
Mal2	105853	chr15:54402921-54434401:+	-0.666386	1.62182e-08
Man2b2	17160	chr5:37198052-37221888:-	0.619549	1.39599e-17
Maoa	17161	chrX:16196824-16264938:+	0.534101	3.71846e-05
Maob	109731	chrX:16286407-16394492:-	0.529367	1.41048e-07
Mapk15	332110	chr15:75824199-75829583:+	-0.784814	2.25825e-05
Mas1	17171	chr17:13033871-13061009:-	-1.59987	4.07793e-05
Mbl2	17195	chr19:30307447-30314172:+	1.1705	1.72375e-51
Mbnl3	171170	chrX:48466671-48559167:-	0.751436	0.000797107
Mcm10	70024	chr2:4911770-4933837:-	-1.43889	1.05873e-21
Mctp2	244049	chr7:79222716-79451481:-	-0.685715	1.32648e-15
Me1	17436	chr9:86474970-86589947:-	-1.02989	4.37519e-07
Meg3	17263	chr12:110779206-110809939:+	1.81259	1.05637e-12
Meig1	104362	chr2:3326315-3339920:-	-1.33208	0.000979649
Mep1b	17288	chr18:21230845-21258700:+	-1.83272	3.59873e-06
Mertk	17289	chr2:128524733-128627924:+	0.652345	1.42984e-14
Mest	17294	chr6:30683506-30698466:+	0.641269	7.39073e-07
Metrn	70083	chr17:25931516-25933990:-	0.897628	1.70331e-09
Mfsd7c	217721	chr12:87087489-87154535:+	1.48241	2.65785e-11
Mgst1	56615	chr6:138089058-138105273:+	-0.713213	1.6291e-20
Mgst3	66447	chr1:169302515-169323928:-	0.725768	0.000244803
Mical2	320878	chr7:119369350-119498708:+	-0.558462	1.36779e-05
Micalcl	100504195	chr7:119511822-119556618:+	-0.767764	2.10172e-05
Mief2	237781	chr11:60541900-60546453:+	-0.805628	3.10123e-12
Mir1948	100316699	chr18:12873320-12873404:+	-1.58686	5.91881e-06
Mir7212	102465698	chr15:25877982-25878042:+	1.2892	0.000914351
Mirg	100040724	chr12:110973191-110987667:+	1.45597	0.000198664
Mirt2	100038659	chr15:76097217-76100269:-	-1.17795	0.000215628
Mkx	210719	chr18:6934964-7004777:-	0.807272	0.000709131
Mlkl	74568	chr8:113835698-113862105:-	0.920061	7.33766e-09
Mlst8	56716	chr17:24610495-24616023:-	-0.540392	6.1035e-07
Mmd2	75104	chr5:143039435-143084706:-	1.26565	9.90873e-05
Mmgt1	236792	chrX:53838689-53851096:-	-0.5323	1.55144e-08
Mmgt2	216829	chr11:62462166-62479861:+	0.851286	0.000331858
Mmp14	17387	chr14:55050441-55060095:+	0.642688	6.1829e-06
Mndal	100040462	chr1:175787351-175810318:-	0.506186	0.000135274
Mogat1	68393	chr1:78507635-78534748:+	-2.26078	6.09066e-15
Morc4	75746	chrX:136356174-136406193:-	0.95129	7.06646e-09
Moxd1	59012	chr10:23943323-24022589:+	-1.8143	7.49961e-08
Mphosph10	67973	chr7:71521427-71537122:-	-0.664731	0.000203966
Mpi	110119	chr9:57392075-57400559:-	-0.562184	1.65761e-10
Mpp7	75739	chr18:7347960-7626861:-	-0.726712	9.11655e-08
Mpst	246221	chr15:78237142-78244445:+	-0.523433	1.45504e-09
Mpv17l	93734	chr16:13903254-13949712:+	-0.651539	7.0721e-06
Mrap	77037	chr16:90738569-90750021:+	-0.722939	5.84416e-17
Mras	17532	chr9:99285839-99337131:-	-0.60489	0.000198664
Mrpl20	66448	chr4:155177727-155182938:+	-0.519877	2.09916e-05
Mt1	17748	chr8:96702989-96704227:+	2.73571	2.79022e-15
Mt2	17750	chr8:96696518-96697467:+	2.0637	1.35854e-07
Mthfd2	17768	chr6:83255698-83267598:-	-0.89	0.000668648
Mthfr	17769	chr4:147413186-147433671:+	-0.659364	7.33689e-05
Mtnr1a	17773	chr8:46154564-46173860:+	-2.95612	6.07333e-40
Mturn	68235	chr6:54631618-54653849:+	0.536669	0.000482994
Mug1	17836	chr6:121788559-121839075:+	-0.621186	3.97517e-05
Mup1	17840	chr4:60510885-60514832:-	-3.70633	1.10748e-27
Mup10	100039008	chr4:60591133-60595027:-	-0.713933	0.00066467
Mup11	100039028	chr4:60671339-60675267:-	-3.43457	4.58995e-25
Mup12	100039054	chr4:60732254-60736153:-	-2.78599	1.11309e-18
Mup13	100039089	chr4:60885339-60889318:-	-1.73958	2.80428e-07
Mup14	100039116	chr4:60961069-60965030:-	-7.04585	4.12366e-100
Mup15	100039150	chr4:61096819-61100736:-	-1.74857	1.18695e-05
Mup17	100039206	chr4:61252963-61256864:-	-1.90317	1.48931e-06
Mup19	100189605	chr4:61439362-61443258:-	-1.35796	2.93419e-05
Mup2	17841	chr4:60591113-60675242:-	-2.86687	4.59386e-14
Mup20	381530	chr4:61711269-61715151:-	-5.43278	2.10333e-116
Mup21	381531	chr4:61808866-61811875:-	-3.84635	2.3197e-56
Mup3	17842	chr4:61744511-61748346:-	-1.416	6.51675e-37
Mup6	620807	chr4:60016421-60019086:+	-2.06904	5.86517e-08
Mup7	100041658	chr4:60079341-60083347:-	-2.44067	2.02844e-10
Mup8	100041687	chr4:60231493-60235471:-	-2.00493	4.38993e-13
Mup9	100038948	chr4:60430919-60434824:-	-2.06822	4.80117e-08
Myef2	17876	chr2:124912007-124949396:-	-0.573967	6.92123e-07
Myom3	242702	chr4:135315630-135371482:+	-1.09782	0.000352213
N4bp2l1	100637	chr5:151374218-151397100:-	0.745519	2.51126e-06
Naip2	17948	chr13:100914018-100972077:-	0.917937	3.24831e-16
Nap1l1	53605	chr10:110910248-110935206:+	-0.524503	3.36453e-09
Nap1l3	54561	chrX:119508170-119510994:-	0.888342	2.29766e-07
Nars2	244141	chr7:104100037-104213267:+	-0.551726	1.41151e-11
Nat8	68396	chr6:85780381-85781884:-	-3.56541	2.38446e-31
Nat8f5	69049	chr6:85767212-85770966:-	-4.22142	1.62465e-30
Nat8f6	100504710	chr6:85758045-85759871:-	-3.57683	8.95581e-23
Ncald	52589	chr15:37295930-37722183:-	0.937704	9.42905e-19
Ncam2	17968	chr16:81200942-81624532:+	-1.34798	3.81582e-14
Nceh1	320024	chr3:27081926-27143833:+	0.59873	0.000158096
Nckap1l	105855	chr15:103284256-103329231:+	0.51181	5.97517e-06
Ncmap	230822	chr4:134925492-134954142:-	2.38986	5.39192e-27
Ndrg1	17988	chr15:66760880-66801203:-	1.43009	3.54559e-13
Ndufaf4	68493	chr4:24825230-24832148:+	-0.628169	3.52061e-07
Necab1	69352	chr4:14879392-15076278:-	-0.573358	7.50031e-07
Nek2	18005	chr1:193645352-193656928:+	-1.01251	3.18312e-05
Nek6	59126	chr2:38367217-38443010:+	-0.700225	1.17375e-11
Ngef	53972	chr1:89373404-89470445:-	0.511658	0.000318981
Nhp2	52530	chr11:51433275-51437216:+	-0.546679	4.52272e-08
Nipal1	70701	chr5:73039035-73062317:+	1.89491	1.68915e-06
Nlrp5-ps	100417675	chr7:15116003-15208415:-	1.10768	8.02006e-05
Noct	12457	chr3:51028369-51055576:+	1.37553	0.000750008
Nolc1	70769	chr19:46150337-46160033:+	-0.74778	0.000639068
Nop16	28126	chr13:54685552-54691435:-	-0.511114	8.46022e-07
Notum	77583	chr11:120515103-120522151:-	0.610976	3.24327e-09
Nox4	50490	chr7:94395159-94547218:+	-1.00023	6.22933e-07
Npc2	67963	chr12:86095509-86114062:-	0.54933	1.32739e-15
Nphp1	53885	chr2:127566468-127614627:-	0.611862	1.04486e-05
Npnt	114249	chr3:132544709-132613255:-	-0.994434	0.000377604
Nqo1	18104	chr8:109912125-109927105:-	0.858068	1.42566e-08
Nr1d2	353187	chr14:19036570-19071620:-	0.769403	4.76231e-06
Nr2c2ap	75692	chr8:72655226-72657650:+	-0.527379	0.000927242
Nrn1	68404	chr13:36817491-36826346:-	0.575974	7.11891e-09
Nt5e	23959	chr9:88222447-88266927:+	2.7716	5.48334e-80
Ntn3	18209	chr17:24340791-24346332:-	-0.692092	3.57286e-05
Ntn4	57764	chr10:93103794-93208717:+	0.502286	6.59083e-09
Ntrk1	18211	chr3:87582166-87599084:-	-2.14833	2.11497e-08
Ntrk2	18212	chr13:58907930-59235331:+	2.27823	5.27509e-11
Nudt18	213484	chr14:70977654-70982378:+	-0.573532	8.53062e-06
Nudt7	67528	chr8:116657474-116676212:+	-1.39248	1.10629e-23
Nudt8	66387	chr19:4000580-4002102:+	-0.571171	1.23593e-12
Oas1a	246730	chr5:121346266-121357534:-	0.916106	2.30938e-07
Oas1g	23960	chr5:121326151-121337622:-	0.847087	7.52138e-05
Oasl2	23962	chr5:115346943-115362254:+	0.814574	6.47711e-07
Obp2a	227627	chr2:25555594-25558846:+	-3.30317	4.78522e-20
Ociad2	433904	chr5:73713437-73730186:-	-1.47325	6.15727e-28
Ocln	18260	chr13:101267322-101322453:-	1.06558	3.1167e-09
Olfm2	244723	chr9:20472430-20532658:-	-1.60772	3.27716e-05
Olfm3	229759	chr3:114606996-114828682:+	-1.36213	9.94488e-14
Olig1	50914	chr16:91270014-91272184:+	-2.93314	3.50853e-34
Omd	27047	chr13:49678116-49687978:+	-3.96099	9.73173e-80
Orm3	18407	chr4:63017196-63020545:+	0.854942	0.000281002
Ormdl3	66612	chr11:98442608-98448559:-	-0.644797	1.18179e-24
Osbp2	74309	chr11:3603734-3763906:-	1.23469	6.55321e-07
Osbpl3	71720	chr6:50243326-50406169:-	-3.02493	4.25777e-38
Osbpl8	237542	chr10:110601858-110734303:+	-0.515192	2.3665e-05
Ovol3	381867	chr7:31018316-31021784:-	-1.2056	0.00035597
P2ry1	18441	chr3:60806707-60812904:+	0.718782	6.91399e-06
P2ry4	57385	chrX:97785493-97790208:-	0.52935	3.37482e-05
Papss2	23972	chr19:32670205-32741677:+	0.883475	1.68001e-06
Paqr7	71904	chr4:134052676-134066152:+	-1.51483	4.14223e-26
Pard3b	72823	chr1:61685398-62688858:+	-1.05851	2.50779e-36
Parp14	547253	chr16:35832964-35871468:-	0.578307	2.1454e-06
Patz1	56218	chr11:3189134-3209086:+	0.570041	1.83204e-05
Pcp4l1	66425	chr1:173103395-173126399:-	1.24779	2.85896e-11
Pcsk5	18552	chr19:17506804-17912122:-	0.973926	1.84301e-20
Pcyt1b	236899	chrX:90900202-90995287:+	1.19934	0.000800072
Pde12	211948	chr14:27483603-27489332:-	-0.684497	0.000147472
Pde1a	18573	chr2:79674610-79969569:-	0.506619	0.000430715
Pde6c	110855	chr19:38207271-38258441:+	1.24956	3.84113e-05
Pde7b	29863	chr10:20117810-20444874:-	0.697213	1.68271e-05
Pdgfa	18590	chr5:139452929-139470907:-	-0.650066	1.75e-06
Pdhx	27402	chr2:102861213-102913670:-	-0.508665	3.25829e-17
Pdilt	71830	chr7:126630101-126666996:-	-1.05035	7.31693e-19
Pdp1	381511	chr4:11885330-11893597:-	0.649921	3.46901e-05
Pdxk	216134	chr10:77899492-77927693:-	-0.546781	1.96871e-09
Pdzrn3	55983	chr6:101099601-101327891:-	0.510947	9.98509e-05
Peg3	18616	chr7:6658671-6683130:-	1.16008	2.84642e-10
Pelo	105083	chr13:115878563-115880366:-	-0.7237	0.000205332
Pex11a	18631	chr7:86882150-86887911:-	-0.934376	7.42943e-19
Pgam1	18648	chr19:41986361-41993155:+	-0.518624	3.39312e-10
Pgm3	109785	chr9:86446083-86465449:-	-0.670059	5.31659e-07
Pgp	67078	chr17:24607418-24608541:+	-0.771519	6.1278e-06
Phospho1	237928	chr11:95685814-95693454:+	-2.61793	1.32225e-64
Phyh	16922	chr2:4840042-4859789:+	-0.776286	7.04811e-30
Piezo2	667742	chr18:63169867-63546837:-	0.942918	4.3149e-13
Pik3r1	18708	chr13:102450716-102538172:-	-0.542625	8.63686e-06
Pik3r3	18710	chr4:115894519-115975661:+	-0.963139	3.81323e-06
Pim1	18712	chr17:29627990-29632404:+	-0.797528	4.29011e-08
Pirb	18733	chr7:3664107-3671984:-	0.602959	7.40771e-05
Pitpnc1	71795	chr11:107069206-107332034:-	0.612389	1.44282e-05
Pkhd1	241035	chr1:20047860-20608138:-	0.552086	1.03292e-06
Pla1a	85031	chr16:38396203-38433225:-	0.656412	3.0527e-22
Pla2g16	225845	chr19:7631949-7663035:+	0.699951	2.42749e-09
Pla2g4f	271844	chr2:120125693-120139901:-	1.423	0.000462899
Pla2g6	53357	chr15:79116658-79158801:-	-0.732769	7.24605e-10
Plac8	231507	chr5:100982752-101001224:-	0.703867	0.000121799
Plcb1	18795	chr2:134611900-135300994:+	-0.600689	3.43687e-06
Plek2	27260	chr12:79989684-80007925:-	1.84919	6.93301e-11
Plekha1	101476	chr7:138009424-138056816:+	-0.826553	3.15899e-26
Plgrkt	67759	chr19:29423167-29436361:-	0.567777	7.92155e-06
Plin2	11520	chr4:86302469-86315963:-	-0.570512	0.00017274
Plin4	57435	chr17:56240014-56249225:-	-1.4286	3.73312e-12
Plin5	66968	chr17:56251024-56256971:-	-0.535437	1.26889e-07
Pnkd	56695	chr1:74331608-74400266:+	-0.51007	1.43829e-09
Pnpla7	241274	chr2:24831553-24909592:+	-0.774528	5.02445e-23
Polb	18970	chr8:23738591-23763909:-	-0.590365	3.14258e-24
Por	18984	chr5:136165015-136211196:+	0.797564	1.76371e-10
Porcn	53627	chrX:7770972-7783651:-	0.778462	7.03156e-07
Postn	50706	chr3:54165029-54194963:+	0.786622	1.89825e-10
Pparg	19016	chr6:115310969-115440419:+	-1.05027	6.14597e-06
Ppargc1a	19017	chr5:51845488-51958964:-	0.668982	0.000399535
Ppp1r1b	19049	chr11:98209720-98219110:+	-1.47248	4.26865e-10
Ppp1r3b	244416	chr8:36438795-36451191:+	-0.779223	0.000198438
Ppp1r9a	243725	chr6:4853320-5115661:+	-1.6455	2.3405e-34
Pram1	378460	chr17:33775001-33782651:+	0.884858	3.46901e-05
Prdx5	54683	chr19:6981309-6984135:-	-0.51889	1.31099e-20
Prelid2	77619	chr18:42035350-42110848:-	1.93376	1.31238e-21
Prg4	96875	chr1:152296542-152313295:-	0.626297	0.000177354
Prickle1	106042	chr15:93329545-93426322:-	0.540279	0.000423561
Prkaa2	108079	chr4:104702255-104782503:-	-0.519487	1.21258e-05
Prkar2a	19087	chr9:108594474-108651842:+	-0.567334	1.29973e-14
Prkca	18750	chr11:107794701-108205202:-	0.536427	8.70085e-07
Prkcq	18761	chr2:11094009-11222853:+	0.658607	1.4347e-05
Prlr	19116	chr15:10106993-10278935:+	2.09422	1.91793e-42
Prob1	381148	chr18:35810005-35814853:-	-0.917939	6.29617e-18
Proca1	216974	chr11:78006894-78019265:+	-1.84373	8.05685e-29
Prom1	19126	chr5:44384861-44492975:-	1.68397	2.23923e-10
Prps2	110639	chrX:163784252-163820681:-	0.547629	1.93185e-12
Prpsap1	67763	chr11:116332130-116351660:-	-0.558929	2.10244e-14
Prrx1	18933	chr1:165175250-165243781:-	-1.31156	1.54945e-06
Prss8	76560	chr7:135069231-135073627:-	-1.02166	0.000153089
Psmb10	19171	chr8:108459628-108462292:-	0.735501	1.13003e-09
Psmb8	16913	chr17:34335140-34338399:+	0.565212	0.000421319
Ptgds	19215	chr2:25322232-25325269:-	1.28258	0.000165143
Ptp4a3	19245	chr15:73553575-73589196:+	0.531576	0.000119375
Ptpdc1	218232	chr13:48673238-48721041:-	0.931298	9.77492e-06
Ptpmt1	66461	chr2:90750870-90758207:-	-0.541459	6.54512e-21
Ptprc	19264	chr1:139959436-140071882:-	0.582226	0.000169243
Pvt1	19296	chr15:61869541-62091767:+	-0.832702	1.35429e-05
Pxmp4	59038	chr2:154412780-154429409:-	-0.551023	3.69462e-09
Pycrl	66194	chr15:75746893-75751990:-	-0.5503	9.50478e-07
Pygo1	72135	chr9:72773457-72793822:+	2.78847	2.42243e-18
Qpct	70536	chr17:79451246-79489718:+	1.3415	1.72396e-40
Qprt	67375	chr7:134251284-134265543:-	-0.504565	5.87252e-14
Rab10os	74173	chr12:3235791-3250374:+	0.620064	0.000304523
Rab11fip4	268451	chr11:79404714-79507514:+	0.586413	0.000276474
Rab17	19329	chr1:92854710-92866197:-	0.518815	7.2034e-05
Rab30	75985	chr7:99890224-99985627:+	1.08993	1.06058e-08
Rad23b	19359	chr4:55362914-55405109:+	-0.524189	3.94717e-26
Rad51b	19363	chr12:80398269-80915677:+	2.04138	1.47057e-10
Rap2a	76108	chr14:120877683-120906414:+	-0.879614	1.89104e-16
Rapgef4	56508	chr2:71819272-72095531:+	0.964975	0.000160282
Rarb	218772	chr14:17263354-17914845:-	0.908563	8.37669e-05
Rarres1	109222	chr3:67282808-67319445:-	-1.41618	4.36694e-15
Rasa3	19414	chr8:13567218-13677587:-	0.694261	1.72982e-06
Rassf3	192678	chr10:120847407-120913306:-	-1.05412	9.92782e-42
Rbl1	19650	chr2:156971630-157030270:-	0.697109	0.000413146
Rbm20	73713	chr19:53751796-53941570:+	0.811819	2.9685e-05
Rbp1	19659	chr9:98323380-98346969:+	0.975002	3.24346e-09
Rcan1	54720	chr16:92392196-92466414:-	-1.09725	7.71566e-09
Rcan2	53901	chr17:43938800-44176465:+	0.797535	1.4967e-07
Rcan3	53902	chr4:134968224-134989720:-	0.644614	0.000240141
Rcn2	26611	chr9:55889652-55906890:+	0.508976	2.02409e-05
Rdh9	103142	chr10:127213461-127229753:+	1.06308	2.99061e-11
Reep6	70335	chr10:79792890-79799186:+	-0.576609	2.35227e-15
Renbp	19703	chrX:71167460-71176189:-	0.627961	2.71286e-06
Retsat	67442	chr6:72548622-72557482:+	-0.583882	6.47058e-05
Rexo2	104444	chr9:48276619-48288716:-	-0.580748	9.56418e-14
Rfx4	71137	chr10:84218793-84369283:+	0.890588	6.39768e-05
Rfx5	53970	chr3:94758937-94765483:+	0.554348	0.000118344
Rgs12	71729	chr5:35292097-35376242:+	0.828812	1.97734e-07
Rgs2	19735	chr1:145846468-145851279:-	0.571166	0.000995652
Rian	75745	chr12:110842155-110899921:+	1.71931	4.90503e-09
Rnase4	58809	chr14:51710752-51725826:+	0.532389	5.31034e-07
Rnd1	223881	chr15:98499636-98507892:-	0.823485	1.07547e-13
Rogdi	66049	chr16:5008822-5013646:-	-0.517685	1.42777e-08
Rpusd3	101122	chr6:113365313-113369334:-	-0.568969	4.36754e-08
Rsph4a	212892	chr10:33624917-33635827:+	3.7982	1.71467e-39
Rtn4	68585	chr11:29592898-29644414:+	1.1627	1.87287e-44
Rtn4ip1	170728	chr10:43621613-43667668:+	-0.519097	1.12538e-07
Rtp3	235636	chr9:110887447-110892217:-	-0.606487	1.54713e-10
Rtp4	67775	chr16:23610005-23614308:+	0.748208	2.09899e-06
Rxrg	20183	chr1:169528493-169569754:+	0.821859	4.37235e-07
S1pr3	13610	chr13:51503987-51518166:+	0.718358	6.08322e-05
Sall1	58198	chr8:91551143-91568061:-	1.30793	9.00693e-27
Samd9l	209086	chr6:3322257-3349571:-	0.754203	3.94275e-09
Sbspon	226866	chr1:15843943-15882803:-	-1.34791	0.000929407
Scamp5	56807	chr9:57289134-57315867:-	-0.561006	2.66759e-05
Scara5	71145	chr14:66285240-66383663:+	-2.31659	1.53468e-09
Scp2	20280	chr4:107716435-107791152:-	-1.5295	2.40753e-58
Sdr39u1	654795	chr14:56516122-56519069:-	-0.902468	9.92116e-15
Sdr9c7	70061	chr10:127335591-127348815:+	-1.00274	1.7206e-13
Sdsl	257635	chr5:120908211-120922772:-	-0.540681	0.00033685
Sec22b	20333	chr3:97705150-97726241:+	-0.533003	0.000219439
Selenbp2	20342	chr3:94497495-94508328:+	-2.80425	2.26809e-15
Sema4a	20351	chr3:88239884-88265104:-	0.5257	3.81323e-06
Sema5b	20357	chr16:35541448-35664344:+	-1.06822	0.000131923
Sept6	56526	chrX:34451267-34529690:-	0.923204	2.05244e-05
Serp1	28146	chr3:58325893-58329806:-	-0.708192	2.75384e-07
Serpina12	68054	chr12:105266979-105282653:-	-2.10873	2.02158e-18
Serpina1c	20702	chr12:105133136-105143160:-	-0.80562	3.32407e-19
Serpina1e	20704	chr12:105185142-105195107:-	-1.63867	3.27884e-05
Serpina3m	20717	chr12:105625374-105632467:+	0.56862	3.18012e-08
Serpina4-ps1	321018	chr12:105316169-105325130:+	-1.44401	0.000388701
Serpina5	268591	chr12:105339323-105344347:+	-1.99415	7.08356e-08
Serpina6	12401	chr12:104884841-104895428:-	1.44742	3.56269e-21
Serpina7	331535	chrX:135613789-135619775:-	-1.39796	5.97492e-05
Serpinb1a	66222	chr13:32933961-32943054:-	1.09286	0.000272607
Serpinb6b	20708	chr13:33057382-33070906:+	-0.742683	0.000592329
Serpinb8	20725	chr1:109486583-109505555:+	1.42999	1.54205e-17
Serpinb9	20723	chr13:33096410-33109824:+	0.503832	3.05933e-05
Serpine2	20720	chr1:79790896-79855240:-	-2.17059	1.32447e-24
Setbp1	240427	chr18:78947117-79306130:-	1.79836	6.37169e-24
Setd8	67956	chr5:124889939-124912320:+	-0.720722	5.88151e-28
Sfi1	78887	chr11:3031853-3093466:-	0.534869	4.24313e-09
Sgk3	170755	chr1:9788211-9892649:+	0.733964	3.36e-26
Sgpp1	81535	chr12:76815235-76836716:-	-0.548815	1.2985e-35
Sgsm1	52850	chr5:113672240-113739806:-	0.940278	9.40343e-05
Sh2d4a	72281	chr8:70800427-70871603:+	1.01295	2.01959e-06
Sh3bgrl2	212531	chr9:83441945-83493898:+	-0.515129	6.08342e-09
Sh3yl1	24057	chr12:31596534-31645025:+	0.867992	7.58225e-07
Siglec1	20612	chr2:130894956-130912501:-	0.642678	5.265e-05
Simc1	319719	chr13:54605166-54652651:+	-0.646515	8.23372e-08
Slc11a2	18174	chr15:100218331-100253486:-	-0.535254	2.42899e-10
Slc13a2	20500	chr11:78210778-78235687:-	-1.13456	0.000711136
Slc13a3	114644	chr2:165230795-165298697:-	0.83913	7.84959e-09
Slc13a5	237831	chr11:72055496-72080106:-	1.87408	4.68849e-13
Slc15a5	277898	chr6:137932111-138028437:-	-2.55849	4.15308e-55
Slc16a11	216867	chr11:70027412-70029916:+	0.571845	0.000127913
Slc16a5	217316	chr11:115323787-115335712:+	1.74196	4.50114e-07
Slc16a7	20503	chr10:124664541-124765591:-	0.894986	1.12386e-11
Slc17a4	319848	chr13:23989758-24006876:-	0.553602	0.000725531
Slc17a8	216227	chr10:89036765-89083994:-	-1.98454	2.4029e-23
Slc22a15	242126	chr3:101659694-101728376:-	-0.542631	0.000618976
Slc22a26	236149	chr19:7856473-7877157:-	6.18186	4.14599e-97
Slc22a27	171405	chr19:7938879-8040517:-	2.94192	2.55675e-16
Slc22a28	434674	chr19:8136699-8206472:-	-2.20481	2.34782e-22
Slc22a29	236293	chr19:8234658-8293329:-	1.37244	5.07798e-05
Slc22a3	20519	chr17:12612840-12700570:-	-0.681156	1.30424e-05
Slc22a7	108114	chr17:46569134-46575426:-	-0.924408	1.31664e-05
Slc25a10	27376	chr11:120353151-120362475:+	-0.667192	2.44848e-14
Slc25a17	20524	chr15:81149351-81191195:-	-0.845955	8.06863e-30
Slc25a27	74011	chr17:43778849-43803964:-	1.61357	3.71308e-11
Slc25a34	384071	chr4:141174740-141179749:-	0.568198	0.000177787
Slc25a37	67712	chr14:69859908-69903160:-	-0.658721	3.22886e-11
Slc2a13	239606	chr15:91098122-91403692:-	0.930436	0.000308323
Slc33a1	11416	chr3:63746246-63768655:-	-0.509601	1.33166e-08
Slc34a2	20531	chr5:53440592-53462902:+	-0.84775	0.000642239
Slc35b1	110172	chr11:95246236-95252966:+	-0.521648	0.000195759
Slc35d1	242585	chr4:102844323-102887489:-	-0.517986	4.83964e-05
Slc35e3	215436	chr10:117170734-117183414:-	-1.13107	1.66568e-23
Slc35f2	72022	chr9:53619342-53665968:+	-2.05163	3.56852e-08
Slc39a11	69806	chr11:113106169-113427129:-	-0.574623	2.14953e-07
Slc3a1	20532	chr17:85427687-85463581:+	0.584103	0.00054717
Slc40a1	53945	chr1:45964915-45982439:-	0.610062	3.87985e-10
Slc43a2	215113	chr11:75345196-75391074:+	0.559719	6.32902e-11
Slc44a3	213603	chr3:121162446-121235262:-	-0.516713	0.000210849
Slc46a3	71706	chr5:148690017-148706378:-	-0.530972	5.06595e-06
Slc4a4	54403	chr5:89316285-89668681:+	0.562767	9.50758e-08
Slc7a5	20539	chr8:124405046-124431586:-	0.749612	6.35473e-05
Slc9b2	97086	chr3:134970664-135005731:+	-1.21409	0.000806824
Slco1a1	28248	chr6:141855802-141895483:-	-1.45242	2.18125e-09
Slco1a4	28250	chr6:141753961-141804692:-	1.61389	1.49067e-09
Slfn1	20555	chr11:82930347-82936161:+	1.24607	0.000720552
Slfn8	276950	chr11:82815660-82834312:-	0.859019	2.64875e-11
Slfn9	237886	chr11:82793805-82805332:-	0.884916	1.51322e-05
Smad6	17130	chr9:63800883-63869866:-	0.521114	8.75891e-05
Smad9	55994	chr3:54559504-54605191:+	1.07182	9.42634e-10
Smpd3	58994	chr8:108776448-108861888:-	-1.53209	4.73025e-08
Sned1	208777	chr1:95132474-95193025:+	0.509086	1.19396e-05
Snhg11	319317	chr2:158201374-158211881:+	-1.91011	6.25482e-43
Snx12	55988	chrX:98293125-98417902:-	0.544583	3.91198e-09
Snx21	101113	chr2:164611521-164618270:+	0.575855	2.73973e-06
Soat2	223920	chr15:101981006-101993867:+	0.534514	4.21618e-06
Sorbs3	20410	chr14:70580275-70607478:-	0.842612	1.16376e-14
Sox7	20680	chr14:64562543-64569569:+	0.831239	7.22744e-06
Sox9	20682	chr11:112643524-112649071:+	-1.34285	4.72243e-14
Sp100	20684	chr1:87546563-87606572:+	0.533922	7.16163e-05
Sp110	109032	chr1:87473475-87500466:-	0.759586	7.57402e-05
Sp140	434484	chr1:87497278-87541611:+	1.04438	2.73638e-07
Sparcl1	13602	chr5:104508128-104543107:-	0.84916	1.13156e-07
Spata13	219140	chr14:61253542-61383393:+	0.771537	1.30481e-06
Spata24	71242	chr18:35816343-35821840:-	-1.01063	5.6035e-05
Spc24	67629	chr9:21559886-21564730:-	-1.01163	7.31693e-19
Spice1	212514	chr16:44347514-44388605:+	0.528187	0.000237487
Spon2	100689	chr5:33556167-33560887:-	-0.701833	0.000754009
Spred1	114715	chr2:116946807-117008013:+	0.520193	0.000131205
Spryd7	66674	chr14:62150688-62175723:-	-0.577601	2.6976e-12
Srd5a1	78925	chr13:69712327-69750341:-	-1.25622	8.02483e-18
Sstr2	20606	chr11:113480795-113487209:+	-2.92165	7.58902e-21
St3gal5	20454	chr6:72047602-72104564:+	0.704266	0.000789439
St3gal6	54613	chr16:58470655-58523425:-	1.90073	1.4287e-24
St6gal1	20440	chr16:23224813-23360423:+	0.719702	1.3906e-08
Stambpl1	76630	chr19:34266760-34314818:+	1.18203	1.38183e-07
Steap2	74051	chr5:5664829-5694568:-	1.07388	2.49071e-13
Stk38l	232533	chr6:146673452-146727336:+	-0.587611	2.98649e-06
Stk39	53416	chr2:68048504-68310038:-	0.520422	0.000192168
Stx1b	56216	chr7:134950358-134968045:-	-0.640057	0.000711136
Sucnr1	84112	chr3:59885791-59891488:+	-0.774364	6.21094e-05
Sult1a1	20887	chr7:133816384-133819871:-	0.754764	7.01871e-11
Sult1c2	69083	chr17:53968962-53985283:-	1.57232	1.11628e-22
Sult2a1	20859	chr7:14381595-14422759:-	2.61635	2.58367e-12
Sult2a2	100043194	chr7:14318855-14364986:+	2.78332	9.06524e-14
Sult2a6	629219	chr7:14807752-14840219:-	1.97676	2.41021e-07
Sult2a7	638251	chr7:15050508-15078275:-	4.17172	9.38681e-41
Sult3a1	57430	chr10:33577528-33599281:+	7.15524	1.56904e-111
Susd4	96935	chr1:184695037-184825785:+	-2.1225	1.9084e-30
Sybu	319613	chr15:44503403-44619609:-	3.14623	2.35476e-23
Synj2	20975	chr17:5941280-6044290:+	-0.877701	3.06169e-11
Syt1	20979	chr10:107934706-108448031:-	0.699481	1.07742e-08
Sytl5	236643	chrX:9462747-9575990:+	2.58741	6.90147e-17
Tapbp	21356	chr17:34056423-34066235:+	0.613523	7.12607e-14
Tbc1d8	54610	chr1:39428342-39535592:-	0.575452	1.70198e-05
Tcaf1	77574	chr6:42622546-42643058:-	0.53218	0.000128204
Tcaim	382117	chr9:122714665-122745450:+	-0.657911	5.01982e-11
Tcf24	100039596	chr1:9950244-9957566:-	3.32684	1.66778e-28
Tcn2	21452	chr11:3817081-3832081:-	0.71157	2.5457e-23
Tdo2	56720	chr3:81762336-81779650:-	-0.743174	5.4606e-07
Tead1	21676	chr7:119822834-120050319:+	0.698328	2.05838e-05
Tecpr2	104859	chr12:112127474-112210606:+	-0.646255	6.15708e-11
Ten1	69535	chr11:116060169-116076632:+	-1.19524	4.45672e-10
Tert	21752	chr13:73764449-73786489:+	0.532858	6.12144e-05
Tet2	214133	chr3:133126641-133207354:-	0.586634	2.4566e-05
Tfcp2l1	81879	chr1:120524522-120581745:+	0.549493	0.000119095
Tfdp1	21781	chr8:13338751-13378448:+	-0.501314	2.77022e-07
Tff3	21786	chr17:31262251-31266556:-	-2.10045	2.51035e-08
Tgm1	21816	chr14:56318846-56332329:-	1.5251	5.44063e-08
Thbs2	21826	chr17:14802507-14831269:-	0.622717	0.000650194
Them4	75778	chr3:94114054-94136454:+	-0.63728	5.67051e-05
Them7	74088	chr2:105064499-105220017:+	-0.722252	5.23794e-12
Themis	210757	chr10:28388166-28603624:+	-2.58836	8.8872e-22
Themis2	230787	chr4:132338272-132352279:-	0.827522	0.000102776
Thrsp	21835	chr7:104561443-104566060:-	-1.31465	0.000143341
Tifa	211550	chr3:127492831-127501307:+	1.02577	2.15656e-09
Timm9	30056	chr12:72224159-72237662:-	-0.883737	6.09049e-17
Tjp3	27375	chr10:80735933-80754326:-	-0.500035	3.59578e-07
Tk1	21877	chr11:117676833-117687328:-	0.643588	1.4675e-11
Tkfc	225913	chr19:10666687-10678748:-	-0.580913	6.7792e-06
Tlcd2	380712	chr11:75281552-75284401:+	-0.761	1.59678e-07
Tle3	21887	chr9:61220173-61266304:+	-0.891552	1.29682e-09
Tlr7	170743	chrX:163742858-163768503:-	0.528241	0.000797228
Tlr8	170744	chrX:163679055-163702261:-	0.667817	1.73425e-05
Tm4sf1	17112	chr3:57090986-57105841:-	0.627405	2.09916e-05
Tm4sf4	229302	chr3:57229332-57245597:+	0.515785	9.16006e-12
Tm6sf2	107770	chr8:72596823-72603965:+	1.13899	5.82506e-16
Tmc7	209760	chr7:125679358-125728200:-	-1.3498	4.00836e-13
Tmcc1	330401	chr6:115968636-116143392:-	-0.572687	9.15225e-08
Tmem125	230678	chr4:118213546-118216331:-	-0.604013	3.42274e-06
Tmem150a	232086	chr6:72305477-72309756:+	-0.604354	8.6063e-10
Tmem189	407243	chr2:167468725-167487044:-	-0.637682	1.83204e-05
Tmem19	67226	chr10:114777796-114799318:-	-0.978553	7.30747e-35
Tmem243	652925	chr5:9100737-9118983:+	-0.744481	2.64825e-24
Tmem28	620592	chrX:97016408-97041684:+	-2.91032	6.95443e-17
Tmem8	60455	chr17:26250261-26260198:+	-0.571284	2.74806e-10
Tmem98	103743	chr11:80623917-80635535:+	0.660473	5.17271e-05
Tmie	20776	chr9:110768550-110782587:-	-0.601988	5.58331e-06
Tmprss11e	243084	chr5:87134211-87174832:-	-1.40525	0.000556796
Tmprss2	50528	chr16:97786289-97832802:-	1.18086	1.02473e-15
Tmtc2	278279	chr10:104624720-105011535:-	0.556609	7.55691e-05
Tmx4	52837	chr2:134420242-134469857:-	-0.631192	4.48178e-09
Tnfaip8l3	244882	chr9:53873413-53916218:-	1.5151	3.10659e-06
Tnfrsf14	230979	chr4:154296319-154302186:-	0.670652	0.000272812
Tnfrsf21	94185	chr17:43153504-43226137:+	0.546345	4.12071e-05
Tnfsf10	22035	chr3:27215999-27238587:+	0.666503	1.64982e-05
Tnik	665113	chr3:28162136-28569507:+	1.00149	3.2919e-16
Tomm40l	641376	chr1:173147934-173152645:-	-0.882995	5.22702e-14
Tox	252838	chr4:6614533-6917870:-	1.33934	8.29649e-19
Tpmt	22017	chr13:47118912-47138586:-	-1.52602	3.29331e-155
Treh	58866	chr9:44481316-44494388:+	-3.17114	2.14302e-41
Trhde	237553	chr10:113835877-114238426:-	-2.55222	7.34646e-35
Trib3	228775	chr2:152163161-152169796:-	1.18214	2.31292e-05
Trim12a	76681	chr7:111448411-111464009:-	0.763778	1.17252e-07
Trim12c	319236	chr7:111487268-111501872:-	0.701992	7.53276e-08
Trim13	66597	chr14:62217063-62224782:+	-0.939337	1.81698e-07
Trim2	80890	chr3:83964361-84108697:-	-0.807076	4.39238e-10
Trim21	20821	chr7:109706434-109713996:-	0.50025	7.58437e-06
Trim24	21848	chr6:37820811-37918445:+	2.12418	1.54218e-29
Trim30a	20128	chr7:111557540-111613707:-	0.766099	1.31027e-07
Trim30d	209387	chr7:111618529-111656363:-	1.19478	5.27509e-11
Trim34a	94094	chr7:111392971-111410750:+	0.621251	0.000294381
Trim5	667823	chr7:111412962-111436620:-	1.06839	1.96702e-08
Trim72	434246	chr7:135147892-135154907:+	-1.74575	2.24293e-07
Trip4	56404	chr9:65676733-65756601:-	-0.780948	2.29408e-25
Trpm6	225997	chr19:18824473-18967001:+	1.07369	0.00046619
Tsc22d1	21807	chr14:76814768-76907572:+	-2.18099	2.49796e-20
Tsc22d4	78829	chr5:138187197-138209681:+	0.544166	4.16854e-06
Tsku	244152	chr7:105499178-105509838:-	-2.15474	1.18152e-08
Tspyl4	72480	chr10:34017227-34021126:+	1.04192	5.51246e-08
Ttc21b	73668	chr2:66022384-66094674:-	0.500592	0.000306398
Ttc39c	72747	chr18:12802042-12895561:+	-2.43763	2.52151e-97
Ttc7b	104718	chr12:101538980-101759032:-	-0.760595	1.51005e-10
Tubg1	103733	chr11:100981445-100987733:+	-0.527202	2.07836e-10
Txndc16	70561	chr14:45754123-45839100:-	1.04697	2.3085e-16
Uba7	74153	chr9:107877898-107886387:+	0.972912	7.76888e-13
Uck1	22245	chr2:32110522-32115625:-	-0.565229	1.26058e-08
Ugcg	22234	chr4:59202422-59235705:+	0.891014	2.27218e-11
Ugdh	22235	chr5:65804461-65827081:-	-0.695518	2.98863e-11
Ugt1a1	394436	chr1:90108534-90116577:+	0.671347	3.88654e-10
Ugt1a6a	94284	chr1:90031384-90116577:+	-0.705739	1.48495e-12
Ugt1a6b	394435	chr1:89999832-90115573:+	-0.892748	4.4362e-25
Ugt1a9	394434	chr1:89967354-90116577:+	1.47038	6.05064e-16
Ugt2b1	71773	chr5:87345664-87355528:-	-1.29151	1.58118e-33
Ugt2b35	243085	chr5:87429885-87442299:+	-0.896548	1.52337e-15
Ugt2b37	112417	chr5:87669517-87683813:-	1.59421	5.19719e-06
Ugt2b38	100559	chr5:87838965-87853228:-	-2.24857	4.70038e-09
Unc119	22248	chr11:78156997-78162666:+	-0.861536	1.42159e-11
Unc13b	22249	chr4:43071825-43277745:+	-0.798745	4.91119e-10
Unc79	217843	chr12:104187069-104422207:+	2.06507	3.91943e-08
Uox	22262	chr3:146260113-146294447:+	-0.588193	3.35172e-07
Upp2	76654	chr2:58419745-58645382:+	0.860292	7.25588e-06
Usp10	22224	chr8:122434260-122481459:+	-0.703321	4.84045e-19
Usp18	24110	chr6:121195924-121220935:+	0.73476	3.5584e-05
Usp39	28035	chr6:72268670-72295169:-	-0.529882	9.92853e-06
Uty	22290	chrY:433587-582181:-	-7.70297	2.51315e-204
Vcl	22330	chr14:21748655-21852895:+	-0.755505	6.51675e-37
Vkorc1l1	69568	chr5:130417979-130462562:+	-0.530054	1.54556e-06
Vldlr	22359	chr19:27291510-27328721:+	1.66727	9.92853e-06
Vmp1	75909	chr11:86397367-86497324:-	-0.745073	3.40604e-06
Vnn3	26464	chr10:23571268-23589649:+	0.672651	4.44633e-07
Vsig4	278180	chrX:93442542-93488777:-	0.72525	1.02009e-12
Vtcn1	242122	chr3:100629382-100700845:+	0.984081	1.6335e-07
Wbscr27	79565	chr5:135408243-135418507:+	0.577067	0.000912647
Wdr81	192652	chr11:75254445-75268219:-	0.539832	6.27354e-06
Wsb1	78889	chr11:79052884-79068197:-	1.09452	5.59194e-09
Xaf1	327959	chr11:72115131-72127235:+	1.07039	1.44909e-06
Xist	213742	chrX:100655712-100678572:-	9.94002	0
Xkr9	381246	chr1:13658852-13691804:+	-0.782676	4.50198e-22
Ypel1	106369	chr16:17070232-17086829:+	1.50088	1.6657e-05
Zap70	22637	chr1:36818643-36839665:+	0.551996	9.09958e-05
Zbp1	58203	chr2:173032114-173044423:-	1.09147	0.000512472
Zbtb7c	207259	chr18:75979832-76308218:+	-1.13739	0.000602079
Zc2hc1a	67306	chr3:7503426-7553848:+	0.619302	0.000402244
Zcchc11	230594	chr4:108132031-108232020:+	0.576946	1.63956e-07
Zfand2a	100494	chr5:139947170-139960445:-	-0.509346	0.000142209
Zfand4	67492	chr6:116214237-116280322:+	-0.755051	2.03143e-06
Zfp113	56314	chr5:138580930-138596972:-	1.0709	1.26762e-10
Zfp13	22654	chr17:23712819-23736454:-	1.28035	5.46292e-13
Zfp141	434178	chr7:49728756-49761123:-	-0.697504	6.82873e-11
Zfp292	30046	chr4:34750359-34830197:-	0.96776	2.17267e-08
Zfp334	228876	chr2:165202936-165213759:-	0.710779	8.21979e-07
Zfp385b	241494	chr2:77248689-77654873:-	0.660316	5.192e-05
Zfp429	72807	chr13:67490265-67500703:-	0.943816	2.67528e-05
Zfp455	218311	chr13:67295442-67310234:+	0.794905	7.57794e-05
Zfp459	328274	chr13:67506650-67522354:-	1.42015	0.000208617
Zfp516	329003	chr18:83080271-83174706:+	0.643883	6.40147e-06
Zfp579	68490	chr7:4944454-4947703:-	0.866985	3.73568e-05
Zfp641	239652	chr15:98116553-98126514:-	1.7389	9.79468e-07
Zfp647	239546	chr15:76740800-76755878:-	1.47781	3.21604e-09
Zfp760	240034	chr17:21844708-21862603:+	0.653113	3.5487e-07
Zfp784	654801	chr7:4986048-4990048:-	0.749999	5.26437e-06
Zfp810	235050	chr9:22081192-22112082:-	-0.733439	2.69608e-06
Zfp820	75424	chr17:21953843-21982726:-	1.24998	5.91007e-15
Zfp872	619310	chr9:21992610-22006567:+	-1.44166	1.73884e-06
Zfp941	407812	chr7:147995576-148008077:-	1.00976	8.30959e-05
Zkscan17	268417	chr11:59299023-59320142:-	0.535681	1.97265e-08
Zkscan3	72739	chr13:21478873-21494624:-	-0.559585	7.3494e-12
Zkscan4	544922	chr13:21570718-21577374:+	0.601372	0.000817846
Zmynd19	67187	chr2:24805297-24816390:+	-0.7186	5.64533e-05

## Sheet: C3 vs B6 (Female)
geneID	geneSYM	mm9_coordinates	log2FoldChange	padj
0610005C13Rik	71661	chr7:52823165-52830546:-	-0.970921	7.25587e-26
1600002H07Rik	72016	chr17:24352001-24357714:-	-1.75739	1.72709e-10
1700001L05Rik	69291	chr15:83184277-83197727:-	0.573627	4.34886e-05
1700010I14Rik	66931	chr17:9181198-9201184:+	0.850523	0.000439085
1700017B05Rik	74211	chr9:57100129-57110406:-	0.53648	0.000426357
1700020N18Rik	67086	chr1:93301457-93302606:-	2.59511	1.95229e-12
1700024P16Rik	242594	chr4:104586061-104689468:+	1.0554	9.97787e-22
1700028J19Rik	70004	chr7:51485300-51491492:-	1.66099	2.78617e-06
1700030C10Rik	69513	chr12:20810253-20821640:-	-3.69169	1.3443e-27
1700086O06Rik	73516	chr18:38398059-38410219:-	-0.649036	0.000525328
1810034E14Rik	66503	chr13:64350008-64369453:+	-0.550289	2.99645e-05
2010003K11Rik	69861	chr19:4496788-4498583:-	0.83507	0.00025535
2010107G23Rik	69894	chr10:61570404-61573761:-	1.58796	6.56953e-19
2310007B03Rik	71874	chr1:95047932-95057525:-	3.70508	2.50686e-46
2310015A10Rik	69548	chr12:81221533-81233831:-	1.0373	9.54379e-05
2310034O05Rik	69571	chr5:100639711-100647068:+	1.75577	9.62884e-06
2410004I01Rik	69739	chr11:102819614-102825468:-	2.43645	1.73806e-10
2610005L07Rik	381598	chr8:19981360-20020392:-	0.615278	8.56394e-06
2610020H08Rik	434234	chr7:126937644-126992455:+	-0.569149	0.00014299
2610035D17Rik	72386	chr11:112905220-113063152:-	-1.07301	0.00013603
2610301B20Rik	67157	chr4:10801645-10826570:+	0.565544	0.000487878
2610305D13Rik	112422	chr4:146986045-147016617:-	3.78371	2.31907e-48
2610306M01Rik	67170	chr6:86798401-86799434:-	0.94775	2.52058e-06
2610507I01Rik	72203	chr11:59011295-59015933:-	-4.32375	8.88624e-231
2810002D19Rik	66457	chr2:94246864-94251837:+	-0.690676	0.000640386
2810417H13Rik	68026	chr9:65738130-65751358:+	-1.37486	0.000134299
2810442N19Rik	72753	chr1:163935100-163946616:+	1.99689	8.18064e-11
4632428C04Rik	100043102	chr16:30008753-30021516:+	1.01851	0.00010737
4833411C07Rik	71624	chr8:10899922-10902334:+	0.907596	0.000105849
4833420G17Rik	67392	chr13:120251566-120274924:+	-1.2256	3.22114e-26
4930404H11Rik	73815	chr12:72641594-72657120:+	-3.21542	4.20017e-23
4930412C18Rik	320152	chr4:9697732-9750558:+	-4.62277	7.11632e-70
4930452B06Rik	74430	chr14:9263686-9498804:-	1.44455	6.21824e-08
4930455G09Rik	78917	chr4:141573813-141584910:+	-1.48832	0.000177661
4930459C07Rik	74881	chr10:95688841-95711342:+	1.59182	3.16918e-07
4930481A15Rik	74931	chr19:5406815-5422847:+	-5.50532	2.88482e-73
4930503L19Rik	269033	chr18:70612794-70632134:-	-0.643291	1.05982e-05
4930519F16Rik	75106	chrX:100427620-100451945:-	1.90804	8.42509e-07
4933439C10Rik	74476	chr11:59319187-59324569:+	-0.714118	4.66634e-05
5033406O09Rik	77675	chr12:113180202-113182693:-	-2.99806	6.14774e-45
5330417C22Rik	229722	chr3:108260987-108339440:-	1.23622	3.3412e-08
5730507C01Rik	236366	chr12:18521316-18542060:+	-1.58372	7.49003e-05
5730522E02Rik	70626	chr11:25516846-26110576:-	1.55828	1.47037e-08
5830444B04Rik	641454	chr4:154775078-154795813:-	-2.03709	1.42953e-07
5930430L01Rik	319982	chr5:149801632-149806791:-	0.948602	5.30204e-10
6030407O03Rik	109198	chr1:73664955-73911040:-	-2.15975	1.56669e-08
6030458C11Rik	77877	chr15:12737932-12754412:-	0.568143	2.7867e-21
6030466F02Rik	234863	chr8:126257858-126263841:+	2.11831	2.17962e-08
6330416G13Rik	230279	chr4:63221394-63247387:+	0.653446	1.62257e-07
6330549D23Rik	229613	chr3:96410585-96433742:-	-1.58891	2.04373e-07
6430573F11Rik	319582	chr8:37552245-37576067:+	-0.955651	9.71873e-09
6430710C18Rik	76218	chr2:72583903-72651774:-	1.5808	1.31914e-05
6820431F20Rik	547150	chr8:19991156-20020278:-	0.706014	5.68669e-20
9030025P20Rik	100041574	chr17:15115828-15128541:+	1.35501	1.50533e-10
9130008F23Rik	71583	chr17:41012431-41017507:-	-1.60236	3.42924e-05
9330102E08Rik	330427	chr6:128119718-128133821:-	1.52993	6.23661e-09
9430015G10Rik	230996	chr4:155484107-155501372:+	0.584517	6.47156e-07
9530062K07Rik	78739	chr6:116149428-116158011:-	-2.0945	4.24948e-10
A230056P14Rik	320845	chr7:63217901-63235466:+	-2.7008	2.25098e-18
A430046D13Rik	654440	chr10:127936303-127941298:+	-1.09916	6.36132e-09
A430105I19Rik	214239	chr2:118579881-118588397:-	-0.661272	7.85076e-05
A530016L24Rik	319942	chr12:113727659-113738138:+	3.94265	1.74221e-54
A630089N07Rik	320586	chr16:98283677-98303604:-	-1.64667	1.97924e-08
A830052D11Rik	402767	chr18:32518711-32537938:-	-3.17584	1.20866e-23
A930015D03Rik	77810	chr17:36131449-36175119:+	1.49426	4.10933e-07
A930017M01Rik	239410	chr15:44712940-44716289:+	1.48281	0.000200034
AA388235	433100	chr17:34118437-34122303:+	-1.89965	5.78473e-07
AA465934	613254	chr11:83105201-83108139:+	2.8834	4.77526e-28
Aadac	67758	chr3:59835710-59844079:+	-0.847865	1.58256e-18
Aaed1	66129	chr13:64393144-64414018:-	-0.550933	1.81701e-13
Aamdc	66273	chr7:104698841-104728007:-	-0.739865	3.89463e-13
Abca1	11303	chr4:53043661-53172767:-	0.589004	1.08524e-28
Abca3	27410	chr17:24488968-24547149:+	1.68506	1.85573e-42
Abcb1a	18671	chr5:8660092-8748570:+	1.26591	5.91921e-11
Abcb1b	18669	chr5:8798147-8866314:+	-1.25955	3.56926e-05
Abcc6	27421	chr7:53231750-53285656:-	-1.08259	1.1429e-30
Abcg3	27405	chr5:105364076-105411736:-	-0.560353	8.54543e-07
Abhd1	57742	chr5:31252439-31257468:+	3.45885	1.12568e-276
Abhd14a	68644	chr9:106342382-106350009:-	-0.789831	2.28362e-10
Abhd14b	76491	chr9:106350971-106355249:+	-0.515401	1.18236e-08
Abhd2	54608	chr7:86418152-86506487:+	0.94826	3.48149e-13
Abhd8	64296	chr8:73980599-73987556:-	0.70523	1.11899e-05
Abi3	66610	chr11:95691386-95703790:-	-0.744693	2.27942e-08
Abi3bp	320712	chr16:56477959-56690248:+	-0.542181	6.17507e-07
Ablim1	226251	chr19:57107754-57290522:-	0.508305	0.000100195
Acaca	107476	chr11:84008940-84215153:+	0.785219	7.30899e-08
Acer3	66190	chr7:105362170-105458037:-	1.07167	1.34026e-33
Ackr1	13349	chr1:175262017-175263634:-	2.9394	1.55754e-45
Acot1	26897	chr12:85350452-85358619:+	-0.81072	0.000790837
Acot11	329910	chr4:106417166-106472436:-	-2.82967	9.97301e-92
Acox1	11430	chr11:116033197-116060359:-	-0.842133	4.01263e-15
Acp1	11431	chr12:31578191-31596477:-	-1.27103	6.02856e-95
Acpp	56318	chr9:104190570-104240052:-	-5.76692	5.7484e-102
Acsf2	264895	chr11:94418416-94463100:-	-2.19451	1.01996e-90
Acsm3	20216	chr7:126904437-126928410:+	-0.629042	1.35179e-10
Acvr2b	11481	chr9:119311296-119351266:+	-0.731365	0.00023546
Acyp2	75572	chr11:30405992-30549396:-	-1.2793	2.4287e-06
Adamts10	224697	chr17:33661141-33690727:+	-0.642563	1.09185e-07
Adamts2	216725	chr11:50415587-50621075:+	-0.864839	1.28649e-08
Adamts5	23794	chr16:85858402-85901370:-	0.844386	3.40835e-07
Adamts7	108153	chr9:90057816-90094940:+	1.55901	1.77595e-14
Adamtsl1	77739	chr4:85699819-86074286:+	0.805427	0.000180832
Adamtsl2	77794	chr2:26934901-26964133:+	-1.18065	1.0509e-09
Adcy1	432530	chr11:6963492-7078508:+	2.63092	1.22458e-12
Adcy3	104111	chr12:4133397-4213524:+	0.682302	2.17487e-05
Adcy4	104110	chr14:56387929-56402856:-	-0.610008	1.57719e-05
Adcy7	11513	chr8:90796302-90853861:+	-0.947448	8.29717e-10
Adgb	215772	chr10:10055501-10192112:-	-3.27934	2.26905e-46
Adgre1	13733	chr17:57498109-57622952:+	-0.901148	2.19111e-08
Adgre4	52614	chr17:55889249-55992927:+	-0.858729	1.88009e-10
Adgre5	26364	chr8:86247150-86265210:-	-0.533187	4.95809e-08
Adgrg1	14766	chr8:97501009-97538108:+	0.859073	2.11591e-05
Adgrg3	54672	chr8:97541592-97569149:+	-0.833434	1.04209e-08
Adgrv1	110789	chr13:81234067-81772143:-	2.14801	8.49728e-30
Adh1	11522	chr3:137940609-137953655:+	-0.892716	1.43985e-24
Adh4	26876	chr3:138078461-138093856:+	-0.67246	3.22831e-12
Adh6-ps1	639769	chr3:138037085-138051255:+	-5.11814	7.77273e-86
Adhfe1	76187	chr1:9538127-9568049:+	-0.721001	1.09671e-12
Adi1	104923	chr12:29360072-29367039:+	-0.561249	1.41646e-11
Adora1	11539	chr1:136095792-136132034:-	0.950267	1.05945e-06
Adpgk	72141	chr9:59139379-59164007:+	-0.526775	3.80455e-05
Adrb3	11556	chr8:28336248-28340060:-	2.8296	1.2663e-49
Adrbk2	320129	chr5:113339498-113444558:-	1.50797	6.70507e-21
AF251705	140497	chr11:114858083-114863194:-	-1.49598	6.12005e-12
Agpat9	231510	chr5:101275248-101328121:+	1.50036	1.03853e-34
Agtrap	11610	chr4:147451170-147462173:-	-0.858302	1.95882e-10
Ahcy	269378	chr2:154885048-154900233:-	-0.683267	7.72641e-09
Ahr	11622	chr12:36182651-36219661:-	-0.524066	0.000738132
AI429214	621080	chr8:38056629-38058587:+	1.19069	3.57972e-11
AI464131	329828	chr4:41442634-41450108:-	0.591462	5.09851e-11
AI607873	226691	chr1:175653559-175671940:-	-2.19198	1.08606e-54
Aim1l	230806	chr4:133624367-133648419:+	-1.36675	1.28723e-05
Aim2	383619	chr1:175350735-175396167:+	-0.714096	0.000767436
Ajuba	16475	chr14:55186306-55196498:-	-0.826959	1.36143e-06
Ak4	11639	chr4:101091894-101140376:+	0.793027	4.71815e-07
Akr1c14	105387	chr13:4058837-4089668:+	-0.589991	1.60838e-06
Akr1c19	432720	chr13:4232986-4247605:+	-0.740249	5.10815e-08
Akr1c6	83702	chr13:4433589-4456776:+	-0.51836	1.57666e-19
Akr1e1	56043	chr13:4591736-4608410:-	-2.09176	9.991e-16
Alad	17025	chr4:62167018-62181097:-	1.01193	1.56313e-14
Alcam	11658	chr16:52249109-52453110:-	0.772767	1.02769e-26
Aldh1a1	11668	chr19:20676472-20717952:+	-0.651205	1.50931e-05
Aldh1b1	72535	chr4:45811894-45817480:+	0.708875	1.43341e-06
Aldh3a2	11671	chr11:61058254-61080688:-	-0.660468	6.82263e-07
Alg14	66789	chr3:120994735-121064929:+	-0.649778	8.31106e-13
Alkbh2	231642	chr5:114573943-114578185:-	0.701364	1.98452e-05
Alpk1	71481	chr3:127373228-127483445:-	1.30932	1.62397e-23
Alpl	11647	chr4:137297646-137352299:-	0.502763	7.68076e-05
Ammecr1	56068	chrX:139288017-139401271:-	0.707874	0.000189811
Amn	93835	chr12:112509307-112514637:+	2.52252	5.20656e-13
Amotl1	75723	chr9:14346411-14419444:-	1.14495	3.48104e-56
Ang	11727	chr14:51710752-51721684:+	-0.524765	4.59071e-05
Angel1	68737	chr12:88041452-88067410:-	0.782855	1.76474e-11
Angptl7	654812	chr4:147869389-147874571:-	1.18633	4.08917e-05
Ank2	109676	chr3:126624525-126701370:-	-4.3034	4.3113e-68
Ankrd2	56642	chr19:42110528-42119600:+	-2.54785	5.45754e-14
Ankrd42	73845	chr7:99732693-99785652:-	1.04157	6.05284e-10
Ankrd55	77318	chr13:113078659-113174210:+	5.44684	1.07062e-192
Ankrd6	140577	chr4:32891010-33037801:-	1.5796	2.29579e-07
Anks1	224650	chr17:28046251-28199724:+	0.613548	7.44901e-11
Ano1	101772	chr7:151774454-151924497:-	-0.701817	1.2608e-06
Ano10	102566	chr9:122084992-122203541:-	0.808563	2.77657e-17
Ano3	228432	chr2:110495358-110790401:-	2.02975	1.48743e-07
Antxr2	71914	chr5:98313707-98459981:-	-0.673967	9.38654e-16
Anxa3	11745	chr5:97222404-97274987:+	-0.937793	4.54494e-09
Aoah	27052	chr13:20885982-21116123:+	-1.30143	5.03277e-08
Aox1	11761	chr1:58086813-58163254:+	-1.03077	7.64359e-44
Ap1s3	252903	chr1:79603451-79668547:-	1.37072	3.44318e-06
Apcs	20219	chr1:174824092-174825185:-	1.91193	4.45812e-28
Aph1b	208117	chr9:66623294-66643230:-	0.96588	9.49719e-08
Aph1c	68318	chr9:66662801-66682513:-	0.946824	1.99047e-05
Apoa1	11806	chr9:46036713-46038552:+	0.81711	1.75168e-12
Apoa4	11808	chr9:46048927-46051541:+	2.2181	4.32484e-31
Apol10a	245282	chr15:77307477-77321499:+	1.33154	0.000842335
Apol11b	328563	chr15:77464381-77473716:-	-2.33387	2.04634e-10
Apol7a	75761	chr15:77218647-77229540:-	-0.631673	6.25035e-07
App	11820	chr16:84954681-85173952:-	0.609503	3.22224e-38
Appl1	72993	chr14:27732174-27783737:-	0.546066	6.30781e-15
Aqp4	11829	chr18:15547903-15569491:-	1.3941	9.48769e-07
Arf5	11844	chr6:28373640-28376499:+	-0.655699	6.53372e-23
Arhgap15	76117	chr2:43604344-44251473:+	-0.775712	0.000507046
Arhgap27	544817	chr11:103192798-103225006:-	-0.679269	0.000783222
Arhgap28	268970	chr17:68192048-68353448:-	-0.963573	7.88039e-05
Arhgap44	216831	chr11:64815541-64976463:-	1.66004	8.91269e-13
Arhgdib	11857	chr6:136872181-136890420:-	-1.01496	1.10142e-27
Arhgef10	234094	chr8:14911663-15001085:+	1.85034	1.8151e-55
Arhgef2	16800	chr3:88420129-88451974:+	-0.520826	0.000179104
Arhgef40	268739	chr14:52604508-52625922:+	0.725056	1.76326e-14
Arl13b	68146	chr16:62793515-62846866:-	-0.517985	1.65329e-05
Armc6	76813	chr8:72744092-72758321:-	0.570552	0.000106951
Armcx3	71703	chrX:131291107-131295995:+	-0.785498	1.70138e-05
Armcx4	100503043	chrX:131221058-131232311:+	0.841776	5.47429e-05
Arntl2	272322	chr6:146754052-146782051:+	-2.96625	2.65832e-24
Arsb	11881	chr13:94541634-94712971:+	-0.780201	2.20302e-23
Arsg	74008	chr11:109334688-109434643:+	1.3123	3.21311e-19
Art2b	11872	chr7:108727374-108729675:-	-1.63357	5.90956e-07
Art4	109978	chr6:136796972-136806121:-	-1.23031	3.30058e-08
As3mt	57344	chr19:46781933-46815585:+	-1.10969	3.88134e-17
Asah2	54447	chr19:32059141-32177630:-	0.859932	1.68985e-24
Asb4	65255	chr6:5333386-5383021:+	0.95858	0.000170527
Asb9	69299	chrX:160935835-160977684:+	4.40533	2.80327e-45
Asic5	58170	chr3:81800844-81825155:+	2.89552	4.12379e-61
Atf5	107503	chr7:52067626-52072028:-	0.691796	9.03269e-09
Atg7	74244	chr6:114593119-114810632:+	-1.22506	2.06773e-78
Atox1	11927	chr11:55260145-55274640:-	-0.872361	4.2743e-37
Atp10d	231287	chr5:72594568-72690010:+	0.913467	1.50694e-15
Atp1b3	11933	chr9:96233095-96264718:-	-0.649804	1.53794e-23
Atp6v0a4	140494	chr6:37998483-38074586:-	-1.43331	0.000405721
Atp6v0e2	76252	chr6:48487568-48491799:+	1.78687	2.91859e-25
Atp8b5	320571	chr4:43280031-43386703:+	2.28976	9.14089e-63
Atp9a	11981	chr2:168459938-168567636:-	0.762501	3.97958e-28
Axl	26362	chr7:26541519-26573752:-	-0.678372	5.05301e-12
B3galnt1	26879	chr3:69377841-69402882:-	2.0401	5.88956e-40
B3gnt3	72297	chr8:74215618-74225699:-	-1.50495	3.7605e-14
B4galt6	56386	chr18:20843100-20904905:-	-0.641639	0.000782217
Banp	53325	chr8:124474392-124553160:+	-1.06975	0.000158192
Basp1	70350	chr15:25293032-25343519:-	-1.00125	7.4913e-06
Bbs1	52028	chr19:4886882-4906627:-	0.732594	1.48376e-06
BC021614	225884	chr19:4057487-4059294:-	1.20868	1.34198e-11
BC048546	232400	chr6:128489840-128531624:-	-1.20956	1.32147e-11
BC049715	320135	chr6:136777364-136789075:+	-1.51892	0.000136436
BC052688	432812	chr13:61872940-61888642:+	-1.22327	0.000496676
Bckdhb	12040	chr9:83818744-84017847:+	0.613749	8.48661e-17
Bcl2a1b	12045	chr9:89094111-89102676:+	-0.988946	0.000254435
Bcl2l15	229672	chr3:103636619-103658541:+	1.31328	0.000514729
Bco1	63857	chr8:119619765-119657620:+	1.44006	2.0567e-42
Bco2	170752	chr9:50341192-50363243:-	-1.67078	1.72882e-58
Bend4	666938	chr5:67783386-67819038:-	-0.976092	1.35915e-08
Bicc1	83675	chr10:70387848-70622382:-	0.643107	4.89717e-07
Bid	12122	chr6:120843137-120866838:-	-1.0249	6.62657e-22
Bin2	668218	chr15:100471513-100499931:-	-0.72618	4.07931e-05
Blnk	17060	chr19:41003417-41069025:-	1.48515	7.5129e-11
Bloc1s6	18457	chr2:122564241-122575223:+	0.758499	2.02978e-28
Bmp6	12161	chr13:38437585-38592183:+	-0.797729	1.7829e-07
Bmp7	12162	chr2:172693513-172765822:-	-0.860668	0.000409531
Bmper	73230	chr9:23027520-23289659:+	0.931729	0.000122488
Bri3bp	76809	chr5:125921938-125941255:+	0.548868	8.27606e-14
Brpf3	268936	chr17:28938071-28975734:+	-0.533432	1.76852e-09
Bst2	69550	chr8:74058161-74061336:-	-1.06942	2.6287e-23
Btbd11	74007	chr10:84849559-85123037:+	-2.69585	9.62122e-18
Btbd9	224671	chr17:30352469-30713232:-	0.699518	1.82062e-23
Btnl2	547431	chr17:34491767-34506437:+	2.74843	6.01582e-20
Btnl9	237754	chr11:48981827-49000591:-	-1.28115	1.84596e-17
C130046K22Rik	399609	chr11:103559038-103586887:+	-4.32183	1.23566e-47
C1qa	12259	chr4:136451831-136454759:-	-0.650417	1.18421e-07
C1qb	12260	chr4:136436061-136442092:-	-0.78028	4.00378e-11
C1qc	12262	chr4:136445717-136448829:-	-0.767384	2.47273e-07
C1rb	667277	chr6:124520448-124531062:+	2.00484	2.76161e-07
C1s2	317677	chr6:124574643-124586103:-	6.88889	3.78737e-124
C2cd4c	237397	chr10:79069599-79076770:-	2.85886	2.29674e-18
C4a	625018	chr17:34946037-34960399:-	0.836211	0.000201744
C4b	12268	chr17:34865326-34880842:-	-1.86736	3.38006e-43
C5ar2	319430	chr7:16819934-16829503:-	-1.66066	2.39393e-21
C730036E19Rik	402734	chr1:152985164-152991225:+	-3.31512	2.36453e-86
C920006O11Rik	320295	chr9:78023721-78026689:+	-1.9948	2.07664e-21
C920025E04Rik	667803	chr17:36245975-36248621:-	2.8497	4.31001e-20
Cables1	63955	chr18:11997783-12104136:+	0.884776	0.000218671
Cacna1a	12286	chr8:86939263-87164148:+	1.84539	1.54562e-18
Cadm4	260299	chr7:25267042-25289552:+	-3.59523	8.63818e-52
Cage1	71213	chr13:38097921-38128806:-	1.73204	3.62929e-25
Caln1	140904	chr5:130845328-131316515:+	0.932892	5.80487e-12
Camk1d	227541	chr2:5214503-5635808:-	-0.775311	8.44518e-14
Camk2b	12323	chr11:5869669-5965751:-	-3.37896	1.60014e-77
Cap2	67252	chr13:46597272-46745650:+	3.06071	3.73631e-21
Capn3	12335	chr2:120289329-120330655:+	-1.67093	7.20111e-16
Capza1	12340	chr3:104625703-104667423:-	-0.813757	3.68574e-14
Car11	12348	chr7:52955337-52960031:+	1.5161	3.87734e-10
Car5b	56078	chrX:160414754-160465942:-	0.504576	9.13798e-05
Cars	27267	chr7:150743135-150785995:-	0.629756	3.02998e-15
Casc4	319996	chr2:121692706-121761943:+	-1.05285	1.28017e-11
Casp1	12362	chr9:5298517-5307281:+	-0.684139	2.1835e-05
Catsper2	212670	chr2:121220091-121239528:-	0.866196	2.23953e-10
Cblc	80794	chr7:20365067-20382158:-	1.07175	5.80418e-19
Ccdc126	57895	chr6:49269273-49291584:+	0.925976	1.26086e-09
Ccdc30	73332	chr4:118995498-119088126:-	-3.60877	1.13457e-31
Ccdc61	232933	chr7:19476233-19495753:-	-0.676537	0.000581213
Ccdc68	381175	chr18:70085213-70129138:+	1.70098	2.40089e-24
Ccdc69	52570	chr11:54863240-54891633:-	1.55533	4.2701e-07
Ccdc80	67896	chr16:45094166-45128037:+	-0.549091	8.42519e-08
Ccdc85c	668158	chr12:109444555-109513627:-	-0.616708	2.73816e-05
Ccdc88b	78317	chr19:6919113-6932701:-	-0.828043	2.76904e-06
Ccl27a	20301	chr4:41716343-41721049:-	-3.14001	3.68757e-93
Ccl6	20305	chr11:83401388-83406589:-	-0.82023	3.22247e-06
Ccl9	20308	chr11:83386419-83392138:-	0.782828	7.66159e-13
Ccnf	12449	chr17:24360177-24388354:-	-1.71873	6.03146e-15
Ccr5	12774	chr9:124036282-124041922:+	-0.896436	2.45923e-07
Cd163	93671	chr6:124254669-124280545:+	-1.09173	1.4299e-19
Cd180	17079	chr13:103483638-103496711:+	-0.907037	0.000981129
Cd1d2	12480	chr3:86790508-86793454:+	2.96799	3.5589e-47
Cd209b	69165	chr8:3917655-3926841:-	1.9206	3.22819e-24
Cd300a	217303	chr11:114751355-114765965:+	-0.701343	0.000296084
Cd300e	217306	chr11:114913231-114923352:-	2.17919	2.95766e-32
Cd300ld	217305	chr11:114843761-114851200:-	-3.76034	4.58127e-168
Cd44	12505	chr2:102651300-102741822:-	-2.2458	7.69265e-32
Cd47	16423	chr16:49855767-49911796:+	0.959169	4.61463e-24
Cd52	23833	chr4:133649453-133650988:-	-1.21142	8.67634e-13
Cd59b	333883	chr2:103911167-103925114:+	-1.73149	2.82887e-19
Cd72	12517	chr4:43460596-43467498:-	-0.623888	0.000377987
Cd9	12527	chr6:125410284-125444773:-	0.809976	1.40893e-08
Cd93	17064	chr2:148262387-148269271:-	-0.546939	4.2701e-07
Cdc42ep1	104445	chr15:78673077-78681332:+	-0.637456	2.9032e-07
Cdc42ep3	260409	chr17:79733365-79754431:-	-0.996489	6.48402e-09
Cdc42ep4	56699	chr11:113588164-113613129:-	0.514729	5.94073e-08
Cdcp1	109332	chr9:123081403-123125156:-	-2.12638	1.67701e-27
Cdh13	12554	chr8:120807511-121848827:+	-0.913994	6.64371e-09
Cdh19	227485	chr1:112785772-112873949:-	-1.53228	9.03776e-05
Cdpf1	72355	chr15:85637402-85642127:-	-1.08859	1.50048e-09
Cebpe	110794	chr14:55329200-55331011:-	-5.51065	5.69397e-89
Cela1	109901	chr15:100504853-100518351:-	0.584008	9.77378e-06
Cela2a	13706	chr4:141370878-141381918:-	-2.65358	1.01716e-12
Celsr1	12614	chr15:85729188-85864207:-	-0.956246	5.14247e-09
Cenpl	70454	chr1:163000898-163016856:+	-1.74953	3.7297e-30
Cep152	99100	chr2:125388824-125450849:-	1.78619	5.8373e-37
Cep170b	217882	chr12:113960385-113984802:+	1.03759	2.23909e-31
Cep72	74470	chr13:74173943-74199733:-	-1.37528	1.07369e-07
Cep85	70012	chr4:133685773-133743000:-	-1.09527	3.09373e-12
Cerk	223753	chr15:85969531-86016571:-	-0.673924	5.57318e-07
Cerkl	228094	chr2:79172648-79269145:-	1.00995	2.11569e-08
Ces1b	382044	chr8:95580626-95603916:-	2.91431	0
Ces1e	13897	chr8:95725117-95753518:-	0.752444	4.56735e-09
Ces1g	12623	chr8:95826268-95861108:-	-0.536318	1.19679e-05
Ces2a	102022	chr8:107257903-107265534:+	0.735927	5.55414e-11
Ces2c	234671	chr8:107370968-107378382:+	-1.80793	6.57473e-18
Cfap126	75472	chr1:173051792-173057098:+	-2.69379	6.90718e-25
Cfap74	544678	chr4:154783299-154817219:+	-1.6545	2.89468e-05
Cfhr1	50702	chr1:141443641-141456799:-	-3.1282	2.65107e-166
Cfhr2	545366	chr1:141706869-141755276:-	-1.89201	1.90241e-195
Cgref1	68567	chr5:31235516-31247853:-	1.08231	0.000541204
Chd3	216848	chr11:69156775-69182928:-	-0.732911	1.04067e-20
Chek2	50883	chr5:111269036-111303152:+	-0.698022	4.52412e-05
Chka	12660	chr19:3851773-3894369:+	0.539864	0.000320105
Chp1	56398	chr2:119373443-119412758:+	-1.03959	4.20898e-48
Chst4	26887	chr8:112552975-112563234:-	-1.6719	1.97121e-05
Chsy1	269941	chr7:73254401-73318684:+	-0.539531	2.67164e-08
Ciapin1	109006	chr8:97343719-97362240:-	0.931551	3.26475e-11
Cib1	23991	chr7:87372042-87377691:-	-0.54116	2.98867e-07
Ckb	12709	chr12:112907566-112910549:-	-1.5399	3.93824e-25
Clcn6	26372	chr4:147378368-147412922:-	0.861849	3.02393e-07
Clcn7	26373	chr17:25270336-25299048:+	0.759088	2.10746e-21
Cldn1	12737	chr16:26356732-26371925:-	0.562478	2.56805e-07
Cldn14	56173	chr16:93919276-94009082:-	0.708984	1.0575e-05
Cldn2	12738	chrX:136335347-136345927:+	0.561727	3.73146e-06
Cldn20	621628	chr17:3532554-3533213:+	-1.32269	0.000686387
Cldn34c1	73061	chrX:120217132-120259263:+	-2.4082	2.08584e-10
Clec12a	232413	chr6:129300262-129315321:+	-1.10283	1.06381e-15
Clec1b	56760	chr6:129347315-129355431:+	-0.543484	6.01393e-06
Clec2d	93694	chr6:129130633-129136553:+	-1.31249	2.07766e-20
Clec2h	94071	chr6:128612403-128627392:+	-3.19152	2.30686e-18
Clec4f	51811	chr6:83594536-83606110:-	-0.545773	1.10896e-10
Clec7a	56644	chr6:129411609-129422797:-	-1.67187	4.85069e-24
Clic5	224796	chr17:44325521-44417117:+	1.87051	2.01646e-37
Clmp	71566	chr9:40494047-40592129:+	-1.55163	1.53218e-08
Clns1a	12729	chr7:104845167-104869303:+	-0.756588	1.04926e-25
Clp1	98985	chr2:84563279-84567425:-	0.701564	4.71162e-07
Cnbd2	70873	chr2:156138209-156201374:+	0.857711	0.000357977
Cnot8	69125	chr11:57917655-57932096:+	0.802932	5.42e-35
Cnp	12799	chr11:100436253-100443053:+	1.07058	2.30111e-32
Cnpy1	269637	chr5:28527359-28572328:-	-1.36164	7.929e-05
Cobl	12808	chr11:12136679-12364963:-	0.665194	3.79109e-06
Col11a2	12815	chr17:34176083-34203629:+	1.32434	1.36143e-06
Col15a1	12819	chr4:47220884-47326037:+	1.23719	8.23449e-07
Col16a1	107581	chr4:129725084-129776521:+	-0.597159	0.000790837
Col17a1	12821	chr19:47720831-47766532:-	2.51197	1.54179e-17
Col25a1	77018	chr3:129883763-130302801:+	1.48566	2.37083e-08
Col4a5	12830	chrX:137909962-138123778:+	1.68697	1.017e-20
Col5a2	12832	chr1:45431176-45560127:-	-1.00343	6.02752e-07
Col5a3	53867	chr9:20574501-20619511:-	0.964347	6.39238e-06
Col6a1	12833	chr10:76171537-76188789:-	-0.711139	3.83135e-05
Col6a5	665033	chr9:105758400-105862974:-	3.10005	1.00408e-32
Col6a6	245026	chr9:105591747-105730415:-	2.415	7.28756e-23
Colgalt2	269132	chr1:154246997-154357825:+	1.08833	2.92497e-09
Coq5	52064	chr5:115729711-115746981:+	0.676468	1.36302e-27
Corin	53419	chr5:72691264-72895779:-	4.67724	7.82015e-71
Cpeb1	12877	chr7:88491912-88599644:-	-0.630595	7.97191e-05
Cpne1	266692	chr2:155897577-155937701:-	-0.551519	3.81111e-14
Cpsf4	54188	chr5:145928082-145942910:+	0.700066	8.29398e-26
Cradd	12905	chr10:94637380-94786731:-	-0.573171	3.75275e-06
Creg1	433375	chr1:167693911-167705435:+	-0.589287	1.77173e-14
Crim1	50766	chr17:78599588-78775932:+	-1.01549	1.63836e-22
Crisp2	22024	chr17:40901683-40931095:-	2.96336	5.97496e-18
Crlf2	57914	chr5:109983728-109988012:-	-0.742191	0.000305226
Crot	74114	chr5:8966048-8997146:-	-0.526703	2.40268e-05
Crym	12971	chr7:127329898-127345502:-	4.3467	1.9858e-95
Csad	246277	chr15:102007429-102019474:-	-1.88669	2.34167e-15
Csf1r	12978	chr18:61265226-61290793:+	-0.89759	7.84261e-19
Csf2ra	12982	chr19:61300305-61304321:-	-0.982408	3.12878e-08
Csrp3	13009	chr7:56085768-56103421:-	0.54498	0.000123726
Ctcflos	74161	chr2:172950250-172958705:+	-0.708101	0.000229849
Ctdspl	69274	chr9:118835654-118953237:+	0.589463	8.85985e-10
Ctnnbip1	67087	chr4:148892350-148940546:+	0.862043	3.70346e-16
Ctss	13040	chr3:95330708-95360327:+	-0.829258	9.01418e-10
Cux1	13047	chr5:136724005-137043360:-	-0.554211	9.05566e-17
Cx3cr1	13051	chr9:119957801-119977414:-	1.28786	5.33124e-05
Cxadr	13052	chr16:78301916-78360030:+	0.679064	1.74e-25
Cxcl10	15945	chr5:92775665-92777915:-	-1.13127	6.01393e-06
Cxcl13	55985	chr5:96385958-96390087:+	-2.43309	1.59629e-18
Cyb561	13056	chr11:105795018-105805461:-	-2.07409	4.60326e-12
Cyb5b	66427	chr8:109674561-109711370:+	-0.537488	1.18387e-07
Cyb5r4	266690	chr9:86916864-86972609:+	-0.778609	9.94927e-31
Cyba	13057	chr8:124948671-124956840:-	-0.541171	0.000148608
Cybb	13058	chrX:9012380-9046450:-	-0.686822	1.09385e-07
Cyfip2	76884	chr11:46007351-46126361:-	1.12711	1.3318e-21
Cygb	114886	chr11:116506909-116515627:-	-0.58731	0.000916561
Cyp17a1	13074	chr19:46741655-46747490:-	-3.28279	6.23468e-28
Cyp1a2	13077	chr9:57524744-57531462:-	-0.786974	1.39647e-15
Cyp2a22	233005	chr7:27716650-27724405:-	5.91726	9.2242e-112
Cyp2a5	13087	chr7:27620358-27628283:+	-0.818123	5.34483e-05
Cyp2c37	13096	chr19:40066914-40086733:+	-0.718531	1.2346e-16
Cyp2c39	13098	chr19:39585312-39643019:+	4.45984	1.35925e-127
Cyp2c44	226143	chr19:44079512-44103737:-	-3.35673	0
Cyp2c50	107141	chr19:40164169-40188445:+	-0.925098	1.65413e-25
Cyp2c54	404195	chr19:40112430-40148303:-	-0.509219	1.04641e-05
Cyp2c68	433247	chr19:39763326-39815591:-	-1.05076	1.29404e-13
Cyp2e1	13106	chr7:147949731-147960876:+	-0.528029	7.64311e-10
Cyp3a13	13113	chr5:138334161-138362847:-	-2.22843	9.8456e-90
Cyp3a25	56388	chr5:146788770-146821194:-	0.875373	7.08762e-10
Cyp3a44	337924	chr5:146585559-146617450:-	1.31417	0.000110874
Cyp46a1	13116	chr12:109572591-109600444:+	6.56528	2.62975e-263
Cyp4a14	13119	chr4:115158805-115168746:-	-2.39934	3.45388e-10
Cyp4a32	100040843	chr4:115273543-115294971:+	1.08772	7.30415e-10
Cyp4b1	13120	chr4:115297333-115320310:-	-0.64456	2.86571e-14
Cyp4f16	70101	chr17:32673574-32688742:+	0.603952	1.56715e-06
Cys1	12879	chr12:25350703-25366660:-	1.26841	1.42913e-09
Cystm1	66060	chr18:36508278-36553024:+	1.04923	3.10759e-08
D11Wsu47e	276852	chr11:113545726-113555961:+	0.611047	1.69214e-13
D2hgdh	98314	chr1:95721817-95748938:+	-0.980414	6.48475e-08
D330041H03Rik	654822	chr17:24546426-24551458:-	-0.972975	0.000410165
D630033O11Rik	235302	chr9:43067962-43088158:+	3.13706	1.28819e-81
D630045J12Rik	330286	chr6:38073174-38204009:-	0.892343	2.68386e-09
Daam2	76441	chr17:49595347-49703662:-	-0.537815	6.74732e-05
Dab1	13131	chr4:104040143-104417449:+	3.04053	6.77538e-23
Dach2	93837	chrX:110411119-110949995:+	5.10409	3.0381e-73
Dact1	59036	chr12:72410871-72421094:+	-1.14591	1.04118e-08
Dand5	23863	chr8:87339304-87356164:-	-0.548481	0.000443125
Dcakd	68087	chr11:102855370-102878461:-	0.509984	7.39304e-09
Dcdc2b	100504491	chr4:129285575-129291501:-	-1.54978	5.95983e-09
Dct	13190	chr14:118412012-118451468:-	0.942149	0.000602154
Ddx26b	236790	chrX:53708016-53761020:+	-0.531374	0.000142437
Def8	23854	chr8:125966856-125987799:+	-0.538573	1.39463e-16
Defb1	13214	chr8:22887027-22905657:+	-1.73951	1.10087e-07
Dhtkd1	209692	chr2:5819106-5863838:-	1.19483	2.04369e-35
Dhx40	67487	chr11:86582351-86621162:-	-0.77549	1.27658e-18
Disp2	214240	chr2:118605455-118620911:+	-4.38945	8.04169e-65
Dleu2	668253	chr14:62221673-62301210:-	-1.26749	8.04407e-45
Dlgap1	224997	chr17:70774132-71170753:+	-3.8793	5.65149e-37
Dmpk	13400	chr7:19669198-19679169:+	-0.54142	8.45191e-10
Dnaaf3	436022	chr7:4474559-4484044:-	-1.3519	0.000298
Dnah11	13411	chr12:119116455-119437516:-	1.40832	3.82085e-08
Dnah6	330355	chr6:72967601-73171625:-	1.51324	0.000176945
Dnah8	13417	chr17:30763881-31012209:+	1.81725	6.03995e-22
Dnaic1	68922	chr4:41516827-41585191:+	2.55732	3.51832e-13
Dnajc10	66861	chr2:80155623-80194212:+	0.74575	8.11034e-21
Dnase2b	56629	chr3:146244337-146278562:-	0.501275	3.70596e-10
Dnmt3b	13436	chr2:153475185-153513466:+	0.737684	9.32989e-06
Dntt	21673	chr19:41103765-41134015:+	1.75224	3.49759e-13
Dock8	76088	chr19:25074019-25276922:+	-1.40104	8.20017e-42
Dok2	13449	chr14:71174188-71178301:+	-0.733344	0.000337657
Dpep1	13479	chr8:125710135-125725713:+	1.80381	3.38189e-09
Dpys	64705	chr15:39600031-39689016:-	-0.962634	2.92376e-43
Dsg1c	211924	chr18:20405841-20443532:+	0.672645	2.33708e-05
Dtwd1	69185	chr2:125977877-125991013:+	0.651648	1.02751e-10
Dtx3	80904	chr10:126627434-126632765:-	0.729731	2.51216e-06
Dubr	68190	chr16:50726864-50732886:-	-1.5266	2.76343e-08
Dusp12	80915	chr1:172804319-172815671:-	-0.687069	7.32467e-15
Dusp14	56405	chr11:83861547-83881859:-	0.964226	0.000724334
Dusp23	68440	chr1:174560900-174563105:-	-0.886724	1.41022e-12
Dvl1	13542	chr4:155221426-155233412:+	0.742415	8.52656e-23
Dynlt1b	21648	chr17:6429260-6435443:+	-2.72534	9.21285e-17
Dysf	26903	chr6:83958592-84161053:+	-0.529544	9.03282e-05
Dyx1c1	67685	chr9:72806592-72820874:+	0.950152	0.000518618
E030003E18Rik	320092	chr19:20567205-20630900:+	-0.760566	0.000287087
E2f1	13555	chr2:154385136-154395628:-	-1.06382	6.68995e-09
Ebf3	13593	chr7:144385354-144506128:-	1.43039	0.00033216
Ebpl	68177	chr14:61958600-61979282:-	0.570068	1.81294e-10
Ednrb	13618	chr14:104213832-104243693:-	-0.663815	1.77264e-10
Efemp1	216616	chr11:28753205-28826743:+	-1.25455	1.24662e-26
Efr3b	668212	chr12:3962554-4038915:-	1.99021	8.88782e-12
Ehd4	98878	chr2:119915223-119980311:-	-0.564722	1.4103e-05
Eif2ak4	27103	chr2:118214353-118300970:+	0.591281	7.70131e-08
Eif4ebp1	13685	chr8:28370799-28386128:+	0.65885	8.67634e-13
Eif4g3	230861	chr4:137549371-137762994:+	0.73783	1.49415e-21
Elf4	56501	chrX:45764226-45816309:-	-0.891782	2.37337e-05
Ell3	269344	chr2:121264763-121268337:-	1.17242	9.04708e-06
Elovl2	54326	chr13:41277751-41315772:-	0.755499	7.21332e-13
Elovl5	68801	chr9:77765172-77832326:+	1.01559	1.90471e-08
Emc1	230866	chr4:138908502-138934650:+	-0.548706	2.04109e-17
Emc10	69683	chr7:51745308-51751883:-	-0.558043	3.93027e-06
Eml1	68519	chr12:109609363-109777774:+	-1.40126	9.86268e-18
Eml4	78798	chr17:83750271-83879699:+	0.604295	7.03349e-15
Eml6	237711	chr11:29643051-29926033:-	-2.71482	1.34199e-37
En2	13799	chr5:28492236-28498706:+	-1.78526	3.46404e-06
Endod1	71946	chr9:14158434-14185686:-	-0.563526	6.78791e-05
Enho	69638	chr4:41585177-41587335:-	1.04721	6.2533e-05
Eno1b	433182	chr18:48204989-48208037:+	6.04548	6.30117e-136
Enpp1	18605	chr10:24357720-24431965:-	-0.663559	1.38619e-10
Enpp4	224794	chr17:44233259-44242757:-	0.897318	8.29973e-28
Enpp6	320981	chr8:48072279-48180249:+	-2.91326	4.4568e-27
Entpd5	12499	chr12:85714826-85749979:-	-0.599354	8.26073e-14
Epha3	13837	chr16:63545044-63863983:-	-0.986712	0.000272304
Ephb2	13844	chr4:136203456-136391927:-	-1.92517	4.72636e-08
Ephx1	13849	chr1:182919687-182947700:-	-0.649924	6.79185e-10
Eps8l1	67425	chr7:4416337-4432089:+	-2.37561	4.34929e-11
Epsti1	108670	chr14:78304046-78402463:+	-0.837289	1.58474e-07
Erbb4	13869	chr1:68078761-69154633:-	-3.95475	1.44905e-86
Erc1	111173	chr6:119520814-119798168:-	-0.642754	2.58508e-21
Ercc2	13871	chr7:19967388-19981041:+	-0.621815	1.24928e-08
Ercc8	71991	chr13:108948932-108985175:+	0.584512	2.54332e-05
Ereg	13874	chr5:91503643-91522675:+	-1.75371	1.25904e-06
Erlin1	226144	chr19:44109433-44144275:-	0.814798	2.05244e-33
Erp27	69187	chr6:136855908-136870701:-	3.36199	9.51446e-35
Etaa1os	102633673	chr11:17853973-17859584:+	-1.22075	1.02321e-05
Eva1a	232146	chr6:81991622-82043093:+	0.514747	3.58731e-08
Evc	59056	chr5:37690410-37728120:-	-1.68334	4.98893e-21
Evc2	68525	chr5:37729717-37816293:+	-1.65653	8.74784e-15
Evl	14026	chr12:109792930-109926725:+	-0.967677	4.12306e-09
Extl1	56219	chr4:133912288-133928462:-	2.06789	5.4341e-40
F11r	16456	chr1:173367692-173394724:+	0.978089	4.64053e-53
F12	58992	chr13:55519319-55528165:-	-0.762801	1.94017e-63
F3	14066	chr3:121426455-121437970:+	0.638578	0.000624113
F630028O10Rik	100038363	chrX:93435265-93438981:+	-0.748411	6.89772e-08
F630042J09Rik	100038627	chr13:67379530-67384297:+	3.30015	5.61616e-27
Fabp1	14080	chr6:71149882-71155017:+	0.523826	1.44133e-06
Fabp12	75497	chr3:10244209-10301183:-	1.74137	7.55353e-07
Fabp5	16592	chr3:10012585-10016610:+	1.62858	2.55792e-06
Fads2	56473	chr19:10138654-10175993:-	0.75576	3.43059e-09
Fam110c	104943	chr12:31758833-31764805:+	-1.29067	3.28587e-11
Fam111a	107373	chr19:12648015-12664186:+	-0.570382	1.691e-08
Fam118a	73225	chr15:84867492-84893260:+	0.958758	8.25232e-12
Fam129a	63913	chr1:153418503-153566477:+	-0.773056	4.31184e-10
Fam129b	227737	chr2:32731654-32780773:+	1.23203	3.93391e-08
Fam129c	100037278	chr8:74121545-74132048:+	1.37774	3.82995e-07
Fam131c	277743	chr4:140924107-140940089:+	1.51278	1.66659e-16
Fam167a	219148	chr14:64055231-64084339:+	-1.00682	2.17273e-06
Fam168a	319604	chr7:107855216-107990144:+	0.518522	8.63211e-18
Fam169a	320557	chr13:97837242-97899477:+	-1.08063	0.000865002
Fam189a2	381217	chr19:24047240-24105509:-	-0.989529	0.000305226
Fam198a	245050	chr9:121860106-121889326:+	1.66231	4.57362e-10
Fam19a2	268354	chr10:122701132-123178260:+	-4.69504	2.05424e-39
Fam20b	215015	chr1:158608702-158649041:-	0.653289	5.39087e-25
Fam213a	70564	chr14:41807024-41827122:-	0.690017	7.16333e-09
Fam213b	66469	chr4:154270539-154273152:-	1.22112	2.15728e-18
Fam214a	235493	chr9:74800860-74880275:+	-0.749396	4.18722e-08
Fam219a	71901	chr4:41465962-41516560:-	-0.688643	2.63792e-05
Fam32a	67922	chr8:74743629-74747674:+	0.56278	6.98466e-19
Fam71e1	75538	chr7:51751958-51756504:+	-1.27411	6.45125e-05
Fam73a	215708	chr3:151936424-152003371:-	0.566239	0.000850308
Fam73b	108958	chr2:30219753-30241039:+	0.660686	1.18616e-08
Fam83a	239463	chr15:57817458-57842257:+	1.95022	6.48154e-10
Fam83f	213956	chr15:80502277-80530855:+	1.86492	1.41114e-13
Fancl	67030	chr11:26287084-26371883:+	1.05934	3.02346e-26
Farp1	223254	chr14:121434796-121682948:+	0.862296	1.44374e-10
Fastkd3	69577	chr13:68721125-68731156:+	0.686535	5.72503e-09
Fat3	270120	chr9:15714637-16182675:-	1.9665	4.63947e-07
Fblim1	74202	chr4:141131977-141161967:-	-1.76795	1.33995e-09
Fbxl2	72179	chr9:113886076-113935869:-	1.3493	0.000488304
Fbxo44	230903	chr4:147526908-147534203:-	-4.56357	2.67156e-63
Fcer1g	14127	chr1:173159703-173164480:-	-0.507165	3.11644e-05
Fcgr1	14129	chr3:96086832-96097892:-	-1.05385	1.39827e-08
Fcgr3	14131	chr1:172981300-172989534:-	-0.631697	7.72712e-06
Fcgr4	246256	chr1:172949057-172959892:+	-0.942542	2.69811e-06
Fermt3	108101	chr19:7073448-7093959:-	-0.643606	5.16906e-05
Fez2	225020	chr17:78768552-78817492:-	-1.35506	5.31842e-62
Fgd2	26382	chr17:29497859-29516480:+	-0.963512	1.24687e-07
Fgf21	56636	chr7:52869260-52870860:-	2.85651	2.613e-16
Fhad1	329977	chr4:141446538-141567566:-	-1.06551	2.46846e-07
Fhdc1	229474	chr3:84246118-84284361:-	-1.21028	0.000284815
Fibin	67606	chr2:110201082-110203150:-	0.992441	0.000372698
Filip1l	78749	chr16:57353390-57572917:+	-0.621645	6.77165e-10
Fitm1	68680	chr14:56194511-56195789:+	-2.1948	1.62293e-29
Fmn1	14260	chr2:113167893-113556924:+	0.922742	9.04708e-06
Fmn2	54418	chr1:176431956-176752860:+	2.00715	1.86447e-09
Fmnl2	71409	chr2:52716902-52993236:+	-0.706407	4.21305e-18
Fmo4	226564	chr1:164724014-164742680:-	0.907971	2.36868e-07
Fndc5	384061	chr4:128814304-128821837:+	1.18635	3.14289e-05
Folr2	14276	chr7:108988502-109005704:-	-3.59798	3.21023e-164
Foxa3	15377	chr7:19598632-19608888:-	1.29157	3.24762e-12
Fpr1	14293	chr17:18013435-18020903:-	-0.821553	6.70372e-05
Fras1	231470	chr5:96802974-97213747:+	1.0752	4.88176e-08
Frzb	20378	chr2:80252127-80287553:-	-1.06132	4.09768e-08
Fsd1l	319636	chr4:53644343-53719881:+	1.34619	2.34704e-16
Fstl1	14314	chr16:37777141-37836602:+	-0.567706	4.9952e-05
Ftcd	14317	chr10:76038393-76053083:+	0.517197	1.75364e-07
Fut1	14343	chr7:52872976-52876429:+	2.94071	1.76602e-17
Fut10	171167	chr8:32297803-32372396:+	1.87074	1.10345e-27
Fxn	14297	chr19:24335943-24355076:-	-0.77854	8.05927e-17
Fyb	23880	chr15:6529847-6615608:+	-0.616149	8.27468e-05
Gabbr1	54393	chr17:37182911-37211250:+	0.967049	3.22595e-06
Gabrb3	14402	chr7:64845888-65084171:+	-1.47619	6.14084e-08
Gadd45gip1	102060	chr8:87356181-87359381:+	-0.522382	2.88062e-10
Galnt11	231050	chr5:24728711-24771736:+	0.736882	1.27335e-12
Galnt7	108150	chr8:60002622-60131852:-	-0.739693	2.10698e-05
Ganc	76051	chr2:120229632-120286588:+	0.719281	7.95331e-36
Gapdh	14433	chr6:125111870-125116485:-	-0.579628	9.74054e-12
Gas1	14451	chr13:60275766-60278896:-	-0.790683	5.12717e-06
Gas5	14455	chr1:162965297-162968668:+	-0.709454	4.17059e-07
Gas7	14457	chr11:67346500-67502494:+	-1.53281	3.63205e-29
Gatm	67092	chr2:122420209-122437013:-	0.769477	3.93096e-18
Gbp11	634650	chr5:105752045-105775495:-	1.89013	1.3939e-07
Gbp6	100702	chr5:105699721-105722718:-	-0.912652	0.000952366
Gcsh	68133	chr8:119505728-119517349:-	-1.15593	1.00497e-19
Gdf6	242316	chr4:9771519-9789492:+	-2.00168	1.1669e-10
Gdpd1	66569	chr11:86847296-86887639:-	0.959516	2.23533e-08
Gem	14579	chr4:11631594-11642140:+	-0.562691	0.000714365
Ggh	14590	chr4:19969199-19993258:+	0.55089	5.49859e-08
Ggps1	14593	chr13:14144714-14155668:-	-0.582024	2.23533e-08
Gimap4	107526	chr6:48634577-48642061:+	-0.56086	3.65658e-09
Gins3	78833	chr8:98157459-98168959:+	0.831105	2.89326e-05
Gipc1	67903	chr8:86176577-86188688:+	0.684173	3.23781e-14
Gjc3	118446	chr5:138395037-138404187:-	2.07482	8.28092e-20
Gk	14933	chrX:82947276-83022158:-	-0.74086	1.2569e-23
Glb1l	74577	chr1:75194810-75207353:-	-0.536071	1.19085e-05
Glo1	109801	chr17:30729807-30749604:-	0.611928	9.18111e-17
Glrx	93692	chr13:75977334-75987599:+	0.684992	1.90746e-23
Glt1d1	319804	chr5:128112632-128187890:+	-2.76892	8.92964e-59
Glul	14645	chr1:155747059-155756853:+	-0.730591	1.78533e-08
Glyat	107146	chr19:12707798-12726227:+	-0.590873	6.58844e-14
Gm10037	102637366	chr13:67932043-67944229:+	-1.63556	2.38166e-05
Gm10319	381806	chr6:122086646-122100976:+	-0.970524	1.9738e-11
Gm1045	381651	chr5:92416499-92424343:+	1.37134	0.000506194
Gm10516	100038712	chr1:193960780-193974907:+	-0.991478	1.51036e-06
Gm11127	100529082	chr17:36192761-36195316:-	2.22356	5.67368e-09
Gm11541	432589	chr11:94555812-94565813:-	2.83918	5.58113e-15
Gm12718	622167	chr4:103055105-103164793:+	1.39869	4.97022e-06
Gm13152	195531	chr4:146549975-146887529:+	-2.50898	2.93922e-24
Gm13157	100041677	chr4:147128083-147183897:-	-2.40787	1.39754e-39
Gm13247	100041433	chr4:145658644-145696039:-	1.64054	2.31116e-05
Gm13251	433791	chr4:145728599-145749009:-	1.70329	1.76772e-13
Gm15133	622070	chr7:111463545-111473352:+	-1.96141	2.7801e-07
Gm15401	100038714	chr6:72579282-72587711:+	2.21828	1.27824e-27
Gm15408	100503307	chr5:149818538-149824352:+	1.21259	1.54935e-06
Gm15446	100642166	chr5:110362582-110370729:+	-0.928294	2.36553e-05
Gm15698	217066	chr11:88825981-88828231:-	3.99458	4.57633e-34
Gm16386	100042679	chr17:22913197-22954714:-	-0.605899	0.00011382
Gm17296	212728	chr8:128950552-128998965:-	0.765103	5.52583e-06
Gm17830	100415784	chr17:49443804-49452285:-	3.02163	1.22232e-23
Gm1943	384864	chr8:111863700-111864808:-	3.7253	3.96378e-66
Gm19619	100503265	chr5:91686597-91712102:-	1.08363	9.89449e-07
Gm1966	434223	chr7:113739063-113788159:-	-4.91599	2.88819e-66
Gm2083	100048885	chr4:60591133-60675237:-	4.00164	9.23934e-36
Gm32511	102635087	chr9:71016583-71055929:+	0.746755	0.00042482
Gm38426	100503676	chr8:87437234-87446814:+	0.827189	2.19883e-10
Gm4737	11615	chr16:46153106-46155190:-	5.85308	0
Gm4956	241041	chr1:21275327-21288393:-	-1.14149	0.000615712
Gm5431	432555	chr11:48700924-48715654:-	-0.811447	0.000771397
Gm5801	545056	chr14:56629129-56630317:-	2.99256	8.73688e-19
Gm8615	667410	chr5:149965704-149967768:-	5.8187	5.69689e-138
Gm8801	667766	chr17:36084099-36090262:+	2.9435	3.95655e-16
Gm8909	667977	chr17:36301389-36305482:-	3.80167	2.73909e-32
Gm9994	100041596	chr1:95815014-95837816:+	2.30795	1.24781e-09
Gmds	218138	chr13:31911455-32430413:-	-1.35301	6.1528e-11
Gmfg	63986	chr7:29222466-29231914:+	-0.897108	1.53326e-08
Gna14	14675	chr19:16510157-16685308:+	1.31669	6.47881e-26
Gnat1	14685	chr9:107576805-107581923:-	1.60256	1.16596e-11
Gng10	14700	chr4:59048028-59054771:+	0.952826	1.47021e-14
Gnpat	14712	chr8:127386933-127413957:+	-0.549004	4.94959e-16
Gnpda1	26384	chr18:38487191-38498647:-	-1.43963	1.22675e-25
Gosr2	56494	chr11:103538163-103559024:-	0.691565	1.45507e-09
Gpc1	14733	chr1:94728263-94756773:+	0.944118	1.45753e-07
Gpcpd1	74182	chr2:132354818-132403984:-	-1.05859	2.30234e-07
Gpd1l	333433	chr9:114808457-114843105:-	0.551683	7.31808e-26
Gpd2	14571	chr2:57090089-57223130:+	1.02206	4.01022e-18
Gpihbp1	68453	chr15:75427088-75428643:+	-0.511234	7.09526e-07
Gpr12	14738	chr5:147393726-147396815:-	1.89773	2.35281e-14
Gpr179	217143	chr11:97193423-97213387:-	1.46883	3.22148e-05
Gpr55	227326	chr1:87836112-87857630:-	-1.90828	9.26732e-07
Gpr65	14744	chr12:99506845-99514932:+	-0.748539	0.000105338
Gprasp1	67298	chrX:132277231-132338007:+	-0.665743	2.34037e-10
Gpx6	75512	chr13:21404072-21411493:+	-1.74151	2.43604e-07
Greb1l	381157	chr18:10325177-10562939:+	0.750105	0.000597938
Grin2b	14812	chr6:135679823-136123529:-	-1.62454	4.51266e-05
Grk5	14773	chr19:60965652-61168458:+	-0.751561	2.11131e-07
Grm8	14823	chr6:27225121-28084369:-	2.02122	2.25029e-12
Gspt2	14853	chrX:91881408-91883900:+	2.74273	7.9152e-50
Gsta1	14857	chr9:78078476-78090490:+	-1.56402	0.000101033
Gsta2	14858	chr9:78178827-78194952:-	-1.71212	4.31579e-07
Gstm1	14862	chr3:107815168-107820891:-	-0.652772	3.39658e-07
Gstm2	14863	chr3:107784620-107789354:-	-0.654856	8.69747e-08
Gstm5	14866	chr3:107698772-107701603:+	0.567558	2.56445e-10
Gstm6	14867	chr3:107741766-107746667:-	-0.790836	6.00134e-11
Gsto2	68214	chr19:47940035-47960795:+	1.54801	5.32936e-07
Guca1a	14913	chr17:47531506-47537555:-	0.979832	1.14112e-05
Guk1	14923	chr11:58997357-59005454:-	-0.634172	1.04712e-11
H2-Aa	14960	chr17:34419696-34424716:-	-1.28333	0.000477568
H2-Bl	14963	chr17:36217134-36221194:-	2.85734	1.21272e-20
H2-DMa	14998	chr17:34259777-34276046:+	-1.16383	0.000110963
H2-DMb1	14999	chr17:34290136-34297174:+	-1.87546	3.13022e-12
H2-Ea-ps	100504404	chr17:34479157-34481590:-	4.27796	1.17446e-33
H2-Eb1	14969	chr17:34442812-34453619:+	-1.41266	0.000149869
H2-K1	14972	chr17:34132957-34137278:-	-0.677739	8.06752e-13
H2-Q1	15006	chr17:35457503-35462044:+	2.87714	6.5708e-28
H2-Q2	15013	chr17:35479278-35482667:+	3.8465	2.67357e-42
H2-Q4	15015	chr17:35516562-35521619:+	1.36883	8.53198e-16
H2-Q5	15016	chr17:35531044-35532575:+	-3.71824	6.22439e-38
H2-T24	15042	chr17:36142640-36157505:-	0.754809	4.98059e-12
Habp4	56541	chr13:64263174-64287845:+	-0.827469	1.8011e-49
Hacd2	70757	chr16:35022507-35109261:+	-0.530385	8.95257e-09
Hao2	56185	chr3:98678442-98697153:-	1.88515	1.60366e-06
Haus7	73738	chrX:70682654-70704368:-	0.620557	6.40506e-09
Haus8	76478	chr8:73775023-73796489:-	-1.00801	6.45824e-12
Hck	15162	chr2:152934204-152977177:+	-0.871768	1.5406e-10
Hdac9	79221	chr12:34732447-35601767:-	-0.863099	0.000728947
Hdc	15186	chr2:126419396-126444414:-	-2.1156	2.96775e-28
Hddc3	68695	chr7:87488023-87490983:+	3.1268	1.29897e-145
Hdgfrp3	29877	chr7:89026142-89079345:-	-0.818894	2.38994e-06
Hdhd3	72748	chr4:62160088-62163234:-	0.889556	1.10684e-06
Hemk1	69536	chr9:107229413-107240681:-	0.554606	3.13963e-10
Heph	15203	chrX:93650775-93769823:+	-0.679967	3.82719e-05
Hfe	15216	chr13:23795710-23802680:-	-0.643308	3.94608e-21
Hhip	15245	chr8:82489750-82581907:-	-0.59392	0.000194573
Hhipl1	214305	chr12:109544480-109566510:+	1.94904	2.74326e-17
Hic1	15248	chr11:74978067-74983757:-	-0.711513	0.000546244
Hist1h1c	50708	chr13:23830676-23831400:+	-0.778574	9.6313e-13
Hist1h2ak	319169	chr13:21845246-21845781:-	-1.0794	0.000189811
Hist1h2al	667728	chr13:51295453-51298435:-	5.71138	7.62227e-114
Hist1h2bj	319183	chr13:22135099-22135527:+	-1.48155	7.44571e-05
Hist1h2bn	319187	chr13:21845992-21846422:+	-1.28962	5.66716e-05
Hist1h4a	326619	chr13:23852664-23853118:-	2.94177	1.28456e-44
Hist1h4i	319158	chr13:22132829-22133231:-	1.58681	2.19254e-21
Hist1h4k	319160	chr13:21842014-21842422:-	-1.19039	5.98165e-06
Hist2h2ac	319176	chr3:96024336-96024803:-	-1.21561	8.78046e-10
Hist2h2be	319190	chr3:96024995-96027661:+	-0.61442	8.16031e-05
Hist3h2a	319162	chr11:58768187-58768694:+	-0.794863	1.09956e-08
Hist4h4	320332	chr6:136752514-136752952:-	1.39428	4.67531e-20
Hk2	15277	chr6:82675021-82724448:-	-0.978348	5.85002e-06
Hk3	212032	chr13:55107346-55122746:-	-1.42441	4.46453e-16
Hlcs	110948	chr16:94350912-94509463:-	0.75282	8.35108e-16
Hmgb1	15289	chr5:149858278-149864633:-	-0.502267	1.21733e-35
Hmgn2	15331	chr4:133520654-133523906:-	-1.49776	2.29674e-18
Hn1	15374	chr11:115358667-115375684:-	-0.654874	1.71096e-11
Hnrnpa3	229279	chr2:75497316-75507464:+	-0.585854	2.23565e-09
Hoga1	67432	chr19:42120341-42145429:+	0.570451	1.70905e-12
Hormad2	75828	chr11:4246386-4341085:-	1.58151	8.60732e-05
Hpgd	15446	chr8:58773349-58799843:+	-1.06704	4.72195e-23
Hs3st3a1	15478	chr11:64248834-64336337:+	-1.11686	2.06367e-07
Hsbp1l1	66255	chr18:80426495-80443841:-	1.19138	7.33919e-09
Hsd17b13	243168	chr5:104384461-104406407:-	-0.892231	2.76343e-08
Hsd17b6	27400	chr10:127427992-127444564:-	0.831211	1.38128e-08
Hspa12a	73442	chr19:58870241-58935474:-	-0.865668	8.43107e-07
Hspa4l	18415	chr3:40549535-40594287:+	-0.776535	8.81643e-06
Hspb1	15507	chr5:136363789-136365433:+	-1.2836	7.58759e-09
Hspg2	15530	chr4:137024718-137126545:+	0.561479	4.36299e-08
Htatip2	53415	chr7:57014476-57029369:+	-0.780828	3.90003e-19
Hyal1	15586	chr9:107479283-107482464:+	-0.76004	1.9602e-09
Hyi	68180	chr4:118032604-118035349:+	1.1414	8.34325e-24
Ier3	15937	chr17:35958658-35959856:+	0.891662	0.000734541
Ifi202b	26388	chr1:175892700-175912975:-	5.57796	1.77845e-82
Ifi204	15951	chr1:175677425-175697050:-	-2.4807	2.84005e-67
Ifi205	226695	chr1:175942129-175961886:-	-1.54425	4.41517e-10
Ifi44l	15061	chr3:151421701-151425855:-	4.35352	2.35974e-41
Ift122	81896	chr6:115803546-115876717:+	-1.12805	2.47948e-16
Ift46	76568	chr9:44581092-44600797:+	0.503337	1.62148e-15
Ift57	73916	chr16:49699407-49765239:+	1.03515	1.37523e-08
Igf2bp3	140488	chr6:49035217-49164953:-	1.66107	2.34747e-05
Igsf11	207683	chr16:38902458-39027270:+	0.787019	3.26133e-18
Igsf23	70080	chr7:20522654-20536092:-	2.31334	4.20668e-37
Igsf3	78908	chr3:101181048-101266983:+	1.49868	2.30292e-15
Igsf6	80719	chr7:128207581-128218044:-	-0.62985	0.000518618
Igsf8	140559	chr1:174242498-174249974:+	0.714919	8.2936e-07
Ikbip	67454	chr10:90545784-90565358:+	0.591897	7.66506e-06
Ikzf1	22778	chr11:11585928-11672929:+	-0.720652	1.3633e-05
Il10ra	16154	chr9:45061922-45077229:-	-0.893334	9.62209e-09
Ildr2	100039795	chr1:168184270-168246963:+	-0.836291	7.52156e-06
Impa2	114663	chr18:67448877-67478495:+	1.00566	1.99305e-06
Inf2	70435	chr12:113826995-113853768:+	-0.9971	1.00739e-21
Inhba	16323	chr13:16106308-16119044:+	1.25002	7.51171e-09
Inpp5d	16331	chr1:89516887-89617085:+	-0.62112	2.79149e-07
Insig2	72999	chr1:123200930-123229166:-	0.717263	1.26936e-10
Ints10	70885	chr8:71317828-71353309:+	0.799204	1.50063e-18
Irg1	16365	chr14:103446229-103455790:+	-1.50665	0.000191637
Isoc2a	664994	chr7:4828655-4847318:+	-0.692991	1.12494e-25
Isoc2b	67441	chr7:4796562-4817781:-	-1.06827	5.82937e-18
Itga3	16400	chr11:94905789-94938125:-	0.500768	0.000103732
Itga4	16401	chr2:79095583-79173271:+	-0.792302	3.55536e-06
Itga6	16403	chr2:71624996-71696484:+	0.670226	8.33282e-05
Itgal	16408	chr7:134439774-134478651:+	-0.890324	1.00133e-07
Itpka	228550	chr2:119568073-119576989:+	1.83556	9.15324e-18
Itpripl1	73338	chr2:126964505-126969193:-	-1.5436	5.51013e-26
Itpripl2	319622	chr7:125628626-125635489:-	-0.827865	2.42346e-17
Jazf1	231986	chr6:52718062-53018618:-	1.2616	6.70827e-07
Josd2	66124	chr7:51723350-51727028:+	-0.766984	9.92284e-09
Kbtbd13	74492	chr9:65236491-65239459:-	1.54849	6.7312e-06
Kcna2	16490	chr3:106904485-106917923:+	-0.868904	2.68766e-06
Kcnj10	16513	chr1:174271341-174304216:+	0.746331	0.000561138
Kcnk10	72258	chr12:99667647-99816423:-	1.22039	2.62794e-10
Kcnq5	226922	chr1:21388480-21952731:-	0.939946	9.05967e-05
Kcns3	238076	chr12:11097008-11157648:-	-1.39713	6.05723e-05
Kcnt2	240776	chr1:142142834-142506838:+	0.932253	2.05998e-05
Kctd1	106931	chr18:15127194-15309955:-	0.733046	0.000689347
Kctd21	622320	chr7:104480833-104498726:+	-0.623318	2.04634e-10
Kif18a	228421	chr2:109120895-109181903:+	-1.09864	3.60333e-05
Kif1a	16560	chr1:94912032-94998451:-	1.56958	1.34594e-08
Kif5a	16572	chr10:126662751-126700419:-	0.984383	2.54243e-06
Kifc3	16582	chr8:97623728-97666440:-	0.611664	9.36362e-06
Kitl	17311	chr10:99478458-99563046:+	-1.23421	1.25968e-21
Klf9	16601	chr19:23215716-23241401:+	-0.666074	0.000524811
Klhdc2	69554	chr12:70397668-70411674:+	0.521366	2.99504e-14
Klhdc7a	242721	chr4:139518088-139523941:-	0.927567	3.62802e-09
Klhl26	234378	chr8:72974127-73000842:-	0.699852	1.66688e-13
Klhl33	546611	chr14:51511064-51512930:-	3.51963	1.60835e-25
Klk1b22	13646	chr7:51368053-51372246:+	4.72096	5.16746e-53
Klk1b24	16617	chr7:51443633-51447821:+	4.04198	3.20947e-37
Klk1b4	18048	chr7:51462805-51467124:+	2.77632	4.83449e-47
Klra2	16633	chr6:131169253-131197380:-	-1.149	1.49178e-06
Klrb1b	80782	chr6:128763724-128776333:-	-1.51783	0.000163693
Klrb1c	17059	chr6:128728503-128738659:-	-1.99658	7.63546e-08
Klrc1	16641	chr6:129616035-129628991:-	-1.41796	0.000104996
Kmo	98256	chr1:177562324-177590984:+	-0.648546	2.85534e-20
Krt8	16691	chr15:101827142-101834773:-	-0.541236	0.000158192
Lair1	52855	chr7:3958675-4014806:-	-1.0674	3.59795e-14
Lama5	16776	chr2:179911078-179960564:-	-1.37767	1.13227e-14
Lamb1	16777	chr12:31950159-32014504:+	-0.545766	5.95012e-10
Laptm5	16792	chr4:130469249-130492063:+	-0.544353	1.81136e-05
Lcp1	18826	chr14:75530930-75630649:+	-0.687282	1.50149e-26
Lcp2	16822	chr11:33947201-33992280:+	-0.70151	2.1794e-06
Lepr	16847	chr4:101390012-101487959:+	1.38837	1.36962e-14
Lgals1	16852	chr15:78757155-78760895:+	-0.847983	5.91648e-06
Lgr5	14160	chr10:114887370-115024836:-	-0.686988	0.000100594
Lhfp	108927	chr3:52845469-53065601:+	-1.23139	1.22237e-31
Lhpp	76429	chr7:139802326-139898102:+	-1.35639	9.24187e-24
Lhx2	16870	chr2:38194801-38225257:+	-0.5964	0.000468107
Lhx6	16874	chr2:35937473-35960928:-	1.43851	5.64687e-17
Lilra6	18726	chr7:3859882-3867103:-	1.50543	1.23827e-05
Lipo1	381236	chr19:33629771-33664801:-	-0.664983	6.39315e-07
Lipt2	67164	chr7:107307787-107309441:+	0.832463	3.48928e-05
Lncbate1	109215	chr8:111077152-111108577:-	-4.52713	6.76803e-49
Lnx1	16924	chr5:74988472-75098928:-	1.38317	7.73213e-06
LOC106557447	106557447	chr4:88555758-88587946:-	1.23093	2.44271e-08
LOC547349	547349	chr17:35402724-35462354:+	1.59565	4.41965e-05
Loxl2	94352	chr14:70009283-70095641:+	-0.558427	0.000471903
Loxl4	67573	chr19:42666769-42687296:-	-1.89608	6.99092e-08
Lpar2	53978	chr8:72346464-72355001:+	-1.60505	1.36219e-06
Lpcat2	270084	chr8:95379249-95443178:+	-0.813182	3.80757e-09
Lrat	79235	chr3:82696504-82707896:-	-0.873703	7.49511e-05
Lrmp	16970	chr6:145064156-145123448:+	-0.752547	6.77837e-07
Lrp3	435965	chr7:35985897-36000364:-	-0.520526	9.03141e-10
Lrrc24	378937	chr15:76545706-76552603:-	3.42358	2.08464e-36
Lrrc27	76612	chr7:146398887-146428872:+	1.08184	0.000394803
Lrrc32	434215	chr7:105642732-105650340:+	-0.633047	0.000168599
Lrrc51	69358	chr7:109061503-109082371:-	0.706124	2.30155e-06
Lrrc61	243371	chr6:48504798-48520721:+	0.796094	9.20402e-11
Lrrc8c	100604	chr5:105948490-106037973:+	-0.860633	1.58474e-07
Lrriq3	74435	chr3:154756398-154857242:+	0.610358	0.000869048
Lrrk2	66725	chr15:91503655-91646555:+	-0.609016	7.34475e-12
Lsm4	50783	chr8:73197130-73202651:+	-0.734672	4.33142e-20
Ltbp2	16997	chr12:86124162-86217445:-	0.852752	0.000294328
Ly6a	110454	chr15:74825307-74828461:-	-1.36159	3.81863e-07
Ly75	17076	chr2:60131817-60221288:-	0.713155	6.54749e-05
Ly86	17084	chr13:37437214-37510905:+	-1.08848	4.20286e-14
Ly96	17087	chr1:16678537-16699686:+	-0.698583	3.64948e-06
Lyrm2	108755	chr4:32887234-32889229:+	0.52766	2.94546e-08
Lyrm7	75530	chr11:54652791-54674093:-	-1.71359	2.86978e-17
Lyve1	114332	chr7:117994121-118006467:-	-0.928264	2.28826e-06
Lyz2	17105	chr10:116714597-116719328:-	-0.82264	4.53305e-07
Lzts1	211134	chr8:71659402-71664852:-	-1.86552	1.93514e-07
Macrod2	72899	chr2:140221166-142215786:+	0.556691	6.76371e-06
Malrd1	102635496	chr2:15448106-16177184:+	1.34751	0.000529386
Mamdc2	71738	chr19:23377099-23522812:-	-0.553759	5.76762e-05
Man2b1	17159	chr8:87607168-87622638:+	-0.504653	4.30836e-25
Mansc1	67729	chr6:134559225-134582506:-	1.13725	7.10397e-09
Map1b	17755	chr13:100191419-100286557:-	-0.967358	2.29008e-06
Map9	213582	chr3:82161994-82199190:+	1.22819	1.23936e-11
Mapkapk3	102626	chr9:107157258-107192208:-	-0.751841	0.00068666
March8	71779	chr6:116288040-116359561:+	-0.515312	1.08119e-15
March9	216438	chr10:126493106-126497240:-	1.14516	0.000956906
Marcksl1-ps4	111002	chr13:4247981-4249023:+	-0.869153	5.61141e-08
Marveld3	73608	chr8:112471809-112486105:-	1.28411	2.89238e-08
Mb21d1	214763	chr9:78278325-78291044:-	-0.970579	0.000981129
Mbd4	17193	chr6:115790715-115803359:-	-1.03552	1.41118e-10
Mblac1	330216	chr5:138635542-138636849:+	0.743271	0.000760801
Mbnl2	105559	chr14:120674891-120830920:+	-0.725116	1.69161e-13
Mbnl3	171170	chrX:48466671-48559167:-	1.69296	9.68639e-20
Mcam	84004	chr9:43942741-43950809:+	-0.902798	1.82502e-10
Mcc	328949	chr18:44584714-44971836:-	-0.60793	0.000658891
Mcmdc2	240697	chr1:9898719-9931035:+	2.86988	8.00317e-21
Mdm1	17245	chr10:117578843-117606055:+	0.617082	0.000725761
Me1	17436	chr9:86474970-86589947:-	0.810299	0.000105503
Med21	108098	chr6:146591101-146599122:+	-0.538338	3.69847e-11
Meg3	17263	chr12:110779206-110809939:+	-2.95858	2.9249e-31
Meiob	75178	chr17:24941327-24976732:+	0.869323	6.87058e-12
Mertk	17289	chr2:128524733-128627924:+	-0.563099	3.35764e-11
Mesdc1	80889	chr7:91029005-91032851:-	-0.52057	0.00033924
Metap1d	66559	chr2:71291395-71363248:+	-0.594278	6.50494e-18
Mettl23	74319	chr11:116704829-116711054:+	-0.619884	1.60954e-07
Mfge8	17304	chr7:86278654-86293946:-	-0.566079	2.45288e-07
Mfhas1	52065	chr8:36650852-36742503:+	0.512493	1.15396e-07
Mical2	320878	chr7:119369350-119498708:+	0.516969	6.35559e-05
Micalcl	100504195	chr7:119511822-119556618:+	1.61394	2.76969e-24
Mief2	237781	chr11:60541900-60546453:+	-0.647051	1.07374e-07
Mier2	70427	chr10:79002990-79017873:-	0.513082	1.11899e-05
Miip	28010	chr4:147234887-147242828:-	-0.837387	3.23781e-14
Mipol1	73490	chr12:58331412-58558228:+	-0.638657	3.48255e-05
Mir290b	102465789	chr7:3218639-3218696:-	-1.32436	0.000583033
Mir292b	102467000	chr7:3219199-3219260:-	-2.99566	1.75e-17
Mirg	100040724	chr12:110973191-110987667:+	-2.3151	7.08762e-10
Mknk2	17347	chr10:80128063-80139038:-	-0.571555	4.87388e-06
Mkrn2os	70291	chr6:115533565-115542594:-	-1.6854	2.06375e-52
Mkx	210719	chr18:6934964-7004777:-	1.47505	1.95645e-12
Mllt3	70122	chr4:87415829-87679311:-	0.760011	9.53404e-06
Mmel1	27390	chr4:154243694-154269639:+	2.13527	2.34829e-08
Mmp16	17389	chr4:17780629-18045881:+	1.35161	0.000749951
Mmp2	17390	chr8:95351227-95377319:+	-0.814446	0.000536297
Mmp23	26561	chr4:155024764-155027493:-	-1.03652	0.000916561
Mnda	381308	chr1:175826472-175843177:-	-1.04874	8.60588e-09
Mndal	100040462	chr1:175787351-175810318:-	-0.979066	3.50255e-15
Mpp7	75739	chr18:7347960-7626861:-	1.64345	8.83425e-40
Mppe1	225651	chr18:67385184-67405484:-	0.564033	1.9243e-09
Mpz	17528	chr1:173080844-173091261:+	1.64343	2.26896e-06
Mr1	15064	chr1:156975008-156993910:-	1.59853	2.27538e-32
Mri1	67873	chr8:86774475-86781223:-	-0.78386	1.12738e-23
Mrpl14	68463	chr17:45823321-45835444:+	0.597179	8.09441e-10
Mrpl27	94064	chr11:94515105-94521401:+	-0.743826	3.98428e-40
Mrpl48	52443	chr7:107697631-107756510:-	-0.826169	3.80867e-34
Msh5	17687	chr17:35165550-35183690:-	1.65192	7.27989e-20
Mta1	116870	chr12:114336489-114375417:+	0.518512	3.46399e-12
Mtap	66902	chr4:88783274-88826994:+	0.849782	3.00886e-30
Mtmr11	194126	chr3:95965893-95975641:+	1.30994	3.15118e-07
Mtmr7	54384	chr8:41635513-41720146:-	1.85166	1.92781e-56
Mtor	56717	chr4:147822691-147931794:+	0.604725	1.23622e-13
Mug-ps1	17835	chr6:122126071-122198584:+	-0.793017	9.43619e-07
Mug2	17837	chr6:121956816-122035985:+	-2.80169	4.14435e-38
Mup11	100039028	chr4:60671339-60675267:-	-4.25056	8.31089e-38
Mup15	100039150	chr4:61096819-61100736:-	-1.63641	4.51119e-05
Mup19	100189605	chr4:61439362-61443258:-	-2.48446	1.51987e-15
Mup2	17841	chr4:60148785-60152728:-	1.53347	5.71564e-09
Mup20	381530	chr4:61711269-61715151:-	-2.51126	5.9848e-25
Mup21	381531	chr4:61808866-61811875:-	-1.76881	4.70453e-12
Mup3	17842	chr4:61744511-61748346:-	-0.719625	5.95986e-10
Mup9	100038948	chr4:60430919-60434824:-	2.92225	1.09692e-15
Mustn1	66175	chr14:31692443-31694796:+	-0.932706	1.40562e-06
Mx2	17858	chr16:97757688-97782508:+	0.990716	1.23566e-12
Mxra7	67622	chr11:116664714-116689360:-	-1.36239	1.33942e-17
Mxra8	74761	chr4:155213789-155218211:+	-0.601528	2.16139e-06
Myadm	50918	chr7:3289039-3299350:+	-0.524322	0.000100905
Mybl1	17864	chr1:9657492-9690290:-	-1.00488	0.000536035
Myh7b	668940	chr2:155436979-155460043:+	3.17269	1.26048e-21
Mylk3	213435	chr8:87848828-87904940:-	0.681123	0.000395949
Myo5b	17919	chr18:74602273-74931131:+	0.627612	3.20255e-09
Myo7a	17921	chr7:105199564-105268003:-	-1.61239	6.5741e-116
Myom1	17929	chr17:71368897-71476196:+	-1.04542	0.000218542
Naip1	17940	chr13:101177725-101222819:-	-1.06429	7.16477e-05
Naip5	17951	chr13:100981695-101017291:-	-0.97895	1.89745e-08
Nat6	56441	chr9:107482501-107486379:+	-0.646822	4.42105e-06
Nat8f7	100043497	chr6:85656701-85658555:-	4.22748	3.76221e-42
Nav1	215690	chr1:137331157-137481932:-	-0.658059	3.20996e-05
Ncf1	17969	chr5:134695923-134705495:-	-1.0019	2.61327e-08
Ncf2	17970	chr1:154647283-154684120:+	-0.627723	4.638e-05
Nckap1l	105855	chr15:103284256-103329231:+	-0.530463	2.05218e-06
Ncmap	230822	chr4:134925492-134954142:-	-5.24591	4.12957e-66
Ndrg1	17988	chr15:66760880-66801203:-	-0.71405	0.000734541
Ndufa12	66414	chr10:93661754-93683693:+	0.602568	1.84627e-23
Ndufaf6	76947	chr4:10978195-11003352:-	-0.698165	6.56314e-14
Nenf	66208	chr1:193130676-193141997:-	0.639041	1.85918e-05
Nes	18008	chr3:87775015-87784373:+	-1.1263	1.60606e-13
Neto1	246317	chr18:86564344-86671289:+	1.79152	9.89475e-09
Neu3	50877	chr7:106959949-106976927:-	-0.899766	9.65536e-05
Nfam1	74039	chr15:82827166-82863827:-	-0.774773	1.86385e-06
Ngf	18049	chr3:102273842-102324936:+	-0.683629	8.44572e-06
Ngfr	18053	chr11:95430140-95449012:-	0.772579	7.13887e-06
Ngrn	83485	chr7:87406101-87410264:+	0.6393	2.38591e-15
Nhsl1	215819	chr10:18127481-18253697:+	-0.96254	3.97145e-07
Nipa1	233280	chr7:63233854-63274943:-	1.14156	4.58184e-08
Nkiras1	69721	chr14:19103650-19116514:+	1.02738	3.40658e-27
Nle1	217011	chr11:82714270-82721897:-	0.774559	6.50489e-10
Nlrc4	268973	chr17:74825635-74858448:-	-0.956309	0.000432988
Nlrp12	378425	chr7:3221511-3249741:-	-4.88071	1.75369e-65
Nlrp1a	195046	chr11:70904699-70958206:-	-2.11579	2.18921e-09
Nlrp1c-ps	627984	chr11:71055932-71098734:-	-4.08643	2.90321e-40
Nlrp5-ps	100417675	chr7:15116003-15208415:-	-2.15406	8.32126e-14
Nme2	18103	chr11:93811128-93817570:-	0.843012	3.01137e-14
Nme4	56520	chr17:26228690-26232415:-	0.727968	0.000122549
Nnmt	18113	chr9:48399982-48413228:-	-3.89954	5.33767e-57
Noct	12457	chr3:51028369-51055576:+	-2.74882	3.06454e-13
Nos1ap	70729	chr1:172247627-172519980:-	1.03733	3.53633e-07
Nox4	50490	chr7:94395159-94547218:+	-1.50392	8.59491e-15
Noxo1	71893	chr17:24833179-24837474:+	0.832557	0.000132823
Nphp1	53885	chr2:127566468-127614627:-	0.702889	9.81554e-09
Npm3-ps1	108176	chr6:85026135-85027120:+	2.2999	5.93836e-10
Npr2	230103	chr4:43644807-43664112:+	-1.69535	4.41439e-32
Nptx1	18164	chr11:119400033-119409134:-	1.1424	0.000649701
Nqo1	18104	chr8:109912125-109927105:-	-0.559907	0.000368674
Nrp1	18186	chr8:130882973-131029375:+	0.587833	2.861e-05
Nsun7	70918	chr5:66651137-66689267:+	2.93362	5.18847e-29
Nt5c2	76952	chr19:46961321-47089679:-	0.726834	2.85269e-17
Nt5c3b	68106	chr11:100283635-100302403:-	1.57899	3.09174e-28
Nt5e	23959	chr9:88222447-88266927:+	1.03344	6.19702e-12
Nt5m	103850	chr11:59661575-59690035:+	0.612613	2.16772e-09
Ntn3	18209	chr17:24340791-24346332:-	-0.765767	1.11675e-05
Ntn4	57764	chr10:93103794-93208717:+	-1.00808	3.39523e-32
Ntrk2	18212	chr13:58907930-59235331:+	1.87931	6.00626e-08
Nudcd3	209586	chr11:6005695-6100454:-	0.642533	3.12261e-43
Nudt16	75686	chr9:105031668-105034135:-	0.725079	2.11945e-08
Nuggc	100503545	chr14:66224104-66267280:+	2.71664	1.89541e-14
Numbl	18223	chr7:28043780-28067169:+	-1.05626	0.000915806
Nup210l	77595	chr3:89908054-90015939:+	-1.44258	0.000261863
Nxpe2	78252	chr9:48126087-48148981:-	-0.604031	1.56439e-06
Nxpe4	244853	chr9:48170124-48208108:+	-3.65315	9.31463e-34
Nxpe5	381680	chr5:138667132-138693103:+	2.37599	3.10288e-10
Oasl2	23962	chr5:115346943-115362254:+	-0.811081	5.61753e-07
Oat	18242	chr7:139749158-139768081:-	-1.8625	2.57238e-26
Ocel1	77090	chr8:73895197-73897588:+	0.839837	7.57847e-13
Odc1	18263	chr12:17551679-17558308:+	-0.741571	1.43816e-08
Ogn	18295	chr13:49703440-49719869:+	-0.913003	6.12962e-06
Olfm3	229759	chr3:114606996-114828682:+	0.969039	3.00214e-07
Olfml1	244198	chr7:114710947-114734879:+	0.910138	1.89151e-34
Olfml3	99543	chr3:103539317-103541924:-	-0.752386	3.31023e-07
Olfr1033	258571	chr2:85860797-85884965:+	-6.58524	6.20171e-133
Olfr1034	258216	chr2:85886601-85887623:+	-4.64935	2.27026e-53
Olfr16	18313	chr1:174886899-174887948:+	1.31123	0.000987531
Olfr701	66786	chr7:113957658-113964223:+	-1.65854	2.98044e-05
Orai2	269717	chr5:136623332-136646526:-	-0.780695	0.000472456
Orm2	18406	chr4:63023483-63026911:+	-1.06016	0.000480169
Osbpl3	71720	chr6:50243326-50406169:-	2.21345	1.40131e-20
Osgin1	71839	chr8:121961062-121970156:+	0.949025	0.000473646
Otud3	73162	chr4:138451294-138469862:-	-0.576827	3.04506e-06
P2rx7	18439	chr5:123093920-123141441:+	-0.609587	3.11183e-07
P2ry13	74191	chr3:59011814-59014804:-	-0.53042	0.000790521
P2ry2	18442	chr7:108145082-108160567:-	1.33359	1.27737e-18
Pacs1	107975	chr19:5133685-5273119:-	0.704246	1.06113e-05
Pah	18478	chr10:86984540-87046882:+	-0.555445	3.45302e-20
Pak1	18479	chr7:104991449-105060891:+	2.2271	1.25666e-42
Papln	170721	chr12:85104584-85133334:+	-0.621235	0.000231526
Paqr7	71904	chr4:134052676-134066152:+	0.553395	0.000474289
Park2	50873	chr17:11033225-12256232:+	0.631988	1.18303e-06
Parp9	80285	chr16:35938556-35972707:+	-0.595197	1.97267e-22
Pbx4	80720	chr8:72356603-72396191:+	-1.49487	0.000201744
Pcbp4	59092	chr9:106356169-106366342:+	0.530024	0.000432153
Pcdh11x	245578	chrX:117403936-118024227:+	-1.77921	4.874e-08
Pcdh17	219228	chr14:84843370-84936867:+	-3.54799	1.36878e-36
Pcdh7	54216	chr5:58109320-58524474:+	-1.17533	2.46578e-10
Pcdh9	211712	chr14:93412919-94289888:-	-2.31187	6.50742e-11
Pclo	26875	chr5:14514918-14863459:+	0.83256	0.000220851
Pde4c	110385	chr8:73247963-73275075:+	1.46425	1.37692e-37
Pde6h	78600	chr6:136903044-136912004:+	2.14675	1.0322e-08
Pde9a	18585	chr17:31523179-31613254:+	-0.569648	2.21649e-07
Pdgfb	18591	chr15:79826306-79845238:-	-0.841906	0.000889724
Pdgfd	71785	chr9:6168612-6377519:+	-0.574049	0.000473441
Pdilt	71830	chr7:126630101-126666996:-	1.56341	1.80623e-42
Pdk1	228026	chr2:71711281-71741915:+	0.708358	2.91468e-09
Pdzk1ip1	67182	chr4:114761313-114766499:+	1.14224	9.19498e-06
Pgd	110208	chr4:148524094-148540816:-	0.574138	9.9843e-06
Pglyrp1	21946	chr7:19470039-19475787:+	2.99366	6.92353e-21
Pgm1	66681	chr5:64484189-64519397:+	0.56745	1.33456e-10
Pgm5	226041	chr19:24752751-24936332:-	1.15888	2.33656e-25
Pgpep1l	78444	chr7:75381494-75409119:-	-1.4215	0.000432153
Phb	18673	chr11:95528271-95542087:+	-0.530072	1.64842e-14
Phf11d	219132	chr14:59966244-59984327:-	-0.586449	0.000910201
Phf20	228829	chr2:156022383-156135689:+	0.620522	1.32827e-14
Phldb1	102693	chr9:44494391-44543281:-	-0.631963	2.59342e-06
Phtf1	18685	chr3:103772033-103811414:+	-0.573321	1.12556e-08
Pianp	319352	chr6:124946738-124953117:+	2.2697	7.11252e-13
Pigf	18701	chr17:87396599-87424741:-	0.504386	0.000749951
Pign	27392	chr1:107414999-107560253:-	0.651832	3.35025e-17
Pigp	56176	chr16:94580370-94592622:-	0.568632	3.10361e-06
Pigt	78928	chr2:164323025-164333801:+	0.949023	1.37656e-59
Pigx	72084	chr16:32084502-32099813:-	-0.518777	6.65312e-09
Pik3c2g	18705	chr6:139535772-139917804:+	1.63393	5.80573e-30
Pilra	231805	chr5:138263180-138277506:-	-0.679507	8.23449e-07
Pira6	18729	chr7:4225745-4234530:+	2.9074	1.72834e-26
Pirb	18733	chr7:3664107-3671984:-	-0.61388	4.88776e-05
Pisd	320951	chr5:33078962-33128275:-	0.575462	8.80342e-24
Pisd-ps2	328734	chr17:3064318-3084183:-	-0.799762	7.16561e-23
Pkd2	18764	chr5:104888476-104934838:+	-1.84862	1.93667e-56
Pkdcc	106522	chr17:83614623-83624409:+	0.812243	7.27164e-09
Pla1a	85031	chr16:38396203-38433225:-	-0.668664	2.27322e-23
Pla2g4a	18783	chr1:151676749-151808420:-	-0.878177	6.81489e-09
Pla2g6	53357	chr15:79116658-79158801:-	0.805905	5.37019e-12
Pla2g7	27226	chr17:43705400-43749150:+	-0.637281	0.000788015
Platr22	100503474	chr1:138592788-138622305:+	1.12513	0.000247108
Plcd3	72469	chr11:102931610-102962972:-	-1.35435	2.37303e-05
Plcg2	234779	chr8:120022175-120159042:+	-0.635008	1.10398e-05
Plcl2	224860	chr17:50648872-50827819:+	-0.934085	3.70558e-29
Pld4	104759	chr12:113998866-114007197:+	-0.669875	4.11231e-06
Plekha2	83436	chr8:26149617-26212283:-	-0.731106	3.6592e-12
Plekhb1	27276	chr7:107792410-107810908:-	-1.8463	2.37309e-27
Plekhf1	72287	chr7:39005673-39013013:-	0.929012	1.40023e-06
Plk5	216166	chr10:79819204-79828234:+	0.914691	4.64198e-06
Plppr1	272031	chr4:49072334-49353133:+	1.92103	2.51204e-08
Plppr5	75769	chr3:117278145-117392426:+	-1.58212	5.39697e-05
Pls1	102502	chr9:95653061-95745698:-	2.64114	1.53236e-25
Plscr2	18828	chr9:92170440-92192590:+	-1.43875	1.68953e-27
Plxna3	18846	chrX:71574405-71590028:+	1.28322	6.03717e-09
Pmepa1	65112	chr2:173049966-173102034:-	-1.01702	4.36112e-05
Pmp22	18858	chr11:62942484-62973049:+	-0.617722	1.44245e-05
Pnpla3	116939	chr15:83998246-84019951:+	1.59102	7.74634e-05
Pnpla5	75772	chr15:83943051-83953605:-	3.8782	6.86924e-32
Pnpla7	241274	chr2:24831553-24909592:+	0.687968	1.96443e-18
Pold3	67967	chr7:107230623-107270010:-	0.660771	9.98186e-15
Poln	272158	chr5:34349828-34512175:-	2.63634	3.36092e-21
Polr1b	20017	chr2:128926732-128952331:+	-0.718397	1.1255e-05
Pon1	18979	chr6:5118090-5143946:-	-0.683921	2.09867e-41
Pop4	66161	chr7:39047839-39056367:-	-1.12454	4.11601e-30
Pot1b	72836	chr17:55791323-55851926:-	-0.596021	1.57772e-06
Pparg	19016	chr6:115310969-115440419:+	-3.7668	2.40801e-55
Ppbp	57349	chr5:91197544-91199086:+	-1.75793	2.53432e-08
Ppdpf	66496	chr2:180922048-180923209:+	-1.36018	1.29492e-13
Ppfia4	68507	chr1:136193360-136229505:-	-3.57827	3.18054e-30
Ppm1h	319468	chr10:122115818-122382849:+	-0.818634	1.99053e-08
Ppp1r13b	21981	chr12:113066669-113146266:-	-0.504477	0.00072657
Ppp1r42	69312	chr1:9958703-9999217:-	1.49213	2.49226e-05
Ppt1	19063	chr4:122513470-122536418:+	0.564704	1.79592e-19
Pqlc2	212555	chr4:138853920-138866615:-	1.67943	4.62256e-46
Pram1	378460	chr17:33775001-33782651:+	-1.38616	6.11701e-11
Prdm16	70673	chr4:153690234-154010982:-	-1.57926	1.20542e-06
Prdm9	213389	chr17:15680043-15700287:-	0.75104	2.11687e-14
Prelid2	77619	chr18:42035350-42110848:-	2.50788	2.75115e-61
Prelp	116847	chr1:135806882-135817978:-	-0.518056	1.02202e-09
Prkaa2	108079	chr4:104702255-104782503:-	0.605713	1.73917e-07
Prkab1	19079	chr5:116463599-116474437:-	0.632457	8.1557e-16
Prkca	18750	chr11:107794701-108205202:-	0.509593	1.4778e-06
Prkcb	18751	chr7:129432639-129777915:+	-0.512326	3.0015e-05
Prkcq	18761	chr2:11094009-11222853:+	-0.515946	0.000767436
Prkd3	75292	chr17:79348745-79420156:-	-0.923792	5.51623e-26
Prom1	19126	chr5:44384861-44492975:-	0.929484	0.000694169
Prom2	192212	chr2:127352689-127367153:-	2.30569	1.86124e-09
Prpf40b	54614	chr15:99125840-99147438:+	0.617258	8.82733e-12
Prss23	76453	chr7:96656295-96666096:-	-0.887398	1.60202e-05
Prss29	114662	chr17:25455599-25459629:+	1.73693	5.01215e-06
Prss8	76560	chr7:135069231-135073627:-	1.21791	3.4346e-06
Psmb5	19173	chr14:55232957-55236832:-	-1.08047	4.69306e-32
Pspc1	66645	chr14:57341286-57397153:-	0.534285	3.62998e-05
Ptgr1	67103	chr4:58978462-58999950:-	0.767735	1.47917e-05
Ptgs1	19224	chr2:36085946-36107791:+	-0.537903	3.1496e-10
Ptk2b	19229	chr14:66772094-66899889:-	-0.5862	1.80665e-15
Ptma	19231	chr1:88423311-88427273:+	-0.59634	1.41813e-09
Ptp4a3	19245	chr15:73553575-73589196:+	0.571782	1.03264e-05
Ptpn13	19249	chr5:103854211-104027380:+	0.709794	5.96029e-07
Ptpn7	320139	chr1:137029302-137041897:+	-1.16614	0.000526058
Ptprc	19264	chr1:139959436-140071882:-	-0.595571	0.000110963
Ptprt	19281	chr2:161347724-162486883:-	-2.14797	4.86502e-29
Pttg1	30939	chr11:43233750-43239750:-	-3.64263	2.76351e-223
Pus7	78697	chr5:23245983-23289529:-	0.507187	3.05145e-06
Pvrl2	19294	chr7:20301993-20334922:-	0.571082	5.05956e-07
Pxdn	69675	chr12:30622901-30702523:+	-0.587572	8.78848e-08
Pycard	66824	chr7:135134887-135137381:-	-1.21204	6.71892e-05
Pydc3	100033459	chr1:175603811-175628523:+	1.4322	5.52411e-06
Pydc4	623121	chr1:175522088-175529405:-	-3.01319	3.70234e-19
Pygo1	72135	chr9:72773457-72793822:+	1.08575	0.000193457
Pyhin1	236312	chr1:175560990-175578059:+	-1.82871	6.0904e-21
Pyroxd2	74580	chr19:42800348-42827265:-	1.29855	1.5721e-47
Qpct	70536	chr17:79451246-79489718:+	-1.23226	5.46323e-35
Rab27a	11891	chr9:72892617-72945421:+	0.697325	3.60138e-12
Rab2b	76338	chr14:52881434-52899070:-	0.727604	1.82502e-10
Rab30	75985	chr7:99890224-99985627:+	0.688906	0.00047434
Rab36	76877	chr10:74499834-74516845:+	1.14588	0.000743024
Rab6b	270192	chr9:103014404-103087600:+	-3.01401	1.3567e-22
Rabl2	68708	chr15:89412958-89422354:-	0.583993	5.38515e-06
Rabl3	67657	chr16:37539980-37572471:+	0.864793	1.25579e-23
Rad51b	19363	chr12:80398269-80915677:+	2.09607	4.41356e-12
Raet1a	19368	chr10:21878415-22093945:+	1.66278	5.1979e-10
Raet1e	379043	chr10:21893327-21903720:+	1.4808	1.40774e-05
Ralgps2	78255	chr1:158734297-158869757:-	0.690893	2.9144e-08
Rangap1	19387	chr15:81534678-81560349:-	0.609135	3.6746e-07
Rap1gap	110351	chr4:137220641-137285776:+	0.948578	1.03124e-06
Rapgef5	217944	chr12:118754952-118995451:+	0.559201	1.7675e-07
Rarres1	109222	chr3:67282808-67319445:-	0.809109	2.15568e-05
Rasgrp1	19419	chr2:117105729-117168613:-	-0.843283	5.39389e-08
Rasgrp2	19395	chr19:6400583-6415216:+	-0.638207	4.25984e-08
Rasl11b	68939	chr5:74591351-74595502:+	-1.17163	7.37366e-11
Rbm20	73713	chr19:53751796-53941570:+	-1.58489	3.88134e-17
Rbp1	19659	chr9:98323380-98346969:+	0.638291	0.000156611
Rbpj	19664	chr5:53947018-54048684:+	-1.03386	1.0138e-20
Rcbtb2	105670	chr14:73542317-73583861:+	-0.507482	4.26155e-11
Rccd1	269955	chr7:87461502-87469340:-	0.759809	8.54543e-07
Rdh18-ps	380674	chr10:127261272-127283621:+	1.65371	1.0732e-12
Rdh9	103142	chr10:127213461-127229753:+	-0.727006	1.0771e-05
Rec8	56739	chr14:56237003-56244232:+	-3.11786	1.60574e-25
Recql4	79456	chr15:76533983-76540989:-	-2.32164	1.72419e-34
Reep1	52250	chr6:71657675-71760699:+	1.20225	5.25414e-08
Rell1	100532	chr5:64300137-64360136:-	0.587987	2.50018e-05
Rfxank	19727	chr8:72654705-72663096:-	-0.796133	1.4426e-20
Rgs2	19735	chr1:145846468-145851279:-	-0.609992	0.000395372
Rgs4	19736	chr1:171671608-171677773:-	1.89717	2.01047e-17
Rgs5	19737	chr1:171585632-171625944:+	1.05261	3.39507e-33
Rgs7	24012	chr1:176989207-177422676:-	1.51758	1.18067e-05
Rhbg	58176	chr3:88046796-88058606:-	-0.666493	1.36282e-07
Rhno1	72440	chr6:128307018-128312915:-	0.867741	7.27526e-17
Rhobtb3	73296	chr13:76006985-76081272:-	0.819994	2.8918e-18
Rhou	69581	chr8:126177829-126187780:+	0.50813	2.6117e-07
Rian	75745	chr12:110842155-110899921:+	-2.57196	3.42222e-19
Rif1	51869	chr2:51928357-51977901:+	0.528621	1.09309e-13
Rims2	116838	chr15:39029832-39515918:+	3.0288	5.02003e-24
Rinl	320435	chr7:29573988-29583984:+	-0.702191	0.000104829
Ripply1	622473	chrX:136314220-136316892:-	0.952291	0.00047434
Rnase10	75019	chr14:51627426-51630433:+	-1.41136	0.000505519
Rnd1	223881	chr15:98499636-98507892:-	-0.884838	6.30502e-16
Rnf144a	108089	chr12:26991659-27100127:-	-1.17136	1.50288e-09
Rnf150	330812	chr8:85387255-85615170:+	-0.901943	9.77302e-08
Rnf17	30054	chr14:57021534-57143868:+	-1.42347	0.000403851
Rnf222	320040	chr11:68702055-68708517:+	-1.81891	3.27613e-06
Rnf225	381845	chr7:13512765-13516421:+	2.99334	2.33784e-29
Rnls	67795	chr19:33212235-33466785:-	1.40231	2.85121e-10
Rnmtl1	67390	chr11:76057238-76064124:+	0.558976	5.47187e-08
Rnps1	19826	chr17:24551620-24562842:+	-0.975835	4.5589e-27
Robo1	19876	chr16:72663394-73046345:+	-1.58957	1.78624e-40
Ropn1l	252967	chr15:31370965-31383444:-	0.532793	0.000336737
Rph3al	380714	chr11:75644494-75739393:-	0.641638	0.000504331
Rpl21	19933	chr5:147644466-147648608:+	-1.01182	2.13952e-16
Rpl29	19944	chr9:106331870-106333898:+	-3.33066	1.85379e-43
Rplp1	56040	chr9:61761090-61762317:-	-1.00119	6.30723e-09
Rprl3	19785	chr8:3803125-3803361:-	4.92186	4.99757e-54
Rps15a-ps6	100042173	chr11:6072511-6073334:-	1.80315	3.59265e-08
Rps18	20084	chr17:34088944-34092586:-	-0.748786	4.02684e-17
Rps29	20090	chr12:70258709-70260173:-	0.668172	1.14319e-20
Rps3a1	20091	chr3:85941862-85946590:-	-1.9146	1.03615e-71
Rps4l	66184	chr6:148303178-148304118:+	-1.44529	4.07726e-05
Rps6ka1	20111	chr4:133403206-133443712:-	0.965847	3.27843e-16
Rpusd2	271842	chr2:118860526-118867933:+	0.568974	0.000170896
Rrm2	20135	chr12:25393119-25399011:+	-0.656074	0.000717089
Rsl1	380855	chr13:67274118-67284434:+	-1.11281	4.80884e-11
Rslcan18	432770	chr13:67197549-67214964:-	-0.502902	1.34929e-06
Rsph3b	100037282	chr17:7109065-7152705:-	-1.48927	8.7063e-20
Rsrp1	27981	chr4:134479540-134483285:+	-0.618219	2.87927e-08
Rtn4rl1	237847	chr11:75007495-75081264:+	0.90325	1.23936e-11
Rwdd3	66568	chr3:120858320-120874613:-	0.680567	0.000132106
Saa3	20210	chr7:53967368-53971046:-	-0.91806	0.00020994
Sae1	56459	chr7:16905585-16973245:-	1.82752	6.15312e-111
Sall2	50524	chr14:52930852-52948345:-	-1.0935	2.37228e-07
Samd9l	209086	chr6:3322257-3349571:-	-0.647704	5.14367e-07
Sapcd1	78376	chr17:35162920-35164961:-	1.80283	4.45549e-06
Sbk1	104175	chr7:133416133-133438513:+	-4.08883	6.46859e-83
Scarb1	20778	chr5:125757457-125821464:-	0.556467	1.07056e-14
Scnm1	69269	chr3:94933641-94937934:-	-0.614183	1.72426e-12
Scoc	56367	chr8:85958391-85982295:-	-1.66249	1.21438e-20
Sdr39u1	654795	chr14:56516122-56519069:-	0.701979	3.93145e-09
Sdr9c7	70061	chr10:127335591-127348815:+	1.76238	2.06558e-41
Sdsl	257635	chr5:120908211-120922772:-	0.55263	0.000226176
Selenbp1	20341	chr3:94737005-94748680:+	-0.572234	3.22075e-12
Selplg	20345	chr5:114267807-114280510:-	-0.540024	0.000546244
Sema3e	20349	chr5:14025276-14256689:+	1.83078	1.21025e-08
Sema5b	20357	chr16:35541448-35664344:+	1.13467	3.99941e-05
Serac1	321007	chr17:6040571-6079739:-	0.565277	1.13488e-08
Serinc2	230779	chr4:129930741-129952830:-	0.858001	6.5733e-07
Serpina12	68054	chr12:105266979-105282653:-	2.00195	7.73062e-17
Serpinb1a	66222	chr13:32933961-32943054:-	-1.53513	9.24885e-08
Serpinb6b	20708	chr13:33057382-33070906:+	-0.901483	7.6515e-05
Serpine2	20720	chr1:79790896-79855240:-	-1.26568	3.51461e-08
Serpinh1	12406	chr7:106493885-106501749:-	-0.698708	0.000261721
Setd8	67956	chr5:124889939-124912320:+	0.508362	3.73254e-14
Sfmbt1	54650	chr14:31528035-31635907:+	0.605801	2.14047e-08
Sfxn1	14057	chr13:54167214-54203714:+	0.517706	1.54231e-06
Sfxn2	94279	chr19:46647855-46671390:+	-0.731894	1.27489e-20
Sgip1	73094	chr4:102432740-102645287:+	-1.72397	8.96921e-06
Sgk2	27219	chr2:162813217-162839875:+	-0.806682	6.18169e-09
Sh3kbp1	58194	chrX:156065204-156413852:+	-0.609989	7.71565e-07
Sh3pxd2b	268396	chr11:32247811-32328183:+	0.689716	0.000923516
Shb	230126	chr4:45436148-45543700:-	-0.670357	0.000132106
Shf	435684	chr2:122174628-122194654:-	0.767958	2.20381e-05
Shisa9	72555	chr16:11984206-12270997:+	-1.53681	6.07181e-05
Siglec1	20612	chr2:130894956-130912501:-	-0.587855	0.000243306
Sipa1l3	74206	chr7:30105397-30290479:-	0.660392	2.20768e-11
Sirpb1b	668101	chr3:15495754-15575065:-	-1.56909	7.19092e-05
Skint3	195564	chr4:111904850-111973073:+	-1.82786	2.6787e-06
Slamf8	74748	chr1:174511508-174520699:-	-2.1146	1.37535e-13
Slc11a1	18173	chr1:74421777-74432625:+	-0.74783	4.07867e-07
Slc13a2	20500	chr11:78210778-78235687:-	1.22926	0.000201244
Slc13a3	114644	chr2:165230795-165298697:-	-0.681722	3.65412e-06
Slc13a5	237831	chr11:72055496-72080106:-	1.60319	2.0916e-14
Slc15a2	57738	chr16:36750250-36785048:-	-1.97628	3.4028e-07
Slc15a5	277898	chr6:137932111-138028437:-	0.713002	0.000182226
Slc16a10	72472	chr10:39753341-39862060:-	-0.675298	3.16556e-09
Slc16a6	104681	chr11:109312170-109334910:-	1.12524	4.01036e-07
Slc16a9	66859	chr10:69708024-69748699:+	-0.594537	0.000538399
Slc17a8	216227	chr10:89036765-89083994:-	2.18214	2.00884e-28
Slc18a1	110877	chr8:71561607-71613121:-	-1.3187	5.29009e-16
Slc1a2	20511	chr2:102498840-102630941:+	-2.32366	1.0404e-93
Slc1a5	20514	chr7:17366695-17383623:+	-1.505	1.15688e-10
Slc20a2	20516	chr8:23587172-23680088:+	0.561965	5.05097e-15
Slc22a28	434674	chr19:8136699-8206472:-	-1.55712	2.29151e-10
Slc22a3	20519	chr17:12612840-12700570:-	-1.65735	5.73687e-21
Slc22a7	108114	chr17:46569134-46575426:-	0.959857	4.93071e-06
Slc25a19	67283	chr11:115475495-115489609:-	-0.761951	1.57938e-08
Slc25a29	214663	chr12:110064088-110074086:-	1.07404	0.000171455
Slc25a42	73095	chr8:72708239-72736180:-	0.774857	1.07328e-08
Slc26a10	216441	chr10:126609482-126617701:-	-1.18061	1.00437e-11
Slc27a1	26457	chr8:74092826-74110607:+	-0.70994	5.9315e-09
Slc28a1	434203	chr7:88259685-88315302:+	-1.82795	2.33094e-06
Slc2a1	20525	chr4:118781350-118809934:+	-0.533093	0.000104663
Slc2a12	353169	chr10:22364817-22423686:+	1.71573	8.78052e-07
Slc2a5	56485	chr4:149493453-149518277:+	1.30255	2.72545e-17
Slc30a3	22784	chr5:31388479-31395900:-	1.35558	1.84368e-05
Slc35a1	24060	chr4:34610506-34634687:-	0.745065	3.34451e-37
Slc35d2	70484	chr13:64197618-64230638:-	0.643122	1.60954e-07
Slc38a6	625098	chr12:74387835-74455032:+	0.544612	3.69834e-09
Slc39a5	72002	chr10:127832988-127838280:-	-1.61082	5.12313e-07
Slc3a1	20532	chr17:85427687-85463581:+	0.708195	1.56368e-05
Slc40a1	53945	chr1:45964915-45982439:-	0.583729	1.65562e-09
Slc43a1	72401	chr2:84679565-84703743:+	0.637985	0.000704402
Slc43a3	58207	chr2:84776803-84798666:+	-0.54671	5.80261e-15
Slc44a1	100434	chr4:53453285-53635350:+	0.624691	3.12276e-08
Slc44a3	213603	chr3:121162446-121235262:-	0.832075	1.76482e-10
Slc4a9	240215	chr18:36687806-36715926:+	1.14627	0.000261678
Slc7a2	11988	chr8:41947721-42007424:+	-1.1735	1.21393e-12
Slc7a4	224022	chr16:17572111-17576764:-	1.58002	1.09567e-10
Slc7a5	20539	chr8:124405046-124431586:-	-0.640077	0.000661302
Slc7a7	20540	chr14:54989126-55036539:-	0.795346	6.40164e-11
Slc7a8	50934	chr14:55341052-55400723:-	-0.633824	0.000287889
Slc8a3	110893	chr12:82298902-82434167:-	1.50525	3.88384e-05
Slfn8	276950	chr11:82815660-82834312:-	-2.19444	1.30903e-55
Slfn9	237886	chr11:82793805-82805332:-	-1.72207	4.91692e-18
Smim10l1	381820	chr6:133055257-133060917:+	0.546182	5.90665e-17
Smim3	106878	chr18:60633845-60661637:-	0.911948	0.000641638
Smlr1	100504474	chr10:25247749-25256078:-	1.36013	2.46189e-59
Smo	319757	chr6:29685497-29711366:+	1.15492	4.04673e-43
Smyd1	12180	chr6:71163934-71212275:-	-0.782163	8.66309e-15
Smyd2	226830	chr1:191704371-191746167:-	0.70622	1.82738e-22
Smyd4	319822	chr11:75161935-75219207:+	0.56517	0.00023563
Snap47	67826	chr11:59220652-59263458:-	-1.3082	3.42025e-59
Snapc1	75627	chr12:75065517-75085807:+	-0.613418	1.26677e-05
Snca	20617	chr6:60681567-60779849:-	-0.948134	8.57086e-05
Snhg11	319317	chr2:158201374-158211881:+	-1.20726	6.45824e-12
Sntb2	20650	chr8:109459650-109538092:+	0.905077	8.86762e-17
Sntg1	71096	chr1:8349820-9289958:-	1.99412	1.25914e-38
Sntg2	268534	chr12:30859422-31058240:-	1.53207	2.24781e-36
Snx7	76561	chr3:117484415-117571854:-	0.725328	9.30368e-21
Socs4	67296	chr14:47896818-47911266:+	0.577373	6.91166e-07
Sod3	20657	chr5:52755043-52760977:+	0.680173	2.10527e-05
Sord	20322	chr2:122060575-122091073:+	-1.50301	6.66051e-111
Sorl1	20660	chr9:41776572-41932372:-	-1.26932	5.61141e-08
Sort1	20661	chr3:108086982-108164437:+	0.736278	9.85891e-05
Sowahb	78088	chr5:93470149-93474048:-	0.888977	6.11487e-07
Sox7	20680	chr14:64562543-64569569:+	-0.785347	1.83864e-05
Sox9	20682	chr11:112643524-112649071:+	0.785414	3.99195e-05
Sp110	109032	chr1:87473475-87500466:-	-0.720386	0.000167926
Sparc	20692	chr11:55207661-55233582:-	0.616752	3.51832e-13
Sparcl1	13602	chr5:104508128-104543107:-	-2.41459	8.63533e-52
Sphk2	56632	chr7:52964833-52973372:-	-0.697128	3.9068e-09
Spi1	20375	chr2:90936954-90955913:+	-0.707452	9.32989e-06
Spon2	100689	chr5:33556167-33560887:-	1.0509	9.98611e-08
Spryd7	66674	chr14:62150688-62175723:-	-0.714776	2.06804e-17
Srgap3	259302	chr6:112667966-112897260:-	-1.58745	1.23775e-06
Srp54a	24067	chr12:56181483-56216354:+	-3.63701	8.15844e-47
Srpx2	68792	chrX:130442964-130466985:+	-1.25115	4.99314e-09
Srrm4	68955	chr5:116889282-117041826:-	0.852004	0.00014666
Ssbp2	66970	chr13:91600702-91845780:+	1.25931	1.20382e-18
Sspn	16651	chr6:145880393-145913745:+	-1.17563	1.97299e-07
St3gal6	54613	chr16:58470655-58523425:-	-0.677783	0.000676852
St6gal1	20440	chr16:23224813-23360423:+	0.680758	6.85827e-08
St6galnac2	20446	chr11:116538019-116555974:-	0.849062	0.000173259
Stap1	56792	chr5:86500771-86533025:+	1.96238	5.12734e-28
Stau2	29819	chr1:16218891-16509383:-	0.808922	1.58501e-11
Steap3	68428	chr1:122122993-122167659:-	0.767742	7.37366e-11
Stmn1	16765	chr4:134024235-134029758:+	-0.978859	5.05316e-06
Ston1	77057	chr17:89025895-89045064:+	-0.556643	1.67476e-05
Stxbp5l	207227	chr16:37107396-37385044:-	-2.20729	7.38219e-12
Stxbp6	217517	chr12:45953473-46175470:-	0.994449	1.70446e-39
Sucnr1	84112	chr3:59885791-59891488:+	-0.989173	1.43746e-07
Sult1c2	69083	chr17:53968962-53985283:-	1.08761	9.06042e-13
Sult2a1	20859	chr7:14381595-14422759:-	1.70149	6.97661e-06
Sult2a2	100043194	chr7:14318855-14364986:+	1.98089	1.60431e-07
Sult2a4	434121	chr7:14495026-14574937:-	1.39436	0.000423313
Sult2a5	434264	chr7:14209316-14256156:+	1.67546	2.08661e-05
Sult2a6	629219	chr7:14807752-14840219:-	2.0505	4.17381e-09
Sult2a7	638251	chr7:15050508-15078275:-	-3.5875	1.27653e-30
Sybu	319613	chr15:44503403-44619609:-	1.17064	0.000155101
Syk	20963	chr13:52678806-52744161:+	-0.536759	6.17087e-07
Syn2	20965	chr6:115084920-115232644:+	4.12328	3.12312e-47
Synj2	20975	chr17:5941280-6044290:+	3.1259	7.22625e-155
Sytl1	269589	chr4:132809005-132819002:-	-3.45741	8.04892e-73
Sytl5	236643	chrX:9462747-9575990:+	1.31981	4.57233e-05
Taf1b	21340	chr12:25183446-25243436:+	0.7536	4.65208e-08
Tamm41	68971	chr6:114954399-114987892:-	0.529944	0.000165305
Tap2	21355	chr17:34341424-34353266:+	0.511255	7.62572e-08
Tas1r3	83771	chr4:155233379-155237462:-	1.19244	1.40426e-09
Tbc1d1	57915	chr5:64551499-64742725:+	-1.02559	1.35889e-35
Tbc1d13	70296	chr2:29989391-30007533:+	-0.53431	2.4714e-12
Tbc1d23	67581	chr16:57168977-57231579:-	0.55275	1.85047e-25
Tbc1d9	71310	chr8:85689251-85796839:+	-0.928726	1.66916e-07
Tbxas1	21391	chr6:38868985-39034578:+	-0.918878	2.84195e-10
Tcea1	21399	chr1:4847775-4887990:+	-0.557425	3.31264e-16
Tcf24	100039596	chr1:9950244-9957566:-	1.82409	4.50993e-10
Tcf7l1	21415	chr6:72576365-72739039:-	0.845182	1.27981e-05
Tcp10b	21462	chr17:13253977-13275092:+	-1.74596	8.94941e-06
Tctex1d2	66061	chr16:32419788-32428978:+	1.12151	4.2855e-08
Tdo2	56720	chr3:81762336-81779650:-	-0.641747	1.94073e-05
Tdrd7	100121	chr4:45978207-46047637:+	-0.561806	7.44418e-15
Tecr	106529	chr8:86095597-86118390:-	0.610195	5.58266e-20
Tenm4	23966	chr7:103319754-104059602:+	1.92448	7.20138e-10
Tfb1m	224481	chr17:3519256-3557713:-	0.544264	2.20086e-07
Thap6	381650	chr5:92391908-92401163:+	-0.548435	1.02747e-05
Thbd	21824	chr2:148230207-148233924:-	-0.657409	7.812e-05
Them7	74088	chr2:105064499-105220017:+	1.22011	3.57753e-34
Themis2	230787	chr4:132338272-132352279:-	-1.08903	1.3081e-07
Thg1l	66628	chr11:45758809-45769005:-	0.532943	2.659e-06
Thnsl2	232078	chr6:71078160-71094374:-	-1.03442	8.1844e-40
Tiam2	24001	chr17:3326573-3519397:+	-4.38743	1.25163e-176
Tigar	319801	chr6:127035134-127059570:-	-0.846743	3.73345e-05
Timd2	171284	chr11:46482462-46520606:-	0.563183	6.23195e-16
Tipin	66131	chr9:64129414-64152599:+	0.790114	8.90905e-09
Tln2	70549	chr9:67064892-67407510:-	-0.568867	7.42404e-12
Tlr1	21897	chr5:65315919-65324797:-	-1.54976	2.96432e-07
Tlr4	21898	chr4:66488585-66507615:+	-0.542951	9.59973e-05
Tlr6	21899	chr5:65344334-65351273:-	1.95412	1.05486e-16
Tlr8	170744	chrX:163679055-163702261:-	-0.784383	2.49101e-07
Tm6sf2	107770	chr8:72596823-72603965:+	0.566043	0.00014299
Tm7sf3	67623	chr6:146550798-146583114:-	-0.614521	3.77482e-21
Tmc5	74424	chr7:125740811-125818599:+	5.48967	2.38517e-70
Tmc7	209760	chr7:125679358-125728200:-	-0.825895	0.000152836
Tmed6	66269	chr8:109585384-109589544:-	2.52023	1.43856e-12
Tmed8	382620	chr12:88507192-88541179:-	0.596153	9.64919e-05
Tmem125	230678	chr4:118213546-118216331:-	0.577234	8.86453e-06
Tmem128	66309	chr5:38651614-38660857:+	-0.572166	2.84195e-10
Tmem144	70652	chr3:79617075-79646584:-	-0.623018	3.36468e-06
Tmem18	211986	chr12:31269308-31276084:+	0.51395	1.00395e-10
Tmem181a	77106	chr17:6270470-6308314:+	-1.39383	1.49898e-15
Tmem181b-ps	547127	chr17:6438150-6450142:-	-1.41039	7.13331e-09
Tmem184b	223693	chr15:79191114-79233733:-	0.603254	4.76876e-16
Tmem189	407243	chr2:167468725-167487044:-	-0.949897	1.3527e-10
Tmem260	218989	chr14:49065798-49134805:+	-0.77607	4.79324e-27
Tmem35	67564	chrX:130829764-130840508:+	2.17938	1.86521e-12
Tmem37	170706	chr1:121963954-121970357:-	0.517585	0.000186647
Tmem45a	56277	chr16:56805274-56886276:-	1.80285	4.052e-09
Tmem47	192216	chrX:78315983-78343214:+	-0.716984	9.74378e-09
Tmem51	214359	chr4:141586908-141640219:-	-0.719406	1.11069e-06
Tmem63a	208795	chr1:182872649-182905235:+	0.740919	4.60255e-21
Tmem71	213068	chr15:66357774-66392608:-	-0.856697	0.00039232
Tmem82	213989	chr4:141170148-141174548:-	1.05562	7.54214e-31
Tmem8b	242409	chr4:43681843-43705539:+	-1.67228	3.29414e-11
Tmod4	50874	chr3:94928436-94933130:+	2.59985	1.22232e-23
Tmprss2	50528	chr16:97786289-97832802:-	1.66772	3.06469e-38
Tmsb4x	19241	chrX:163645026-163647150:-	-0.517099	3.77643e-07
Tmtc2	278279	chr10:104624720-105011535:-	0.527335	0.000125445
Tnc	21923	chr4:63620819-63708049:-	-0.947885	0.000313785
Tnfsf10	22035	chr3:27215999-27238587:+	2.06191	6.53095e-52
Tnik	665113	chr3:28162136-28569507:+	0.676368	4.60472e-09
Tnks1bp1	228140	chr2:84890617-84913205:+	0.705884	4.29258e-16
Tns3	319939	chr11:8331655-8564538:-	-0.753391	9.364e-17
Tnxb	81877	chr17:34807480-34856760:+	-1.19055	8.60236e-12
Tomm40l	641376	chr1:173147934-173152645:-	0.662793	3.76835e-08
Tpbgl	100503386	chr7:106772577-106775613:-	-0.913013	2.91468e-09
Tpm2	22004	chr4:43526598-43536426:-	-1.92639	2.21235e-15
Tpmt	22017	chr13:47118912-47138586:-	1.7137	1.07178e-197
Tpo	22018	chr12:30739526-30817489:-	1.85164	2.28549e-06
Tpst2	22022	chr5:112705727-112744376:+	0.571958	4.96821e-10
Trappc12	217449	chr12:29375493-29435318:-	0.564525	1.26816e-17
Trem2	83433	chr17:48485726-48491601:+	-1.60707	3.78786e-06
Trhde	237553	chr10:113835877-114238426:-	1.0415	4.61684e-06
Trim12a	76681	chr7:111448411-111464009:-	-6.73846	1.34498e-140
Trim13	66597	chr14:62217063-62224782:+	1.03599	3.76521e-09
Trim26	22670	chr17:36974091-36996343:+	0.507394	7.86722e-14
Trim30a	20128	chr7:111557540-111613707:-	-0.852866	2.26795e-09
Trim30d	209387	chr7:111618529-111656363:-	-3.90403	6.00669e-91
Trim34a	94094	chr7:111392971-111410750:+	-1.86594	4.02094e-31
Trim34b	434218	chr7:111477985-111485131:+	4.06646	4.66481e-47
Trim5	667823	chr7:111412962-111436620:-	-5.41391	1.52113e-82
Trim6	94088	chr7:111367309-111383666:+	2.05973	2.05964e-20
Trim65	338364	chr11:115986022-115992442:-	-0.543013	0.000948699
Trim68	101700	chr7:109826099-109835841:-	0.971828	4.2701e-07
Trim7	94089	chr11:48639640-48663697:+	0.50596	0.000753516
Trmt10b	69934	chr4:45310040-45329003:+	0.600338	1.27028e-10
Trmt6	66926	chr2:132629951-132641790:-	-0.571385	3.5437e-07
Trmt61b	68789	chr17:71906367-71948101:-	-0.645611	0.000395884
Trpc3	22065	chr3:36519404-36589089:-	-2.07057	2.89118e-10
Trpm2	28240	chr10:77370467-77432617:-	-0.856048	6.17365e-07
Trpm6	225997	chr19:18824473-18967001:+	2.45688	4.60255e-21
Tsen2	381802	chr6:115494722-115528354:+	0.646394	7.1476e-09
Tsfm	66399	chr10:126459388-126467870:-	0.619363	4.55253e-08
Tspan13	66109	chr12:36741142-36769065:-	2.72385	1.89296e-46
Tspan15	70423	chr10:61648144-61693966:-	0.913247	3.60169e-07
Tssc1	380752	chr12:29436693-29552356:+	-0.758476	9.96959e-13
Tstd1	226654	chr1:173349164-173350483:+	1.952	3.95683e-29
Ttbk2	140810	chr2:120558552-120676320:-	0.673518	9.20595e-25
Ttc23	67009	chr7:74792296-74871462:+	0.575652	1.19207e-07
Ttc34	242800	chr4:154230309-154241236:+	1.78509	4.97971e-06
Ttc9c	70387	chr19:8883565-8893784:-	-0.534021	9.11091e-07
Ttf2	74044	chr3:100742783-100773586:-	-0.953635	2.87565e-17
Ttll3	101100	chr6:113339254-113364565:+	-1.10374	3.7619e-05
Ttyh2	117160	chr11:114536782-114582298:+	0.514383	5.48309e-17
Tuba1a	22142	chr15:98780278-98783932:-	1.06336	3.08358e-13
Tuba1b	22143	chr15:98761862-98764821:-	-0.702927	1.8045e-05
Tuba1c	22146	chr15:98860322-98868536:+	-0.895781	3.8767e-07
Tuba4a	22145	chr1:75211547-75215869:-	-0.565586	1.03423e-06
Tuba8	53857	chr6:121160752-121176116:+	-1.48507	4.1593e-07
Tubb4b	227613	chr2:25077678-25080222:-	-0.619814	1.74942e-08
Tubb6	67951	chr18:67550385-67562403:+	-0.768935	0.000333741
Tusc3	80286	chr8:40068921-40250468:+	0.558291	3.91991e-07
Tvp23b	67510	chr11:62692992-62708686:+	0.656308	2.1649e-14
Tyrobp	22177	chr7:31198807-31202598:+	-0.519292	0.000118688
Ubash3b	72828	chr9:40821724-40965577:-	-0.680086	0.000253623
Ube2e1	22194	chr14:19115243-19164358:-	-0.521392	5.70188e-13
Ube2ql1	76980	chr13:69841710-69878775:-	3.19986	2.78358e-20
Ube2u	381534	chr4:100151472-100222750:+	-4.65905	3.5656e-55
Ubiad1	71707	chr4:147808606-147818860:-	1.24828	1.80173e-46
Ublcp1	79560	chr11:44268073-44284050:-	-0.709154	2.03536e-13
Ubtd2	327900	chr11:32355372-32418709:+	0.623687	0.000392375
Uggt2	66435	chr14:119384207-119498656:-	0.670123	2.5443e-05
Ugt1a10	394430	chr1:89951986-90116577:+	-0.915856	0.0004457
Ugt2b5	22238	chr5:87553972-87569365:-	-0.733076	1.1526e-25
Ugt3a1	105887	chr15:9209584-9244791:+	-1.15367	3.60288e-24
Ulk1	22241	chr5:111213508-111239100:-	0.818336	7.71942e-05
Unc119	22248	chr11:78156997-78162666:+	0.525177	0.000117778
Unc13b	22249	chr4:43071825-43277745:+	-1.779	8.81232e-41
Unc45a	101869	chr7:87470179-87485105:-	0.598007	1.41638e-07
Unc5a	107448	chr13:55050772-55107379:+	-0.901488	0.000528681
Unkl	74154	chr17:25325345-25371388:+	-0.524225	0.000354889
Usp28	235323	chr9:48793490-48850622:+	0.640798	0.000270171
Usp38	74841	chr8:83504632-83538805:-	0.699958	9.1937e-24
Usp50	75083	chr2:126586786-126609196:-	2.43093	7.34475e-12
Vcam1	22329	chr3:115812938-115832606:-	-0.652946	5.27876e-11
Vcpkmt	207965	chr12:70678615-70684015:-	1.95365	6.42901e-53
Vegfb	22340	chr19:7056962-7062141:-	0.546361	0.000137633
Veph1	72789	chr3:65857480-66100759:-	1.53244	4.53524e-08
Vil1	22349	chr1:74455958-74482134:+	1.4714	4.91187e-05
Vill	22351	chr9:118961896-118980643:+	-1.30009	3.75275e-06
Vim	22352	chr2:13495938-13504453:+	-0.710073	9.98611e-08
Vmn1r53	113853	chr6:90173311-90174432:-	1.6265	2.72846e-05
Vnn1	22361	chr10:23614494-23625149:+	-1.56895	7.94794e-08
Vnn3	26464	chr10:23571268-23589649:+	-1.11555	1.35652e-18
Vsig4	278180	chrX:93442542-93488777:-	-0.801521	1.31425e-15
Vtcn1	242122	chr3:100629382-100700845:+	1.10012	6.29287e-11
Vwa1	246228	chr4:155142604-155148670:-	-0.911666	0.000465957
Wdr25	212198	chr12:110132482-110266662:+	0.663245	8.31565e-08
Wdr35	74682	chr12:8980807-9035653:+	0.502902	3.88257e-05
Wdr63	242253	chr3:145703490-145771000:-	1.64933	1.17287e-07
Wdr83os	414077	chr8:87604862-87606238:+	-0.964152	3.02657e-07
Wdtc1	230796	chr4:132848381-132895230:-	-0.664261	5.23837e-14
Wfdc15b	192201	chr2:164040190-164047399:-	2.04804	7.61817e-10
Wfdc17	100034251	chr11:83517558-83519771:+	-0.962754	2.8806e-11
Wfdc2	67701	chr2:164388216-164394006:+	1.33252	9.60446e-14
Wif1	24117	chr10:120471060-120537698:+	1.43162	0.000439714
Wisp1	22402	chr15:66722955-66754761:+	-0.881685	3.61133e-07
Wnt5a	22418	chr14:29318659-29338701:+	1.13035	4.73704e-07
Wwox	80707	chr8:116963552-117876612:+	0.600793	4.6867e-09
Xdh	22436	chr17:74233235-74299536:-	-0.973034	1.66978e-38
Xirp1	22437	chr9:119922873-119932716:-	-1.40121	0.000438368
Xkr8	381560	chr4:132280819-132288461:-	-0.533323	1.84917e-08
Xrcc3	74335	chr12:113041403-113052090:-	-1.2139	6.66658e-12
Xrcc6bp1	68876	chr10:126305484-126338427:-	0.621534	0.000557601
Yipf1	230584	chr4:106986968-107032428:+	-0.511792	1.07188e-12
Zc3h12d	237256	chr10:7552268-7590195:+	-1.33871	1.10764e-08
Zdhhc14	224454	chr17:5492600-5753891:+	0.529494	7.08477e-05
Zdhhc2	70546	chr8:41509169-41570196:+	1.38187	3.94017e-08
Zfand4	67492	chr6:116214237-116280322:+	-0.591053	0.000356398
Zfp101	22643	chr17:33517124-33531582:-	-0.578718	1.24921e-07
Zfp13	22654	chr17:23712819-23736454:-	0.727383	9.06569e-07
Zfp157	72154	chr5:138882704-138901922:+	1.06135	8.87726e-10
Zfp182	319535	chrX:20603310-20639164:-	-0.575376	0.000249966
Zfp202	80902	chr9:39999901-40021189:+	0.683391	0.000225985
Zfp273	212569	chr13:67914753-67927937:+	-0.829452	2.44758e-07
Zfp296	63872	chr7:20162636-20166005:+	-2.20712	1.2379e-09
Zfp39	22698	chr11:58701655-58717727:-	-1.27111	1.30635e-23
Zfp422	67255	chr6:116574034-116579017:-	-0.521492	3.92054e-11
Zfp433	73610	chr10:81326679-81343831:+	-2.76397	3.4422e-14
Zfp456	408065	chr13:67464520-67476699:-	-1.18654	1.91234e-10
Zfp457	431706	chr13:67393387-67407348:-	2.19843	4.93565e-13
Zfp458	238690	chr13:67355854-67370004:-	1.03316	1.71667e-08
Zfp493	72958	chr13:67880630-67890017:+	-0.816041	6.33946e-05
Zfp532	328977	chr18:65739884-65849090:+	-0.803583	3.22137e-08
Zfp593	68040	chr4:133799221-133801506:-	0.517185	0.000211072
Zfp605	675812	chr5:110539111-110558813:+	1.05515	1.45839e-37
Zfp619	70227	chr7:46773136-46795785:+	-0.747461	3.25004e-08
Zfp641	239652	chr15:98116553-98126514:-	-1.56439	9.09566e-06
Zfp69	381549	chr4:120602742-120624306:-	0.931993	1.47527e-10
Zfp704	170753	chr3:9427010-9610085:-	-0.538978	1.036e-05
Zfp708	432769	chr13:67170334-67198912:-	-0.897296	1.12125e-14
Zfp750	319530	chr11:121372290-121380656:-	0.849342	5.11396e-05
Zfp759	268670	chr13:67229164-67242723:+	0.607806	9.4968e-11
Zfp775	243372	chr6:48563179-48573226:+	0.60751	4.21931e-05
Zfp781	331188	chr10:81205566-81233887:-	-2.09754	3.11698e-08
Zfp791	244556	chr8:87633066-87646994:-	-0.963314	2.99482e-05
Zfp811	240063	chr17:32932621-32946876:-	1.40232	0.000297309
Zfp862-ps	58894	chr6:48454338-48484831:+	0.991039	2.79508e-07
Zfp867	237775	chr11:59274699-59285976:-	0.684298	5.11432e-05
Zfp874a	238692	chr13:67541367-67552560:-	-0.789458	5.67892e-29
Zfp939	233147	chr7:46704888-46732786:+	0.916903	2.31846e-13
Zfp941	407812	chr7:147995576-148008077:-	0.848207	0.000679366
Zfp951	626391	chr5:105242187-105289087:-	0.820644	0.000163693
Zfp960	449000	chr17:17201067-17226595:+	0.563476	0.000540113
Zfp963	620419	chr8:72265538-72273861:-	-0.675074	6.82218e-09
Zfp97	22759	chr17:17258347-17283842:+	-1.40438	6.75673e-16
Zswim5	74464	chr4:116550007-116661710:+	0.657333	1.1255e-05

## Sheet: C3 vs B6 (Male)
geneID	geneSYM	mm9_coordinates	log2FoldChange	padj
0610005C13Rik	71661	chr7:52823165-52830546:-	-0.98916	5.90687e-26
1010001N08Rik	68434	chr18:11042035-11052565:-	0.647381	0.000215821
1110020A21Rik	68531	chr17:85316522-85357050:-	-0.789799	0.000357828
1600002H07Rik	72016	chr17:24352001-24357714:-	-1.10635	0.000144505
1700001L05Rik	69291	chr15:83184277-83197727:-	0.633036	9.9031e-06
1700020N18Rik	67086	chr1:93301457-93302606:-	2.29507	8.12405e-10
1700028J19Rik	70004	chr7:51485300-51491492:-	1.47437	6.0565e-05
1700030C10Rik	69513	chr12:20810253-20821640:-	-2.96569	1.61256e-17
1700086O06Rik	73516	chr18:38398059-38410219:-	-1.02157	5.56287e-08
1700095A21Rik	67524	chr4:145651166-145679000:+	-1.33887	0.000147366
1700097N02Rik	67522	chr17:30759386-30763850:-	1.86999	5.27026e-07
1700123O20Rik	58248	chr14:55305008-55309579:+	0.600737	9.77753e-13
1810034E14Rik	66503	chr13:64350008-64369453:+	-0.75928	5.39562e-09
2010107G23Rik	69894	chr10:61570404-61573761:-	1.16942	9.74117e-10
2210417A02Rik	70138	chr5:149553416-149554715:+	0.724152	0.000414077
2310007B03Rik	71874	chr1:95047932-95057525:-	3.99204	1.48859e-48
2410004I01Rik	69739	chr11:102819614-102825468:-	2.3724	4.42963e-10
2610306M01Rik	67170	chr6:86798401-86799434:-	0.759094	0.000414077
2610507I01Rik	72203	chr11:59011295-59015933:-	-4.6119	8.93267e-209
2810013P06Rik	100503178	chr8:125566475-125568502:+	0.561007	3.7031e-05
2810442N19Rik	72753	chr1:163935100-163946616:+	1.93959	1.45617e-08
3110009E18Rik	73103	chr1:122017764-122084766:+	1.31447	1.62381e-07
4833411C07Rik	71624	chr8:10899922-10902334:+	0.88981	0.000180832
4833420G17Rik	67392	chr13:120251566-120274924:+	-1.31898	9.87596e-29
4921539E11Rik	70941	chr4:102903051-102963468:-	1.64071	1.77205e-05
4930404H11Rik	73815	chr12:72641594-72657120:+	-2.90706	4.07446e-19
4930412C18Rik	320152	chr4:9697732-9750558:+	-5.10594	1.24531e-74
4930459C07Rik	74881	chr10:95688841-95711342:+	2.06142	8.6545e-11
4930481A15Rik	74931	chr19:5406815-5422847:+	-4.98664	6.66806e-59
4930503L19Rik	269033	chr18:70612794-70632134:-	-0.723648	4.13902e-06
4930519F16Rik	75106	chrX:100427620-100451945:-	1.381	0.000524038
4932438A13Rik	229227	chr3:36762028-36951955:+	-0.689209	2.09922e-29
4933439C10Rik	74476	chr11:59319187-59324569:+	-1.08926	1.02415e-09
5033406O09Rik	77675	chr12:113180202-113182693:-	-3.56029	1.77553e-59
5730507C01Rik	236366	chr12:18521316-18542060:+	-1.7219	1.12797e-05
5730522E02Rik	70626	chr11:25516846-26110576:-	1.70462	1.81415e-09
5930430L01Rik	319982	chr5:149801632-149806791:-	1.25054	3.63757e-15
6030466F02Rik	234863	chr8:126257858-126263841:+	1.48038	0.000195879
6330549D23Rik	229613	chr3:96410585-96433742:-	-1.66257	1.47486e-07
6430573F11Rik	319582	chr8:37552245-37576067:+	-1.34759	5.77622e-16
6430710C18Rik	76218	chr2:72583903-72651774:-	1.38693	0.000209048
6820431F20Rik	547150	chr8:19991156-20020278:-	0.68551	5.87868e-18
9030025P20Rik	100041574	chr17:15115828-15128541:+	1.02088	3.42581e-06
9030617O03Rik	217830	chr12:102017333-102110820:+	-0.55217	8.9458e-10
9130008F23Rik	71583	chr17:41012431-41017507:-	-1.3558	0.000673272
9330102E08Rik	330427	chr6:128119718-128133821:-	1.08083	0.00011062
9430015G10Rik	230996	chr4:155484107-155501372:+	0.891465	2.65324e-14
9430083A17Rik	77428	chr13:51193107-51196096:-	0.989538	0.000620372
9530062K07Rik	78739	chr6:116149428-116158011:-	-1.27524	0.000340958
A230056P14Rik	320845	chr7:63217901-63235466:+	-3.05015	3.787e-23
A430046D13Rik	654440	chr10:127936303-127941298:+	-0.717279	0.000527182
A430105I19Rik	214239	chr2:118579881-118588397:-	-0.677713	0.000103119
A530016L24Rik	319942	chr12:113727659-113738138:+	3.11933	3.30916e-34
A630089N07Rik	320586	chr16:98283677-98303604:-	-1.53039	2.06492e-07
A830052D11Rik	402767	chr18:32518711-32537938:-	-2.63975	3.93154e-16
A930015D03Rik	77810	chr17:36131449-36175119:+	1.7746	1.1854e-09
AA388235	433100	chr17:34118437-34122303:+	-1.85121	1.36217e-06
AA465934	613254	chr11:83105201-83108139:+	2.92265	2.89142e-26
Aadac	67758	chr3:59835710-59844079:+	-0.873261	4.64331e-19
Aamdc	66273	chr7:104698841-104728007:-	-0.716625	2.10155e-11
Aatk	11302	chr11:119868632-119908459:-	-2.24448	1.08582e-56
Abca3	27410	chr17:24488968-24547149:+	2.31032	1.22676e-76
Abca8a	217258	chr11:109886948-109957251:-	0.70822	6.50274e-13
Abcc4	239273	chr14:118881914-119105441:-	-0.763572	2.2791e-06
Abcc6	27421	chr7:53231750-53285656:-	-1.07714	3.48806e-29
Abhd1	57742	chr5:31252439-31257468:+	3.66477	1.17737e-279
Abhd14a	68644	chr9:106342382-106350009:-	-0.714587	2.23069e-08
Abhd14b	76491	chr9:106350971-106355249:+	-0.757861	1.65535e-17
Abhd15	67477	chr11:77328619-77334130:+	-0.656645	3.80246e-11
Abhd2	54608	chr7:86418152-86506487:+	1.64128	4.46096e-37
Abhd8	64296	chr8:73980599-73987556:-	0.910799	1.68074e-08
Abi3	66610	chr11:95691386-95703790:-	-0.66119	5.28912e-06
Abi3bp	320712	chr16:56477959-56690248:+	-0.523223	6.6298e-06
Ablim1	226251	chr19:57107754-57290522:-	0.644979	5.61109e-07
Acaa1b	235674	chr9:119057161-119066211:-	-1.19236	7.26904e-19
Acadl	11363	chr1:66877413-66909883:-	-0.530722	4.9318e-10
Accs	329470	chr2:93673624-93690100:-	-0.717737	9.38985e-06
Ace	11421	chr11:105829259-105851278:+	-0.809568	0.000522028
Acer3	66190	chr7:105362170-105458037:-	0.91722	1.33693e-23
Ackr1	13349	chr1:175262017-175263634:-	2.27737	1.69878e-24
Acot1	26897	chr12:85350452-85358619:+	-0.871859	0.000312591
Acot11	329910	chr4:106417166-106472436:-	-4.05271	1.6485e-137
Acox1	11430	chr11:116033197-116060359:-	-1.66174	4.7911e-56
Acp1	11431	chr12:31578191-31596477:-	-1.204	2.24101e-78
Acpp	56318	chr9:104190570-104240052:-	-5.52103	2.96694e-82
Acsf2	264895	chr11:94418416-94463100:-	-2.44484	8.96145e-110
Acsm3	20216	chr7:126904437-126928410:+	-0.905628	6.0224e-21
Acss2	60525	chr2:155343779-155388479:+	-0.983008	0.000492712
Acss3	380660	chr10:106373220-106560720:-	-1.07515	9.50025e-11
Actg1	11465	chr11:120207001-120209809:-	-0.631267	0.000467885
Acyp2	75572	chr11:30405992-30549396:-	-1.72279	2.00407e-10
Adam11	11488	chr11:102622753-102641576:+	1.57832	1.603e-09
Adamts1	11504	chr16:85794073-85803358:-	-0.512097	7.75007e-05
Adamts2	216725	chr11:50415587-50621075:+	-0.679397	3.68239e-05
Adamts5	23794	chr16:85858402-85901370:-	1.83103	1.17414e-30
Adamts7	108153	chr9:90057816-90094940:+	1.4241	5.70706e-12
Adamtsl2	77794	chr2:26934901-26964133:+	-1.09221	2.13259e-08
Adamtsl3	269959	chr7:89484204-89762958:+	-1.38853	7.79587e-05
Adcy3	104111	chr12:4133397-4213524:+	0.894804	3.19846e-07
Adcy4	104110	chr14:56387929-56402856:-	-0.581241	0.000138367
Adcy7	11513	chr8:90796302-90853861:+	-0.999278	4.75022e-09
Adgb	215772	chr10:10055501-10192112:-	-3.35509	5.79843e-43
Adgre1	13733	chr17:57498109-57622952:+	-0.878011	1.1134e-07
Adgre4	52614	chr17:55889249-55992927:+	-0.7658	9.44931e-08
Adgrg2	237175	chrX:156828622-156936008:+	-1.6133	1.31294e-06
Adgrg3	54672	chr8:97541592-97569149:+	-0.991413	5.98438e-11
Adgrv1	110789	chr13:81234067-81772143:-	2.90793	2.35903e-62
Adh1	11522	chr3:137940609-137953655:+	-0.813333	7.39926e-20
Adh6-ps1	639769	chr3:138037085-138051255:+	-1.39013	1.21488e-07
Adhfe1	76187	chr1:9538127-9568049:+	-0.75273	1.9709e-13
Adra1a	11549	chr14:67254088-67390005:+	-0.72241	0.000119557
Adrb3	11556	chr8:28336248-28340060:-	2.40968	1.10744e-39
AF251705	140497	chr11:114858083-114863194:-	-1.33525	9.18351e-09
Afm	280662	chr5:90947975-90982570:+	0.528162	2.25618e-13
Agap2	216439	chr10:126515963-126530226:+	0.854925	0.000899049
Agpat9	231510	chr5:101275248-101328121:+	2.05747	6.09562e-57
Agrn	11603	chr4:155539399-155571597:-	0.535695	1.31846e-11
Agtrap	11610	chr4:147451170-147462173:-	-0.632283	2.89715e-05
Agxt	11611	chr1:95031817-95041998:+	1.09466	2.68122e-39
Ahcy	269378	chr2:154885048-154900233:-	-0.731094	8.72048e-10
Ahnak	66395	chr19:9063774-9151416:+	-0.754421	6.2098e-14
Ahsg	11625	chr16:22892088-22899524:+	0.580069	6.30245e-11
AI429214	621080	chr8:38056629-38058587:+	0.863761	6.21882e-05
AI463170	100504549	chr12:77647959-77648912:-	-1.52016	3.28404e-06
AI464131	329828	chr4:41442634-41450108:-	0.744278	1.35342e-16
AI607873	226691	chr1:175653559-175671940:-	-1.94157	3.60044e-37
Aim1l	230806	chr4:133624367-133648419:+	-1.19191	0.00028361
Ajuba	16475	chr14:55186306-55196498:-	-0.969024	3.58268e-08
Akna	100182	chr4:63028157-63064479:-	-0.601156	0.000770994
Akr1c19	432720	chr13:4232986-4247605:+	-0.573087	5.251e-05
Akr1e1	56043	chr13:4591736-4608410:-	-1.93434	2.1565e-13
Akr7a5	110198	chr4:138866659-138874701:+	-0.515494	3.53206e-27
Alad	17025	chr4:62167018-62181097:-	1.20991	4.78365e-20
Alcam	11658	chr16:52249109-52453110:-	0.855494	2.33573e-31
Aldh1b1	72535	chr4:45811894-45817480:+	0.547913	0.000408623
Aldh3a2	11671	chr11:61058254-61080688:-	-1.48784	9.29753e-32
Alg14	66789	chr3:120994735-121064929:+	-0.736233	3.72561e-15
Alkbh2	231642	chr5:114573943-114578185:-	0.602687	0.000477089
Alpk1	71481	chr3:127373228-127483445:-	1.1225	2.21744e-14
Als2cl	235633	chr9:110782678-110803034:+	-0.713507	2.73952e-17
Amn	93835	chr12:112509307-112514637:+	1.39264	0.000261354
Amotl1	75723	chr9:14346411-14419444:-	1.04032	2.24015e-43
Amt	434437	chr9:108199253-108203928:+	0.506334	2.07302e-09
Anapc15	75430	chr7:109029839-109048059:+	-0.535372	8.99474e-08
Angpt1	11600	chr15:42256213-42508523:-	-0.951622	0.000312298
Angptl7	654812	chr4:147869389-147874571:-	1.31396	1.65571e-05
Ank	11732	chr15:27396432-27524662:+	0.564653	1.36251e-15
Ank2	109676	chr3:126624525-126701370:-	-3.96018	5.86108e-49
Ankrd2	56642	chr19:42110528-42119600:+	-2.67371	2.07585e-16
Ankrd42	73845	chr7:99732693-99785652:-	0.936354	4.68749e-07
Ankrd55	77318	chr13:113078659-113174210:+	5.04864	2.08641e-121
Ankrd6	140577	chr4:32891010-33037801:-	1.62695	1.51498e-07
Anks1	224650	chr17:28046251-28199724:+	0.609956	2.64337e-10
Ano1	101772	chr7:151774454-151924497:-	-0.788557	2.04583e-07
Ano10	102566	chr9:122084992-122203541:-	0.578389	1.29334e-08
Ano3	228432	chr2:110495358-110790401:-	1.82058	2.81268e-06
Ano8	382014	chr8:73999918-74009966:-	0.588992	1.9566e-05
Antxr2	71914	chr5:98313707-98459981:-	-0.680343	1.27735e-15
Anxa2	12306	chr9:69301490-69339592:+	-1.07552	1.0106e-15
Anxa3	11745	chr5:97222404-97274987:+	-0.925869	5.72143e-08
Aoah	27052	chr13:20885982-21116123:+	-1.46249	5.8462e-09
Aox1	11761	chr1:58086813-58163254:+	-0.746607	4.54606e-23
Ap1s3	252903	chr1:79603451-79668547:-	1.08568	0.000728255
Ap3m2	64933	chr8:23897826-23916126:-	0.660182	7.83633e-06
Apcs	20219	chr1:174824092-174825185:-	2.49203	3.79418e-46
Aph1b	208117	chr9:66623294-66643230:-	1.06394	3.14161e-08
Aph1c	68318	chr9:66662801-66682513:-	1.67579	1.55331e-11
Apoa1	11806	chr9:46036713-46038552:+	0.693527	6.26686e-09
Apoa4	11808	chr9:46048927-46051541:+	1.63292	1.08048e-16
Apobec1	11810	chr6:122527810-122552462:-	0.704852	0.000533395
Apof	103161	chr10:127705053-127707207:+	0.512404	1.38343e-12
Apoh	11818	chr11:108256611-108275710:+	0.560923	1.05114e-31
Apol10a	245282	chr15:77307477-77321499:+	1.43811	0.000206543
Apol11b	328563	chr15:77464381-77473716:-	-1.62099	2.00123e-05
Apol7a	75761	chr15:77218647-77229540:-	-0.6789	1.0865e-07
Apol9a	223672	chr15:77234219-77241510:-	0.828672	3.00258e-08
Apol9b	71898	chr15:77559502-77566812:+	0.594695	2.55467e-06
App	11820	chr16:84954681-85173952:-	0.610568	9.03876e-35
Appl1	72993	chr14:27732174-27783737:-	1.15131	4.26458e-65
Arf5	11844	chr6:28373640-28376499:+	-0.507212	1.54397e-13
Arhgap10	78514	chr8:79774265-80041806:-	-0.594476	0.000312284
Arhgap15	76117	chr2:43604344-44251473:+	-1.21483	6.95166e-07
Arhgap25	232201	chr6:87408539-87483253:-	-0.595595	9.56412e-05
Arhgap28	268970	chr17:68192048-68353448:-	-0.994741	0.000195803
Arhgap44	216831	chr11:64815541-64976463:-	1.77717	2.07486e-14
Arhgdib	11857	chr6:136872181-136890420:-	-1.07076	6.63613e-27
Arhgef10	234094	chr8:14911663-15001085:+	2.6801	1.01121e-109
Arhgef16	230972	chr4:153652579-153674004:-	-1.65297	1.00935e-14
Arhgef40	268739	chr14:52604508-52625922:+	0.715354	5.77283e-13
Arhgef9	236915	chrX:92244274-92361878:-	-1.02981	4.60201e-10
Armc6	76813	chr8:72744092-72758321:-	0.693277	1.91378e-06
Armcx2	67416	chrX:131338681-131343760:-	-0.542469	0.000196394
Armcx4	100503043	chrX:131221058-131232311:+	0.850281	7.32359e-05
Arntl2	272322	chr6:146754052-146782051:+	-2.74642	2.12167e-17
Arsb	11881	chr13:94541634-94712971:+	-1.19816	1.48145e-52
Arsg	74008	chr11:109334688-109434643:+	1.08077	5.34769e-13
As3mt	57344	chr19:46781933-46815585:+	-1.34468	1.13704e-23
Asah2	54447	chr19:32059141-32177630:-	0.823782	1.24519e-21
Asb9	69299	chrX:160935835-160977684:+	4.08161	7.6271e-38
Asic5	58170	chr3:81800844-81825155:+	3.6873	6.16104e-99
Atf5	107503	chr7:52067626-52072028:-	0.560959	7.25512e-06
Atg16l2	73683	chr7:108438130-108450602:-	-0.672676	8.67637e-06
Atg4c	242557	chr4:98860625-98926478:+	0.502007	1.46157e-10
Atg7	74244	chr6:114593119-114810632:+	-1.58855	2.10437e-127
Atox1	11927	chr11:55260145-55274640:-	-0.975999	2.18621e-45
Atp10d	231287	chr5:72594568-72690010:+	1.53588	1.48386e-40
Atp2a3	53313	chr11:72774671-72806545:+	-0.832604	0.00045549
Atp6v0e2	76252	chr6:48487568-48491799:+	2.5436	5.81277e-49
Atp8a2	50769	chr14:60266578-60705671:-	-1.51194	6.45508e-05
Atp8b5	320571	chr4:43280031-43386703:+	2.08014	1.47391e-38
Atp9a	11981	chr2:168459938-168567636:-	0.560812	4.94049e-15
Atxn10	54138	chr15:85166811-85294266:+	-0.512664	7.80922e-22
Avpr1a	54140	chr10:121885555-121890509:+	0.729728	2.96086e-11
AW011738	100382	chr4:155577393-155580137:+	0.97292	9.6055e-06
AW554918	225289	chr18:25327521-25625822:+	-0.581695	0.000282576
Axl	26362	chr7:26541519-26573752:-	-0.51835	7.15867e-07
B230354K17Rik	105246278	chr17:45570780-45579493:+	0.574115	1.57417e-07
B3galnt1	26879	chr3:69377841-69402882:-	2.76887	7.19963e-69
B3gnt3	72297	chr8:74215618-74225699:-	-1.56069	1.35636e-13
B430212C06Rik	338360	chr18:67480863-67503757:-	-1.5388	1.07458e-05
B930025P03Rik	320014	chr8:10870422-10882454:-	1.77315	1.82619e-06
BB123696	105404	chr13:52824739-52852574:-	1.83895	2.10876e-06
Bbs1	52028	chr19:4886882-4906627:-	0.973019	4.15816e-08
BC021614	225884	chr19:4057487-4059294:-	0.771118	4.97793e-05
BC028528	229600	chr3:95688896-95695853:-	-0.97287	0.000395157
BC048546	232400	chr6:128489840-128531624:-	-0.759578	4.03844e-05
BC049715	320135	chr6:136777364-136789075:+	-1.87418	1.091e-06
BC089597	216454	chr10:127303532-127314375:+	-2.10765	1.04938e-94
Bcas3os2	78420	chr11:85580335-85589182:-	-1.43628	9.75301e-05
Bckdhb	12040	chr9:83818744-84017847:+	0.74656	9.74242e-24
Bcl2a1b	12045	chr9:89094111-89102676:+	-1.09449	0.000381695
Bcl2l15	229672	chr3:103636619-103658541:+	1.68708	3.25441e-06
Bco1	63857	chr8:119619765-119657620:+	1.52789	4.48482e-42
Bco2	170752	chr9:50341192-50363243:-	-1.80897	6.77138e-65
Bcorl1	320376	chrX:45694535-45759905:+	-0.656407	0.000180535
Bend4	666938	chr5:67783386-67819038:-	-1.00607	1.23614e-07
Bet1	12068	chr6:4026904-4036927:-	-0.643507	3.04465e-10
Bhlhb9	70237	chrX:132420390-132425620:+	-1.28743	2.3053e-09
Bhlhe41	79362	chr6:145806763-145813940:-	1.35624	0.000133049
Bicc1	83675	chr10:70387848-70622382:-	0.860538	2.59452e-11
Bid	12122	chr6:120843137-120866838:-	-1.10546	5.33164e-24
Bin2	668218	chr15:100471513-100499931:-	-0.69609	0.000311822
Blnk	17060	chr19:41003417-41069025:-	1.32707	2.04221e-07
Bloc1s6	18457	chr2:122564241-122575223:+	0.777345	3.42761e-28
Blvrb	233016	chr7:28232997-28251000:+	-0.780631	9.55557e-45
Bmp4	12159	chr14:47003200-47010344:-	1.11456	4.83725e-06
Bmp7	12162	chr2:172693513-172765822:-	-1.37306	6.8361e-13
Brpf3	268936	chr17:28938071-28975734:+	-0.561513	1.4205e-09
Bst1	12182	chr5:44210132-44234707:+	-1.45696	8.15137e-05
Bst2	69550	chr8:74058161-74061336:-	-0.733698	7.60691e-11
Btbd11	74007	chr10:84849559-85123037:+	-3.09431	2.11331e-21
Btbd9	224671	chr17:30352469-30713232:-	0.571339	1.21683e-14
Btla	208154	chr16:45224450-45253008:+	-1.1922	6.48595e-05
Btnl2	547431	chr17:34491767-34506437:+	2.91122	1.46763e-20
Btnl9	237754	chr11:48981827-49000591:-	-1.28024	6.89495e-16
Bub1	12235	chr2:127625936-127657595:-	-1.30283	0.000604248
Bub1b	12236	chr2:118423947-118467328:+	-1.21599	2.42147e-06
C130046K22Rik	399609	chr11:103559038-103586887:+	-4.03975	8.37013e-40
C1qb	12260	chr4:136436061-136442092:-	-0.697975	1.13914e-08
C1rb	667277	chr6:124520448-124531062:+	3.01138	7.49133e-16
C1s2	317677	chr6:124574643-124586103:-	6.53403	3.16618e-113
C2cd4c	237397	chr10:79069599-79076770:-	1.89893	2.57288e-08
C4a	625018	chr17:34946037-34960399:-	0.752879	0.000681298
C4b	12268	chr17:34865326-34880842:-	-2.03771	5.34973e-50
C5ar2	319430	chr7:16819934-16829503:-	-1.52566	1.5271e-15
C7	109828	chr15:4938762-5013773:-	-1.37138	7.41491e-05
C730036E19Rik	402734	chr1:152985164-152991225:+	-2.62777	2.14478e-55
C9	12279	chr15:6395333-6448476:+	0.692947	0.000892835
C920006O11Rik	320295	chr9:78023721-78026689:+	-2.16838	3.02902e-22
C920025E04Rik	667803	chr17:36245975-36248621:-	2.99283	2.06486e-20
Cables1	63955	chr18:11997783-12104136:+	2.75791	8.25937e-32
Cabp4	73660	chr19:4135423-4139609:-	-1.40173	0.000528032
Cacna1a	12286	chr8:86939263-87164148:+	1.80539	1.62734e-16
Cacna2d2	56808	chr9:107302211-107431674:+	1.67585	7.89669e-06
Cacul1	78832	chr19:60600599-60656926:-	-0.534051	2.5535e-13
Cadm4	260299	chr7:25267042-25289552:+	-3.78588	9.20203e-57
Cage1	71213	chr13:38097921-38128806:-	1.6869	1.62439e-20
Calhm2	72691	chr19:47206722-47212784:-	-0.689653	0.000295208
Caln1	140904	chr5:130845328-131316515:+	0.611393	2.30393e-05
Calr3	73316	chr8:74948082-74967677:-	-0.764984	5.99907e-06
Camk1	52163	chr6:113284118-113293916:-	0.500081	1.33372e-09
Camk1d	227541	chr2:5214503-5635808:-	-0.893041	2.01595e-17
Camk2b	12323	chr11:5869669-5965751:-	-3.61192	1.14163e-83
Camk2d	108058	chr3:126299869-126549244:+	-0.546512	1.89278e-05
Camk2n1	66259	chr4:138011063-138016041:+	0.640805	5.38493e-08
Cap2	67252	chr13:46597272-46745650:+	2.46797	5.02506e-13
Capn11	268958	chr17:45767153-45796258:-	-1.25992	0.000317826
Capn3	12335	chr2:120289329-120330655:+	-1.67131	1.128e-13
Capn6	12338	chrX:140236780-140261955:-	-1.02326	0.000105556
Capza1	12340	chr3:104625703-104667423:-	-0.665488	2.30096e-09
Car1	12346	chr3:14766214-14808365:-	0.74869	2.11475e-09
Car11	12348	chr7:52955337-52960031:+	1.74613	1.05405e-11
Car2	12349	chr3:14886426-14900770:+	-0.597667	7.89127e-05
Card10	105844	chr15:78605566-78633472:-	-0.552006	0.000428055
Casc4	319996	chr2:121692706-121761943:+	-1.81811	6.23523e-31
Casp6	12368	chr3:129604333-129617030:+	0.551549	3.28453e-06
Catsper2	212670	chr2:121220091-121239528:-	0.758767	3.06126e-08
Cav1	12389	chr6:17256335-17291328:+	-1.78527	7.62658e-33
Cblc	80794	chr7:20365067-20382158:-	0.8969	2.4068e-13
Ccdc107	622404	chr4:43506237-43508793:+	-0.622402	1.55935e-12
Ccdc109b	66815	chr3:129617878-129673124:-	-1.3494	0.000894805
Ccdc126	57895	chr6:49269273-49291584:+	1.24684	2.95039e-16
Ccdc171	320226	chr4:83171449-83510574:+	-0.706683	3.54046e-06
Ccdc3	74186	chr2:5058822-5151912:+	-0.794451	0.000221044
Ccdc30	73332	chr4:118995498-119088126:-	-4.3554	2.01433e-44
Ccdc50	67501	chr16:27389042-27452304:+	-0.500892	6.14926e-11
Ccdc61	232933	chr7:19476233-19495753:-	-1.0075	3.58635e-07
Ccdc68	381175	chr18:70085213-70129138:+	0.918145	1.96401e-06
Ccdc80	67896	chr16:45094166-45128037:+	-0.55391	2.81685e-07
Ccdc88b	78317	chr19:6919113-6932701:-	-0.890128	1.00524e-05
Ccl27a	20301	chr4:41716343-41721049:-	-4.26518	2.348e-88
Ccl9	20308	chr11:83386419-83392138:-	1.35206	4.88597e-36
Ccm2l	228788	chr2:152891691-152907471:+	-0.6924	6.67535e-07
Ccnf	12449	chr17:24360177-24388354:-	-1.4976	1.23508e-11
Ccr2	12772	chr9:124016922-124023879:+	-1.65317	4.97442e-10
Ccr5	12774	chr9:124036282-124041922:+	-0.729184	6.98195e-05
Cd163	93671	chr6:124254669-124280545:+	-0.649549	4.58333e-07
Cd180	17079	chr13:103483638-103496711:+	-1.2518	7.9884e-06
Cd19	12478	chr7:133551962-133558384:-	-1.27916	0.000475026
Cd1d1	12479	chr3:86799758-86803262:-	-0.552949	1.09739e-15
Cd1d2	12480	chr3:86790508-86793454:+	1.74134	2.71727e-12
Cd209b	69165	chr8:3917655-3926841:-	1.42979	8.27097e-12
Cd22	12483	chr7:31650423-31665361:-	-0.830856	0.000790958
Cd226	225825	chr18:89366819-89439719:+	-1.81691	5.01065e-10
Cd24a	12484	chr10:43298975-43304071:+	-0.849998	1.91912e-05
Cd276	102657	chr9:58372107-58388747:-	-1.08657	5.75677e-07
Cd300e	217306	chr11:114913231-114923352:-	2.29041	1.07851e-32
Cd300ld	217305	chr11:114843761-114851200:-	-3.61352	1.51832e-141
Cd36	12491	chr5:17287508-17394777:-	-2.34491	2.3449e-25
Cd44	12505	chr2:102651300-102741822:-	-1.93289	1.06795e-22
Cd47	16423	chr16:49855767-49911796:+	1.05077	4.26756e-27
Cd52	23833	chr4:133649453-133650988:-	-1.52918	4.77431e-17
Cd59b	333883	chr2:103911167-103925114:+	-2.71991	3.09636e-38
Cd79b	15985	chr11:106172655-106175876:-	-1.11456	0.000246391
Cd93	17064	chr2:148262387-148269271:-	-0.532632	2.12107e-06
Cda	72269	chr4:137894443-137923870:-	-1.31904	8.25437e-07
Cdc42ep1	104445	chr15:78673077-78681332:+	-0.638551	3.68969e-07
Cdc42ep3	260409	chr17:79733365-79754431:-	-0.971143	1.54678e-07
Cdc42ep4	56699	chr11:113588164-113613129:-	0.514301	1.0267e-07
Cdcp1	109332	chr9:123081403-123125156:-	-3.38652	6.09562e-57
Cdh13	12554	chr8:120807511-121848827:+	-1.11923	3.7707e-12
Cdh19	227485	chr1:112785772-112873949:-	-1.48496	0.000187401
Cdhr5	72040	chr7:148454984-148462685:-	0.520363	3.11836e-11
Cdip1	66626	chr16:4765461-4789935:-	0.550201	3.89526e-05
Cdk6	12571	chr5:3343893-3531005:+	-0.640753	6.41178e-08
Cdpf1	72355	chr15:85637402-85642127:-	-2.67749	3.33198e-36
Cebpe	110794	chr14:55329200-55331011:-	-5.72135	5.65548e-96
Cecr2	330409	chr6:120616439-120721209:+	0.511078	0.000157195
Cela1	109901	chr15:100504853-100518351:-	0.943428	5.2661e-14
Cela2a	13706	chr4:141370878-141381918:-	-1.82775	2.4075e-06
Celsr1	12614	chr15:85729188-85864207:-	-1.64903	5.30855e-25
Cenpl	70454	chr1:163000898-163016856:+	-2.01162	1.48944e-30
Cep152	99100	chr2:125388824-125450849:-	2.32081	1.26476e-56
Cep170b	217882	chr12:113960385-113984802:+	1.11877	3.592e-35
Cep250	16328	chr2:155782294-155824636:+	-0.565701	9.62001e-10
Cep72	74470	chr13:74173943-74199733:-	-2.24499	1.09782e-14
Cep85	70012	chr4:133685773-133743000:-	-1.12877	1.14822e-12
Cerk	223753	chr15:85969531-86016571:-	-0.561336	0.000111093
Cerkl	228094	chr2:79172648-79269145:-	0.751638	0.000185108
Ces1b	382044	chr8:95580626-95603916:-	3.04707	0
Ces1e	13897	chr8:95725117-95753518:-	0.829323	1.18208e-10
Ces1g	12623	chr8:95826268-95861108:-	-0.587217	1.79689e-06
Ces2c	234671	chr8:107370968-107378382:+	-2.00542	1.70284e-22
Cfap126	75472	chr1:173051792-173057098:+	-2.57135	4.5869e-22
Cfd	11537	chr10:79353598-79355405:+	-4.61426	3.2423e-40
Cfhr1	50702	chr1:141443641-141456799:-	-2.90461	1.97052e-139
Cfhr2	545366	chr1:141706869-141755276:-	-1.92332	1.58616e-195
Cgn	70737	chr3:94563991-94590437:-	-0.54269	0.000178074
Chaf1a	27221	chr17:56179839-56207449:+	-0.902091	5.69737e-05
Chd3	216848	chr11:69156775-69182928:-	-1.11826	7.67968e-46
Chek1	12649	chr9:36516067-36534243:-	-0.954383	0.000591879
Chek2	50883	chr5:111269036-111303152:+	-0.69706	9.68876e-05
Chmp4c	66371	chr3:10366973-10391005:+	0.994119	0.000680544
Chp1	56398	chr2:119373443-119412758:+	-1.03571	3.80125e-46
Chpt1	212862	chr10:87935558-87966715:-	-0.841603	1.54141e-16
Chrm1	12669	chr19:8738495-8758092:+	1.53736	1.06721e-05
Chsy3	78923	chr18:59334994-59570990:+	0.812493	4.406e-08
Ciapin1	109006	chr8:97343719-97362240:-	1.10914	1.77549e-15
Cib1	23991	chr7:87372042-87377691:-	-0.613814	5.98222e-09
Cidea	12683	chr18:67503218-67527448:+	-3.46349	2.23529e-21
Cidec	14311	chr6:113374628-113385754:-	-2.18262	1.00677e-11
Cirh1a	21771	chr8:109417540-109446994:+	0.511342	0.000272483
Ckb	12709	chr12:112907566-112910549:-	-1.20972	3.08597e-14
Clcn7	26373	chr17:25270336-25299048:+	0.618848	9.90956e-14
Clec12a	232413	chr6:129300262-129315321:+	-1.21243	3.15607e-16
Clec1b	56760	chr6:129347315-129355431:+	-0.512367	6.25044e-05
Clec2h	94071	chr6:128612403-128627392:+	-3.27079	1.95317e-19
Clec7a	56644	chr6:129411609-129422797:-	-1.17804	3.30721e-11
Clic5	224796	chr17:44325521-44417117:+	1.54025	2.63354e-34
Clmp	71566	chr9:40494047-40592129:+	-2.17048	1.88984e-14
Clns1a	12729	chr7:104845167-104869303:+	-0.659942	1.03044e-18
Clp1	98985	chr2:84563279-84567425:-	0.631713	8.39846e-06
Clstn3	232370	chr6:124380774-124414802:-	-3.336	1.11848e-68
Cnbd2	70873	chr2:156138209-156201374:+	1.04406	1.31615e-05
Cnn2	12798	chr10:79451345-79458145:+	-0.530092	9.4767e-05
Cnot8	69125	chr11:57917655-57932096:+	0.544084	1.10422e-15
Cnp	12799	chr11:100436253-100443053:+	0.938552	1.46338e-23
Cntnap1	53321	chr11:101037431-101052034:+	-0.767049	0.000170185
Col11a2	12815	chr17:34176083-34203629:+	2.16684	1.42157e-16
Col12a1	12816	chr9:79446794-79566529:-	-0.860729	9.02062e-06
Col16a1	107581	chr4:129725084-129776521:+	-0.845355	5.94413e-06
Col17a1	12821	chr19:47720831-47766532:-	1.50021	2.37551e-06
Col1a1	12842	chr11:94797538-94814356:+	-1.33313	1.84063e-05
Col1a2	12843	chr6:4455618-4491543:+	-0.627654	0.000209637
Col25a1	77018	chr3:129883763-130302801:+	1.1835	1.91912e-05
Col3a1	12825	chr1:45368383-45406551:+	-0.687668	3.78409e-05
Col4a5	12830	chrX:137909962-138123778:+	1.18366	6.0712e-09
Col6a1	12833	chr10:76171537-76188789:-	-1.12895	4.27928e-11
Col6a5	665033	chr9:105758400-105862974:-	2.66748	1.84816e-21
Col6a6	245026	chr9:105591747-105730415:-	1.31906	2.45514e-06
Col8a1	12837	chr16:57624369-57754850:-	-1.03386	7.22207e-05
Colec12	140792	chr18:9707646-9877993:+	-1.37158	1.70081e-75
Colgalt1	234407	chr8:74134923-74148810:+	-0.514512	5.4638e-18
Colgalt2	269132	chr1:154246997-154357825:+	0.788137	2.60468e-05
Coq5	52064	chr5:115729711-115746981:+	0.623154	1.01451e-22
Coq7	12850	chr7:125653173-125676870:-	-0.734056	1.50922e-20
Corin	53419	chr5:72691264-72895779:-	5.44884	5.69192e-86
Coro1a	12721	chr7:133843288-133848330:-	-1.2764	2.72124e-09
Cox18	231430	chr5:90643750-90653021:-	0.543037	1.04399e-07
Cpn1	93721	chr19:44030798-44061010:-	0.589682	1.59387e-30
Cpne1	266692	chr2:155897577-155937701:-	-0.593681	1.74406e-15
Cpsf3l	71957	chr4:155243676-155263212:+	0.589355	7.33919e-12
Cpsf4	54188	chr5:145928082-145942910:+	0.895866	1.77893e-39
Cradd	12905	chr10:94637380-94786731:-	-0.751218	2.36293e-09
Crat	12908	chr2:30255996-30271268:-	-0.608187	0.000673868
Creb3l2	208647	chr6:37281021-37392148:-	0.662147	0.000620372
Crim1	50766	chr17:78599588-78775932:+	-1.20983	2.64812e-30
Crisp2	22024	chr17:40901683-40931095:-	1.6119	3.06145e-05
Crlf2	57914	chr5:109983728-109988012:-	-0.694281	0.000773766
Crot	74114	chr5:8966048-8997146:-	-0.504683	7.33137e-05
Crtap	56693	chr9:114284249-114299830:-	0.671013	1.34576e-08
Crym	12971	chr7:127329898-127345502:-	3.93336	1.21207e-67
Csad	246277	chr15:102007429-102019474:-	-0.86094	0.000967313
Csf1r	12978	chr18:61265226-61290793:+	-0.585902	4.94495e-08
Cspg5	29873	chr9:110146287-110165080:+	1.40828	9.69752e-06
Csrp3	13009	chr7:56085768-56103421:-	0.68544	1.31294e-06
Ctbs	74245	chr3:146113431-146128812:+	-0.666702	5.96244e-10
Ctcflos	74161	chr2:172950250-172958705:+	-0.971981	1.52781e-07
Ctdspl	69274	chr9:118835654-118953237:+	0.604306	5.94904e-09
Ctla2a	13024	chr13:61035516-61037986:-	-1.00067	1.82263e-06
Ctnnbl1	66642	chr2:157563137-157717639:+	0.754535	4.39017e-28
Ctss	13040	chr3:95330708-95360327:+	-0.624271	1.2235e-05
Cux1	13047	chr5:136724005-137043360:-	-0.66769	3.58943e-24
Cxcl1	14825	chr5:91320271-91322141:+	1.38395	7.31912e-07
Cxcl10	15945	chr5:92775665-92777915:-	-0.96774	0.000253866
Cxcl13	55985	chr5:96385958-96390087:+	-2.29401	8.9142e-15
Cxcl9	17329	chr5:92750357-92757105:-	-1.01422	0.000416857
Cxcr6	80901	chr9:123715595-123720872:+	-1.10277	0.000875205
Cyb561	13056	chr11:105795018-105805461:-	-2.50207	5.7085e-17
Cyb5b	66427	chr8:109674561-109711370:+	-0.715541	9.47725e-13
Cyb5r4	266690	chr9:86916864-86972609:+	-0.589841	4.94259e-17
Cyba	13057	chr8:124948671-124956840:-	-0.717713	1.09131e-06
Cybb	13058	chrX:9012380-9046450:-	-0.659159	8.65379e-07
Cyfip2	76884	chr11:46007351-46126361:-	1.49415	1.75669e-30
Cyp17a1	13074	chr19:46741655-46747490:-	-2.22008	1.29305e-12
Cyp21a1	13079	chr17:34938293-34941371:-	-2.62285	5.29398e-14
Cyp2a22	233005	chr7:27716650-27724405:-	1.22	4.12063e-05
Cyp2a5	13087	chr7:27620358-27628283:+	-1.31168	1.38039e-11
Cyp2c38	13097	chr19:39464046-39537565:-	-1.16376	2.15853e-05
Cyp2c39	13098	chr19:39585312-39643019:+	2.87529	2.72414e-49
Cyp2c44	226143	chr19:44079512-44103737:-	-2.66466	1.24391e-281
Cyp2c50	107141	chr19:40164169-40188445:+	-0.982005	7.94503e-28
Cyp2c67	545288	chr19:39683349-39723532:-	1.46247	9.68798e-24
Cyp2c68	433247	chr19:39763326-39815591:-	-0.769624	2.14612e-07
Cyp2c70	226105	chr19:40227851-40261776:-	0.802981	2.91034e-07
Cyp2g1	13108	chr7:27593946-27606216:+	1.53828	4.37348e-13
Cyp2r1	244209	chr7:121693677-121706486:-	-1.05663	3.96728e-13
Cyp3a13	13113	chr5:138334161-138362847:-	-1.99178	2.19793e-69
Cyp3a25	56388	chr5:146788770-146821194:-	0.662811	7.87683e-06
Cyp3a44	337924	chr5:146585559-146617450:-	2.13402	5.15429e-11
Cyp46a1	13116	chr12:109572591-109600444:+	6.23552	5.701e-216
Cyp4a10	13117	chr4:115190892-115206254:+	-2.98217	1.78968e-19
Cyp4a12b	13118	chr4:115084229-115111639:+	-2.75867	2.12891e-24
Cyp4a14	13119	chr4:115158805-115168746:-	-1.78009	5.59948e-06
Cyp4a30b	435802	chr4:115125209-115143667:+	2.38342	6.32022e-11
Cyp4a31	666168	chr4:115236254-115251620:+	-1.46312	2.52024e-06
Cyp4a32	100040843	chr4:115273543-115294971:+	0.748781	6.23645e-05
Cyr61	16007	chr3:145309935-145312949:-	-0.61781	0.000591539
Cys1	12879	chr12:25350703-25366660:-	1.98189	3.67011e-21
Cystm1	66060	chr18:36508278-36553024:+	0.827946	4.30203e-05
Cytip	227929	chr2:57981550-58012533:-	-1.5772	3.49324e-08
D11Wsu47e	276852	chr11:113545726-113555961:+	0.593115	3.1446e-12
D130017N08Rik	320064	chr5:144519223-144525811:+	1.1904	0.000611929
D130040H23Rik	211135	chr8:71794979-71827274:+	-1.35885	0.000110549
D2hgdh	98314	chr1:95721817-95748938:+	-1.23293	6.77153e-12
D630024D03Rik	414116	chr11:31700688-31724547:-	1.67368	1.07006e-15
D630033O11Rik	235302	chr9:43067962-43088158:+	3.28102	9.31746e-89
D830032E09Rik	319596	chr1:109813836-109847524:+	2.36489	2.96546e-10
D930016D06Rik	100662	chr5:104954754-104983230:+	-0.569612	0.000305558
Dab1	13131	chr4:104040143-104417449:+	2.9049	9.20152e-20
Dach2	93837	chrX:110411119-110949995:+	5.46817	4.18695e-81
Dbndd2	52840	chr2:164311640-164318823:+	0.900934	1.12027e-13
Dcakd	68087	chr11:102855370-102878461:-	0.611292	1.88582e-12
Dcdc2b	100504491	chr4:129285575-129291501:-	-1.19582	3.39561e-05
Dcxr	67880	chr11:120586687-120588595:-	-0.516883	5.21216e-07
Ddah1	69219	chr3:145421656-145557241:+	-1.71016	1.86154e-30
Ddc	13195	chr11:11714104-11798147:-	0.637375	0.00022424
Ddhd1	114874	chr14:46212846-46277818:-	-0.600646	6.42729e-10
Decr2	26378	chr17:26218156-26227109:-	-0.653145	6.4168e-11
Def8	23854	chr8:125966856-125987799:+	-0.61294	7.06699e-21
Defb1	13214	chr8:22887027-22905657:+	-1.35144	0.000195048
Dhtkd1	209692	chr2:5819106-5863838:-	1.30679	7.96689e-41
Dhx40	67487	chr11:86582351-86621162:-	-0.844294	5.71028e-21
Dio1	13370	chr4:106964070-106979748:-	-2.77262	1.09739e-15
Disp2	214240	chr2:118605455-118620911:+	-3.49016	4.73231e-36
Dleu2	668253	chr14:62221673-62301210:-	-0.600817	2.01911e-09
Dlgap1	224997	chr17:70774132-71170753:+	-3.17006	8.6455e-23
Dll1	13388	chr17:15504318-15512787:-	-0.745566	2.77859e-05
Dnaaf3	436022	chr7:4474559-4484044:-	-1.27325	0.000993091
Dnah11	13411	chr12:119116455-119437516:-	1.49274	1.7375e-07
Dnah8	13417	chr17:30763881-31012209:+	1.74169	1.37837e-27
Dnaic1	68922	chr4:41516827-41585191:+	3.46324	1.28175e-23
Dnajc10	66861	chr2:80155623-80194212:+	0.743185	9.63423e-20
Dnmt3a	13435	chr12:3806980-3914443:+	0.511527	1.62077e-05
Dntt	21673	chr19:41103765-41134015:+	1.1066	2.71608e-05
Dock2	94176	chr11:34126821-34597407:-	-0.583427	0.000698298
Dock8	76088	chr19:25074019-25276922:+	-0.732279	1.27005e-11
Dpys	64705	chr15:39600031-39689016:-	-0.603267	1.24744e-16
Dsg1c	211924	chr18:20405841-20443532:+	1.66955	1.06754e-29
Dsp	109620	chr13:38243163-38290446:+	0.508819	0.000406489
Dtwd1	69185	chr2:125977877-125991013:+	0.60375	3.24934e-09
Dtx3	80904	chr10:126627434-126632765:-	0.792935	9.04957e-07
Dtx3l	209200	chr16:35926601-35939113:-	-0.515068	3.06638e-10
Dubr	68190	chr16:50726864-50732886:-	-1.35477	1.12503e-05
Dusp12	80915	chr1:172804319-172815671:-	-0.780427	1.68719e-17
Dusp23	68440	chr1:174560900-174563105:-	-1.00506	3.18185e-15
Dvl1	13542	chr4:155221426-155233412:+	0.641299	1.62457e-16
Dym	69190	chr18:75178426-75446620:+	-0.896638	1.36481e-21
Dynll1	56455	chr5:115747119-115750999:-	0.667582	0.000806175
Dynlt1b	21648	chr17:6429260-6435443:+	-2.60399	2.58513e-14
E2f1	13555	chr2:154385136-154395628:-	-1.74584	2.36634e-25
E330011O21Rik	100503619	chr16:78251108-78255699:-	-1.06419	2.19043e-10
Eci3	69123	chr13:35038483-35055678:-	1.56753	3.14479e-05
Ecm2	407800	chr13:49600179-49628158:+	-0.888337	0.000275895
Ednrb	13618	chr14:104213832-104243693:-	-0.69822	7.98106e-11
Efemp1	216616	chr11:28753205-28826743:+	-1.1446	1.18962e-20
Ehd2	259300	chr7:16534336-16552884:-	-0.694647	0.000502172
Ehd4	98878	chr2:119915223-119980311:-	-0.612302	7.57886e-06
Eid1	58521	chr2:125498836-125501378:+	0.510341	4.32764e-05
Eif4ebp1	13685	chr8:28370799-28386128:+	0.647011	5.57133e-12
Eif4g3	230861	chr4:137549371-137762994:+	0.526135	5.16203e-11
Elovl2	54326	chr13:41277751-41315772:-	0.605704	2.90699e-08
Emc1	230866	chr4:138908502-138934650:+	-0.573609	2.27666e-18
Emc10	69683	chr7:51745308-51751883:-	-0.542624	1.19096e-05
Eml1	68519	chr12:109609363-109777774:+	-1.16414	8.47329e-11
Eml4	78798	chr17:83750271-83879699:+	0.582155	1.64575e-13
Eml6	237711	chr11:29643051-29926033:-	-2.23072	6.13562e-23
Emp1	13730	chr6:135312949-135333191:+	-0.928863	0.000470225
Enc1	13803	chr13:98011060-98022995:+	-1.10314	1.49453e-16
Endod1	71946	chr9:14158434-14185686:-	-0.70359	1.72728e-06
Enho	69638	chr4:41585177-41587335:-	2.2922	7.82573e-21
Eno1b	433182	chr18:48204989-48208037:+	6.07204	6.47211e-133
Enpp4	224794	chr17:44233259-44242757:-	0.947033	3.7991e-30
Enpp6	320981	chr8:48072279-48180249:+	-0.942119	0.000451335
Entpd5	12499	chr12:85714826-85749979:-	-1.07	8.29542e-42
Epha3	13837	chr16:63545044-63863983:-	-1.72205	3.64166e-10
Ephb2	13844	chr4:136203456-136391927:-	-1.93183	7.1857e-08
Eps8l1	67425	chr7:4416337-4432089:+	-2.28486	4.6019e-10
Epsti1	108670	chr14:78304046-78402463:+	-0.74207	2.84245e-05
Erbb4	13869	chr1:68078761-69154633:-	-4.37758	6.73565e-103
Erc1	111173	chr6:119520814-119798168:-	-0.696906	1.80146e-24
Ercc2	13871	chr7:19967388-19981041:+	-0.578928	4.52364e-07
Ercc8	71991	chr13:108948932-108985175:+	0.576705	4.94032e-05
Ereg	13874	chr5:91503643-91522675:+	-1.80315	4.52364e-07
Erlin1	226144	chr19:44109433-44144275:-	0.896034	8.56442e-40
Ermp1	226090	chr19:29684373-29722910:-	-0.578409	3.24316e-14
Erp27	69187	chr6:136855908-136870701:-	4.45749	1.30586e-56
Esr1	13982	chr10:5340908-5734552:-	0.564528	6.63969e-05
Esrrg	26381	chr1:189432885-190038763:+	-1.02829	0.000133709
Eva1a	232146	chr6:81991622-82043093:+	0.559601	2.46398e-09
Evl	14026	chr12:109792930-109926725:+	-0.874454	1.21577e-06
Exosc9	50911	chr3:36451528-36464649:+	-0.524546	4.48932e-08
Extl1	56219	chr4:133912288-133928462:-	0.902891	1.57767e-08
F11	109821	chr8:46326522-46347385:-	0.729862	1.49645e-07
F11r	16456	chr1:173367692-173394724:+	0.917067	1.45346e-44
F12	58992	chr13:55519319-55528165:-	-0.705265	2.45482e-52
F2r	14062	chr13:96371744-96388388:-	-1.06792	1.94165e-33
F630042J09Rik	100038627	chr13:67379530-67384297:+	3.24666	2.24924e-23
Fabp4	11770	chr3:10204343-10208576:-	-0.659277	0.00016618
Fabp5	16592	chr3:10012585-10016610:+	1.31538	0.000220435
Fam107b	66540	chr2:3630730-3699406:+	-0.526899	0.00032102
Fam110c	104943	chr12:31758833-31764805:+	-1.14418	8.79508e-06
Fam111a	107373	chr19:12648015-12664186:+	-0.511252	3.01374e-06
Fam118a	73225	chr15:84867492-84893260:+	1.00478	1.57116e-11
Fam126a	84652	chr5:23421094-23536508:-	-0.512457	3.62578e-06
Fam129a	63913	chr1:153418503-153566477:+	-0.914863	2.71269e-12
Fam129c	100037278	chr8:74121545-74132048:+	1.38257	2.04883e-07
Fam160a1	229488	chr3:85463985-85550131:-	-0.923677	8.61941e-07
Fam171b	241520	chr2:83652885-83721515:+	-0.945571	0.00019997
Fam198a	245050	chr9:121860106-121889326:+	1.23578	8.31476e-06
Fam19a2	268354	chr10:122701132-123178260:+	-1.41733	0.000404443
Fam19a5	106014	chr15:87374729-87589794:+	-0.906941	0.000754713
Fam213b	66469	chr4:154270539-154273152:-	2.14002	2.06717e-55
Fam219a	71901	chr4:41465962-41516560:-	-0.62972	0.000482729
Fam32a	67922	chr8:74743629-74747674:+	0.68046	2.51736e-26
Fam46a	212943	chr9:85214046-85220757:-	1.01497	1.01649e-10
Fam65b	193385	chr13:24674058-24825675:+	-0.930686	0.000397688
Fam73a	215708	chr3:151936424-152003371:-	1.1452	1.84619e-10
Fancd2	211651	chr6:113481676-113546279:+	-1.19257	0.000549553
Fancl	67030	chr11:26287084-26371883:+	1.00224	1.5066e-24
Farp1	223254	chr14:121434796-121682948:+	1.1655	2.97973e-18
Fastkd3	69577	chr13:68721125-68731156:+	0.784173	4.51336e-11
Fblim1	74202	chr4:141131977-141161967:-	-1.97227	4.92014e-10
Fbln5	23876	chr12:102984775-103057329:-	-0.7495	0.000311899
Fbxl21	213311	chr13:56623869-56639147:+	-0.935782	3.82212e-05
Fbxo36	66153	chr1:84836416-84897061:+	-0.50628	0.000536212
Fbxo40	207215	chr16:36966159-36979222:-	-1.1946	0.000681699
Fbxo44	230903	chr4:147526908-147534203:-	-4.73695	1.91196e-62
Fbxo6	50762	chr4:147519825-147526244:-	-0.527351	0.000157837
Fbxw9	68628	chr8:87584018-87591019:+	-0.805914	8.37104e-10
Fcer2a	14128	chr8:3681737-3694174:-	-1.39411	0.000324002
Fcgr1	14129	chr3:96086832-96097892:-	-0.682041	0.000867073
Fcrl1	229499	chr3:87180309-87206856:+	-1.80298	4.10804e-07
Fcrla	98752	chr1:172847725-172857714:-	-1.47394	6.60718e-05
Fermt3	108101	chr19:7073448-7093959:-	-0.699651	3.17578e-05
Fez2	225020	chr17:78768552-78817492:-	-1.63293	3.09866e-88
Fgd2	26382	chr17:29497859-29516480:+	-0.839434	2.04838e-05
Fgf21	56636	chr7:52869260-52870860:-	2.30792	6.72124e-11
Fgfr4	14186	chr13:55254179-55270120:+	0.532871	4.36148e-14
Fhdc1	229474	chr3:84246118-84284361:-	-1.8949	3.91249e-08
Filip1	70598	chr9:79663369-79825689:-	-0.861511	0.000509804
Fitm1	68680	chr14:56194511-56195789:+	-2.99552	4.31042e-62
Fkbp11	66120	chr15:98554799-98558629:-	0.737087	0.000230154
Flt3	14255	chr5:148142317-148212065:-	-1.54166	1.7833e-05
Flywch2	76917	chr17:23913885-23923044:-	-1.31467	0.000496835
Fmn1	14260	chr2:113167893-113556924:+	1.32903	5.03618e-11
Fmn2	54418	chr1:176431956-176752860:+	3.7086	2.64834e-32
Fmnl2	71409	chr2:52716902-52993236:+	-0.655975	6.2602e-14
Fmo4	226564	chr1:164724014-164742680:-	0.822474	1.40422e-05
Fmo5	14263	chr3:97432727-97459210:+	-0.661873	6.19568e-15
Folr2	14276	chr7:108988502-109005704:-	-4.57803	1.71759e-135
Foxa3	15377	chr7:19598632-19608888:-	0.744038	0.000185954
Fra10ac1	70567	chr19:38262969-38298622:-	-0.555258	2.88251e-13
Fras1	231470	chr5:96802974-97213747:+	1.9296	2.58022e-23
Frzb	20378	chr2:80252127-80287553:-	-0.856317	2.82321e-05
Fsd1l	319636	chr4:53644343-53719881:+	1.16828	1.24304e-09
Fstl1	14314	chr16:37777141-37836602:+	-0.750854	1.39918e-07
Fut1	14343	chr7:52872976-52876429:+	2.59444	1.64575e-13
Fut10	171167	chr8:32297803-32372396:+	1.92058	1.29061e-25
Fxn	14297	chr19:24335943-24355076:-	-0.719081	2.18095e-14
Fxyd5	18301	chr7:31817742-31827350:-	-0.588773	0.000110691
Fyb	23880	chr15:6529847-6615608:+	-0.844858	8.28409e-08
Fzd1	14362	chr5:4753839-4758216:-	0.748445	1.87953e-10
Fzd4	14366	chr7:96552876-96558620:+	-0.70012	4.15187e-07
Fzd8	14370	chr18:9212854-9216199:+	0.530961	6.56188e-05
Gab2	14389	chr7:104230261-104457461:+	-0.622229	6.70702e-05
Gabarapl1	57436	chr6:129483210-129492349:+	0.630319	8.21272e-09
Gabbr1	54393	chr17:37182911-37211250:+	1.17456	5.51858e-08
Gabbr2	242425	chr4:46676770-47004586:-	-0.539395	0.000633087
Gabrb3	14402	chr7:64845888-65084171:+	-1.04003	3.88587e-05
Gal3st1	53897	chr11:3883639-3899331:+	-1.83329	8.07046e-08
Gale	74246	chr4:135521080-135524093:+	-0.952705	1.2965e-06
Galnt11	231050	chr5:24728711-24771736:+	0.673684	3.16442e-10
Galnt7	108150	chr8:60002622-60131852:-	-1.10404	1.24628e-10
Ganc	76051	chr2:120229632-120286588:+	0.884844	6.64376e-50
Gapdh	14433	chr6:125111870-125116485:-	-0.815756	3.9052e-22
Gas5	14455	chr1:162965297-162968668:+	-0.590724	4.90912e-05
Gas7	14457	chr11:67346500-67502494:+	-2.29721	3.80301e-64
Gatm	67092	chr2:122420209-122437013:-	0.937802	9.7822e-25
Gatsl2	80909	chr5:134575618-134617628:+	-0.797947	7.93732e-07
Gbp11	634650	chr5:105752045-105775495:-	1.87355	1.69154e-07
Gbp2	14469	chr3:142283627-142300972:+	-1.01736	5.81294e-05
Gcdh	270076	chr8:87410286-87417820:-	-0.68088	3.39901e-27
Gcsh	68133	chr8:119505728-119517349:-	-1.23605	8.96674e-22
Gdap2	14547	chr3:99966386-100010912:+	0.626315	1.40764e-07
Gdf6	242316	chr4:9771519-9789492:+	-2.00163	3.09696e-10
Gdpd1	66569	chr11:86847296-86887639:-	1.56945	1.31549e-17
Ggh	14590	chr4:19969199-19993258:+	0.65304	1.05386e-09
Ggt6	71522	chr11:72249028-72251906:+	-0.745162	0.000114266
Gimap3	83408	chr6:48714463-48720850:-	-1.16895	4.93846e-05
Gimd1	433653	chr3:132293155-132307613:+	1.67893	1.1102e-25
Ginm1	215751	chr10:7487745-7500715:-	0.50813	2.56587e-10
Gipc1	67903	chr8:86176577-86188688:+	0.876434	2.51896e-20
Gjc3	118446	chr5:138395037-138404187:-	1.85485	1.07188e-19
Glb1l	74577	chr1:75194810-75207353:-	-0.562204	2.3782e-05
Glce	93683	chr9:61905056-61918413:-	0.648648	9.65618e-08
Glo1	109801	chr17:30729807-30749604:-	0.669795	1.90649e-19
Glrx	93692	chr13:75977334-75987599:+	1.1161	1.96212e-59
Glrx2	69367	chr1:145586479-145596808:+	-0.538379	2.25353e-10
Glt1d1	319804	chr5:128112632-128187890:+	-3.05541	1.82128e-66
Glt28d2	320302	chr3:85673768-85691440:-	-0.713437	0.000188065
Glul	14645	chr1:155747059-155756853:+	-0.916849	1.1123e-12
Gm10319	381806	chr6:122086646-122100976:+	-0.811132	5.23162e-08
Gm10516	100038712	chr1:193960780-193974907:+	-1.31765	1.01702e-09
Gm10767	100038538	chr13:67006351-67010102:+	-1.24934	6.93025e-07
Gm11127	100529082	chr17:36192761-36195316:-	1.72738	9.8756e-06
Gm11541	432589	chr11:94555812-94565813:-	2.11712	2.01698e-08
Gm12718	622167	chr4:103055105-103164793:+	0.888756	6.46154e-05
Gm13152	195531	chr4:146549975-146887529:+	-4.87871	5.33012e-87
Gm13157	100041677	chr4:147128083-147183897:-	-2.31384	5.99502e-30
Gm15401	100038714	chr6:72579282-72587711:+	1.83183	3.54539e-18
Gm15446	100642166	chr5:110362582-110370729:+	-0.906519	2.27258e-05
Gm15698	217066	chr11:88825981-88828231:-	4.20327	2.04335e-37
Gm16157	100504026	chr7:75411225-75421480:-	-0.519885	5.22989e-06
Gm17296	212728	chr8:128950552-128998965:-	1.17383	1.28097e-12
Gm17830	100415784	chr17:49443804-49452285:-	3.2454	4.36828e-28
Gm1943	384864	chr8:111863700-111864808:-	3.88075	3.49042e-69
Gm19557	100503104	chr19:47587472-47591068:+	1.48904	0.000174929
Gm1966	434223	chr7:113739063-113788159:-	-4.69692	5.08237e-57
Gm20337	100504661	chr12:82043639-82046386:-	0.951964	0.000150283
Gm2083	100048885	chr4:60591133-60675237:-	4.9736	7.70044e-55
Gm38416	330850	chr8:120205522-120217098:+	1.32102	2.20484e-06
Gm38426	100503676	chr8:87437234-87446814:+	1.02143	2.20255e-15
Gm4737	11615	chr16:46153106-46155190:-	5.56481	1.38798e-298
Gm4841	225594	chr18:60427955-60432921:-	-1.36922	0.000436964
Gm4956	241041	chr1:21275327-21288393:-	-3.75422	1.65544e-63
Gm5577	434064	chr6:87931677-87934174:+	1.2487	0.00076489
Gm5801	545056	chr14:56629129-56630317:-	2.52474	1.19846e-13
Gm6277	621998	chr18:11979597-11997886:-	1.13738	0.000415296
Gm8615	667410	chr5:149965704-149967768:-	6.32852	1.37327e-139
Gm8801	667766	chr17:36084099-36090262:+	2.72286	8.77576e-14
Gm8883	667931	chr1:71934686-71937778:+	0.643704	2.85527e-05
Gm8909	667977	chr17:36301389-36305482:-	3.67851	5.93278e-30
Gm9994	100041596	chr1:95815014-95837816:+	1.91702	6.63154e-07
Gmds	218138	chr13:31911455-32430413:-	-1.09279	1.59258e-05
Gmfg	63986	chr7:29222466-29231914:+	-1.22463	6.1612e-14
Gna14	14675	chr19:16510157-16685308:+	1.3064	1.31411e-25
Gnai1	14677	chr5:17770953-17866231:-	-2.4678	8.54617e-22
Gnat1	14685	chr9:107576805-107581923:-	0.892835	0.000425992
Gng10	14700	chr4:59048028-59054771:+	0.897527	2.22458e-11
Gnl3	30877	chr14:31825619-31832317:-	0.578683	0.000743043
Gnpat	14712	chr8:127386933-127413957:+	-0.645349	5.36205e-21
Gnpda1	26384	chr18:38487191-38498647:-	-0.559778	0.000265884
Golga3	269682	chr5:110605720-110652174:+	0.528121	0.000102603
Gon4l	76022	chr3:88639153-88714021:+	0.654934	1.66714e-09
Gosr2	56494	chr11:103538163-103559024:-	0.808901	1.42809e-12
Gpd1l	333433	chr9:114808457-114843105:-	0.721443	8.82332e-41
Gpihbp1	68453	chr15:75427088-75428643:+	-0.586681	2.44291e-08
Gpr12	14738	chr5:147393726-147396815:-	2.6629	1.67027e-25
Gprc5b	64297	chr7:126115554-126138725:-	-1.42931	0.000218669
Gpx6	75512	chr13:21404072-21411493:+	-2.50601	1.08144e-14
Grap2	17444	chr15:80403027-80483284:+	-1.24146	0.000298466
Grb10	14783	chr11:11830502-11937423:-	1.11413	7.7531e-07
Grem2	23893	chr1:176763916-176851950:-	1.01933	0.000302654
Grk5	14773	chr19:60965652-61168458:+	-1.83464	3.3321e-41
Grm8	14823	chr6:27225121-28084369:-	1.67153	7.41954e-10
Gsn	227753	chr2:35111879-35163422:+	-0.721706	0.000167139
Gspt2	14853	chrX:91881408-91883900:+	1.62549	2.23226e-13
Gsta3	14859	chr1:21230666-21255656:+	-0.694954	4.27083e-13
Gstk1	76263	chr6:42195934-42200440:+	-0.533719	5.14333e-08
Gstm2	14863	chr3:107784620-107789354:-	-0.792124	8.34771e-11
Gsto2	68214	chr19:47940035-47960795:+	1.60877	2.88836e-06
Gstp2	14869	chr19:4040288-4042221:-	-1.01348	0.000658594
Gstt3	103140	chr10:75236867-75244159:-	-0.999271	9.86372e-05
Guk1	14923	chr11:58997357-59005454:-	-0.897047	2.04772e-22
Gulp1	70676	chr1:44608516-44853681:+	-1.38083	6.59239e-05
H2-Bl	14963	chr17:36217134-36221194:-	3.4724	8.94469e-30
H2-DMb1	14999	chr17:34290136-34297174:+	-1.46192	1.75042e-07
H2-Ea-ps	100504404	chr17:34479157-34481590:-	4.2139	9.88876e-33
H2-Eb1	14969	chr17:34442812-34453619:+	-1.32532	0.000403684
H2-K1	14972	chr17:34132957-34137278:-	-0.55953	1.09252e-08
H2-Q1	15006	chr17:35457503-35462044:+	2.52634	3.29399e-21
H2-Q2	15013	chr17:35479278-35482667:+	3.98713	1.04841e-41
H2-Q4	15015	chr17:35516562-35521619:+	1.71703	9.59389e-24
H2-Q5	15016	chr17:35531044-35532575:+	-2.66713	2.32725e-19
H2-T24	15042	chr17:36142640-36157505:-	1.17205	3.10011e-24
Habp4	56541	chr13:64263174-64287845:+	-0.895566	3.76789e-57
Hacd2	70757	chr16:35022507-35109261:+	-0.778465	1.07284e-17
Hal	15109	chr10:92951513-92979506:+	-0.661651	8.32882e-08
Hamp	84506	chr7:31727388-31729036:-	0.702118	0.000237688
Haus4	219072	chr14:55160622-55173198:-	0.505889	4.70417e-10
Haus8	76478	chr8:73775023-73796489:-	-1.03907	3.81073e-11
Hck	15162	chr2:152934204-152977177:+	-0.810926	2.9831e-08
Hcls1	15163	chr16:36935069-36963300:+	-0.867297	5.03991e-09
Hdac9	79221	chr12:34732447-35601767:-	-1.04732	5.22317e-05
Hdc	15186	chr2:126419396-126444414:-	-2.05603	1.75895e-23
Hddc3	68695	chr7:87488023-87490983:+	3.29494	5.51198e-125
Hdgfrp3	29877	chr7:89026142-89079345:-	-1.14656	3.90294e-10
Hdhd3	72748	chr4:62160088-62163234:-	1.09303	1.36378e-09
Hemk1	69536	chr9:107229413-107240681:-	0.617267	7.91307e-12
Heph	15203	chrX:93650775-93769823:+	-0.68415	9.41858e-05
Hgfac	54426	chr5:35384158-35391110:+	0.529788	1.29674e-12
Hhipl1	214305	chr12:109544480-109566510:+	2.11884	1.48095e-15
Hist1h1c	50708	chr13:23830676-23831400:+	-0.545853	2.51837e-06
Hist1h2ak	319169	chr13:21845246-21845781:-	-1.30126	4.77031e-05
Hist1h2al	667728	chr13:51295453-51298435:-	5.63434	1.75218e-103
Hist1h2bl	319185	chr13:21807582-21808012:-	1.25285	0.00030317
Hist1h3i	319153	chr13:21874784-21875266:-	-1.27403	0.000136388
Hist1h4a	326619	chr13:23852664-23853118:-	1.94989	6.73482e-22
Hist1h4i	319158	chr13:22132829-22133231:-	1.58263	7.78336e-22
Hist1h4k	319160	chr13:21842014-21842422:-	-1.17446	0.00022631
Hist2h2ac	319176	chr3:96024336-96024803:-	-1.41653	4.34985e-12
Hist2h2bb	319189	chr3:96073623-96074115:+	0.559849	9.40183e-05
Hist3h2a	319162	chr11:58768187-58768694:+	-0.574518	0.000143042
Hist4h4	320332	chr6:136752514-136752952:-	2.00373	2.8431e-36
Hjurp	381280	chr1:90155431-90174154:-	-0.742668	3.07926e-10
Hk2	15277	chr6:82675021-82724448:-	-0.827415	0.000377468
Hk3	212032	chr13:55107346-55122746:-	-0.956603	4.7172e-07
Hmga2-ps1	15365	chr1:178764755-178766264:-	1.29255	6.17833e-05
Hmgn2	15331	chr4:133520654-133523906:-	-1.41023	1.50878e-15
Hmgn3	94353	chr9:83003549-83040214:-	-1.09151	0.000349594
Hn1	15374	chr11:115358667-115375684:-	-0.742898	3.30883e-13
Hnrnpa3	229279	chr2:75497316-75507464:+	-0.577685	1.2469e-08
Hr	15460	chr14:70953863-70973355:+	-2.84938	4.32125e-25
Hsbp1l1	66255	chr18:80426495-80443841:-	0.835695	0.000162329
Hsd17b10	15108	chrX:148436439-148438985:+	-0.959516	2.39748e-41
Hsd17b11	114664	chr5:104418784-104450815:-	-0.509151	0.000192313
Hsd17b13	243168	chr5:104384461-104406407:-	-1.13128	1.13934e-12
Hsd17b6	27400	chr10:127427992-127444564:-	1.60947	6.90982e-30
Htatip2	53415	chr7:57014476-57029369:+	-0.722908	4.61764e-15
Hyi	68180	chr4:118032604-118035349:+	0.854909	3.56074e-13
I830077J02Rik	433638	chr3:105728809-105735582:-	-1.45129	2.56394e-05
Id2	15902	chr12:25778664-25780957:-	0.522886	0.000232527
Id4	15904	chr13:48356796-48359405:+	-1.00311	0.000232527
Ier2	15936	chr8:87185230-87186751:-	0.652873	0.000505015
Ifi202b	26388	chr1:175892700-175912975:-	5.10567	6.85994e-67
Ifi204	15951	chr1:175677425-175697050:-	-2.22952	2.90039e-49
Ifi205	226695	chr1:175942129-175961886:-	-1.30441	1.50966e-06
Ifi27l2b	217845	chr12:104689108-104695433:-	-0.675119	0.000446175
Ifi44l	15061	chr3:151421701-151425855:-	3.58721	5.14442e-27
Ift122	81896	chr6:115803546-115876717:+	-1.73064	1.03995e-31
Ift46	76568	chr9:44581092-44600797:+	0.529035	4.10009e-16
Ift57	73916	chr16:49699407-49765239:+	0.817744	0.000184312
Igfals	16005	chr17:25015715-25018953:+	0.809815	1.2e-10
Igfbp2	16008	chr1:72871054-72899045:+	1.02596	2.16869e-10
Igsf23	70080	chr7:20522654-20536092:-	3.1543	8.52397e-63
Igsf3	78908	chr3:101181048-101266983:+	1.24919	4.08823e-10
Igsf6	80719	chr7:128207581-128218044:-	-0.744811	5.87613e-05
Igtp	16145	chr11:58013058-58021094:+	0.929042	0.000794685
Ikbip	67454	chr10:90545784-90565358:+	0.693461	1.13402e-06
Ikzf1	22778	chr11:11585928-11672929:+	-0.624849	0.000746831
Il18	16173	chr9:50373473-50389942:+	-0.578711	5.64567e-07
Il20rb	213208	chr9:100358138-100386892:-	-1.1964	0.000878952
Il2rg	16186	chrX:98459724-98463594:-	-1.12585	7.60392e-06
Impa2	114663	chr18:67448877-67478495:+	0.761779	0.000778037
Inf2	70435	chr12:113826995-113853768:+	-1.11936	2.31069e-24
Inhba	16323	chr13:16106308-16119044:+	1.28438	4.8317e-09
Ints10	70885	chr8:71317828-71353309:+	0.647144	9.53775e-12
Irf6	54139	chr1:194979306-194998229:+	0.53073	7.14373e-08
Irg1	16365	chr14:103446229-103455790:+	-1.54789	0.000107541
Isoc2a	664994	chr7:4828655-4847318:+	-0.82937	4.8306e-35
Isoc2b	67441	chr7:4796562-4817781:-	-1.31957	8.18144e-26
Itgal	16408	chr7:134439774-134478651:+	-0.834914	1.92157e-06
Itgax	16411	chr7:135273082-135294171:+	-1.49083	1.59073e-06
Itpka	228550	chr2:119568073-119576989:+	1.73489	6.32988e-14
Itpripl1	73338	chr2:126964505-126969193:-	-1.51487	1.47587e-21
Itpripl2	319622	chr7:125628626-125635489:-	-0.58115	2.93083e-08
Jak3	16453	chr8:74200282-74214476:+	-0.742392	4.72761e-06
Jph1	57339	chr1:16985021-17087970:-	-1.31381	1.08913e-08
Kank4	242553	chr4:98421583-98484228:-	1.31487	0.000961164
Kbtbd11	74901	chr8:15011025-15033332:+	-2.15582	1.8567e-13
Kcna2	16490	chr3:106904485-106917923:+	-1.19271	2.07032e-10
Kcnj10	16513	chr1:174271341-174304216:+	1.37219	4.57441e-10
Kcnk1	16525	chr8:128519002-128554585:+	3.28448	3.92182e-32
Kcnk10	72258	chr12:99667647-99816423:-	1.69918	4.74969e-17
Kcns3	238076	chr12:11097008-11157648:-	-1.59601	8.12452e-06
Kcp	333088	chr6:29432036-29457952:-	-1.23066	9.54442e-10
Kctd1	106931	chr18:15127194-15309955:-	0.753112	0.000471947
Kctd21	622320	chr7:104480833-104498726:+	-0.626237	6.22899e-10
Kif18a	228421	chr2:109120895-109181903:+	-1.54797	4.66141e-08
Kitl	17311	chr10:99478458-99563046:+	-2.33841	3.68818e-63
Klf4	16600	chr4:55540009-55545347:-	-1.16723	0.000196308
Klhdc7a	242721	chr4:139518088-139523941:-	0.872007	5.10637e-08
Klhl26	234378	chr8:72974127-73000842:-	0.699387	1.00429e-11
Klhl33	546611	chr14:51511064-51512930:-	3.00201	3.54579e-18
Klk1b22	13646	chr7:51368053-51372246:+	4.74484	1.9948e-52
Klk1b24	16617	chr7:51443633-51447821:+	3.80833	2.52631e-32
Klk1b4	18048	chr7:51462805-51467124:+	1.46204	1.65227e-14
Klra2	16633	chr6:131169253-131197380:-	-0.947232	0.000212704
Klrb1c	17059	chr6:128728503-128738659:-	-1.84806	1.34137e-06
Klrc1	16641	chr6:129616035-129628991:-	-1.54543	4.96916e-05
Kmo	98256	chr1:177562324-177590984:+	-0.52671	3.43927e-13
Krt18	16668	chr15:101858647-101862457:+	-0.538028	8.49724e-08
Krt8	16691	chr15:101827142-101834773:-	-0.783763	1.61089e-08
Lair1	52855	chr7:3958675-4014806:-	-0.920492	1.89861e-09
Lama3	16774	chr18:12492533-12741521:+	0.785966	0.000621834
Lama5	16776	chr2:179911078-179960564:-	-1.80064	3.12695e-21
Lamb1	16777	chr12:31950159-32014504:+	-0.502905	5.56287e-08
Laptm5	16792	chr4:130469249-130492063:+	-0.652666	5.29525e-07
Lcp2	16822	chr11:33947201-33992280:+	-0.561404	0.000436964
Lgals1	16852	chr15:78757155-78760895:+	-2.89937	2.50787e-61
Lgals3	16854	chr14:47993535-48005842:+	-0.816076	1.8679e-05
Lgr5	14160	chr10:114887370-115024836:-	-0.925386	8.16697e-08
Lhfp	108927	chr3:52845469-53065601:+	-1.36324	2.40565e-34
Lhpp	76429	chr7:139802326-139898102:+	-0.881262	4.80057e-10
Lifr	16880	chr15:7079572-7147489:+	0.767608	2.00881e-05
Lilra6	18726	chr7:3859882-3867103:-	1.2696	0.000673976
Limd2	67803	chr11:106017570-106021456:-	0.569838	4.13744e-08
Limk1	16885	chr5:135131909-135164460:-	-0.791671	1.97477e-07
Lman2l	214895	chr1:36480031-36502116:-	0.613571	2.05307e-06
Lncbate1	109215	chr8:111077152-111108577:-	-3.78704	4.45859e-33
Lnx1	16924	chr5:74988472-75098928:-	1.33285	7.79587e-05
Loxl4	67573	chr19:42666769-42687296:-	-2.10901	1.44982e-09
Lpcat2	270084	chr8:95379249-95443178:+	-1.10248	1.35868e-12
Lpl	16956	chr8:71404454-71430831:+	1.44332	1.33154e-22
Lrch1	380916	chr14:75154480-75347684:-	-0.558258	5.06598e-07
Lrmp	16970	chr6:145064156-145123448:+	-1.00074	6.31106e-09
Lrrc20	216011	chr10:60938581-61044976:+	-0.632997	6.15392e-07
Lrrc24	378937	chr15:76545706-76552603:-	1.79732	5.60149e-10
Lrrc51	69358	chr7:109061503-109082371:-	0.642053	0.000133558
Lrrc61	243371	chr6:48504798-48520721:+	1.05502	2.35632e-16
Lrrc8c	100604	chr5:105948490-106037973:+	-0.899504	4.0688e-07
Lrrk2	66725	chr15:91503655-91646555:+	-0.680076	3.58005e-12
Lsm4	50783	chr8:73197130-73202651:+	-0.686317	9.36849e-18
Ltbp4	108075	chr7:28090160-28122631:-	-0.534473	5.46912e-09
Ly6a	110454	chr15:74825307-74828461:-	1.28494	2.12107e-06
Ly6c2	100041546	chr15:74938591-74942379:-	-1.48776	8.80616e-05
Ly6d	17068	chr15:74592486-74593997:-	-1.36433	0.000181397
Ly6e	17069	chr15:74785481-74790335:+	0.507398	0.00030317
Ly86	17084	chr13:37437214-37510905:+	-0.854833	1.1785e-07
Lyrm2	108755	chr4:32887234-32889229:+	0.626466	7.17294e-11
Lyrm7	75530	chr11:54652791-54674093:-	-1.66029	5.43705e-17
Lyz2	17105	chr10:116714597-116719328:-	-0.860643	1.94069e-07
Lzts1	211134	chr8:71659402-71664852:-	-1.32385	0.00087007
Mansc1	67729	chr6:134559225-134582506:-	0.856855	5.49675e-05
Mansc4	545893	chr6:147023584-147035554:-	-1.58664	5.2671e-07
Map1b	17755	chr13:100191419-100286557:-	-1.08616	8.45547e-07
Map3k15	270672	chrX:156426365-156561283:+	-1.1099	2.12774e-06
Map4k1	26411	chr7:29767873-29788297:+	-1.60606	2.87938e-07
Map4k4	26921	chr1:39957758-40083155:+	-0.808697	3.1446e-12
Map9	213582	chr3:82161994-82199190:+	1.20554	8.85437e-11
Mapk4	225724	chr18:74088141-74224603:-	0.871852	0.000534476
Mapkapk3	102626	chr9:107157258-107192208:-	-1.52494	1.96021e-11
March8	71779	chr6:116288040-116359561:+	-0.500936	1.58533e-14
March9	216438	chr10:126493106-126497240:-	1.34281	0.000148209
Marveld3	73608	chr8:112471809-112486105:-	1.23889	1.05686e-07
Mas1	17171	chr17:13033871-13061009:-	-1.47835	0.000157611
Mbd4	17193	chr6:115790715-115803359:-	-1.0823	3.53805e-10
Mbnl3	171170	chrX:48466671-48559167:-	1.60095	4.21772e-15
Mcam	84004	chr9:43942741-43950809:+	-1.1749	4.33343e-16
Mcm10	70024	chr2:4911770-4933837:-	0.737802	3.63541e-06
Mcm2	17216	chr6:88833468-88848774:-	-1.33308	1.1114e-14
Mcm3	17215	chr1:20793095-20810294:-	-0.614467	0.000245245
Mcm4	17217	chr16:15623990-15637493:-	-0.720155	7.64586e-09
Mcm5	17218	chr8:77633408-77652338:+	-1.15682	1.21274e-09
Mdga1	74762	chr17:29964903-30024827:-	1.5159	0.000109369
Meiob	75178	chr17:24941327-24976732:+	0.920593	1.65719e-12
Metap1d	66559	chr2:71291395-71363248:+	-0.601739	2.00538e-16
Mettl13	71449	chr1:164463803-164478476:-	0.849347	1.03381e-11
Mettl21b	100504608	chr10:126469961-126478450:-	1.39908	0.0004349
Mfap1a	67532	chr2:121318417-121332392:-	0.535917	1.04914e-05
Mfge8	17304	chr7:86278654-86293946:-	-0.68467	3.58295e-09
Mfn2	170731	chr4:147247695-147279018:-	-0.519978	5.06657e-14
Mgmt	17314	chr7:144086294-144319871:+	-0.720855	7.46418e-12
Micalcl	100504195	chr7:119511822-119556618:+	1.63722	5.67375e-29
Mief2	237781	chr11:60541900-60546453:+	-1.16415	1.18024e-23
Mier2	70427	chr10:79002990-79017873:-	0.716345	8.71671e-10
Miip	28010	chr4:147234887-147242828:-	-1.39761	2.02042e-32
Mir292b	102467000	chr7:3219199-3219260:-	-3.12521	4.80667e-19
Mirt2	100038659	chr15:76097217-76100269:-	-1.56083	8.67869e-07
Mkrn2os	70291	chr6:115533565-115542594:-	-2.8446	4.14437e-117
Mkx	210719	chr18:6934964-7004777:-	1.8991	1.69862e-18
Mlph	171531	chr1:92811677-92847719:+	-1.41038	5.45762e-07
Mmel1	27390	chr4:154243694-154269639:+	2.21688	4.65156e-09
Mmp23	26561	chr4:155024764-155027493:-	-1.58828	2.30546e-07
Mmrn1	70945	chr6:60894311-60939372:+	-1.27428	0.000299705
Mnda	381308	chr1:175826472-175843177:-	-0.922265	5.99251e-06
Mogat1	68393	chr1:78507635-78534748:+	-3.06398	2.36867e-24
Mospd2	76763	chrX:161374106-161418307:-	-0.52011	1.65024e-07
Mov10	17454	chr3:104597750-104621481:-	0.634799	2.43479e-10
Moxd1	59012	chr10:23943323-24022589:+	-1.75402	1.48811e-07
Mpc1	55951	chr17:8476678-8490526:+	-0.685989	3.73089e-27
Mpp7	75739	chr18:7347960-7626861:-	1.21265	3.40183e-22
Mpped2	77015	chr2:106533616-106708517:+	2.21841	1.73964e-11
Mr1	15064	chr1:156975008-156993910:-	1.06792	8.58067e-14
Mrap	77037	chr16:90738569-90750021:+	-0.516428	8.50139e-09
Mri1	67873	chr8:86774475-86781223:-	-0.871408	2.04648e-27
Mrpl14	68463	chr17:45823321-45835444:+	0.736874	3.73374e-14
Mrpl27	94064	chr11:94515105-94521401:+	-0.699074	3.12532e-33
Mrpl48	52443	chr7:107697631-107756510:-	-0.889248	3.09463e-36
Ms4a1	12482	chr19:11325093-11340641:-	-1.39807	9.18578e-05
Msantd1	403174	chr5:35258564-35266488:+	-2.0101	1.58651e-07
Msh5	17687	chr17:35165550-35183690:-	2.06402	8.04516e-27
Msn	17698	chrX:93291384-93363892:+	-0.525776	3.99924e-09
Mt1	17748	chr8:96702989-96704227:+	1.57592	1.4056e-05
Mta1	116870	chr12:114336489-114375417:+	0.58404	5.02137e-14
Mtap	66902	chr4:88783274-88826994:+	0.817322	1.03721e-26
Mtmr7	54384	chr8:41635513-41720146:-	2.36517	8.35546e-97
Mtrr	210009	chr13:68699657-68721046:-	0.71506	1.07616e-07
Mtss1	211401	chr15:58772789-58913581:-	0.718588	2.84806e-05
Mturn	68235	chr6:54631618-54653849:+	0.558999	0.000398252
Mug1	17836	chr6:121788559-121839075:+	0.551901	0.000376635
Mug2	17837	chr6:121956816-122035985:+	-3.10626	5.99513e-46
Mup1	17840	chr4:60510885-60514832:-	-1.99743	1.45762e-08
Mup11	100039028	chr4:60671339-60675267:-	-7.44381	2.47979e-115
Mup12	100039054	chr4:60732254-60736153:-	2.04608	1.9613e-10
Mup14	100039116	chr4:60961069-60965030:-	-7.45162	6.81887e-111
Mup15	100039150	chr4:61096819-61100736:-	-3.12594	5.35245e-17
Mup17	100039206	chr4:61252963-61256864:-	-2.06006	9.94309e-08
Mup19	100189605	chr4:61439362-61443258:-	-3.03329	2.9872e-23
Mup2	17841	chr4:60591113-60675242:-	-3.65809	3.73539e-23
Mup2	17841	chr4:60961051-61100734:-	-1.52756	9.06083e-06
Mup2	17841	chr4:60148785-60152728:-	2.10361	5.11764e-17
Mup20	381530	chr4:61711269-61715151:-	-1.80175	5.21448e-13
Mup21	381531	chr4:61808866-61811875:-	1.46306	1.46659e-08
Mup8	100041687	chr4:60231493-60235471:-	-1.37357	1.41755e-06
Mup9	100038948	chr4:60430919-60434824:-	2.09673	2.0235e-08
Mx2	17858	chr16:97757688-97782508:+	1.3635	4.12987e-22
Mxra7	67622	chr11:116664714-116689360:-	-1.15621	2.93235e-11
Mxra8	74761	chr4:155213789-155218211:+	-0.788657	3.17995e-09
Myadm	50918	chr7:3289039-3299350:+	-0.570545	3.31791e-05
Myef2	17876	chr2:124912007-124949396:-	-0.526504	9.13789e-06
Myh11	17880	chr16:14194620-14291501:-	-0.903865	0.000139373
Myh7b	668940	chr2:155436979-155460043:+	2.98864	5.2231e-19
Mylk3	213435	chr8:87848828-87904940:-	0.794486	6.80832e-05
Myo7a	17921	chr7:105199564-105268003:-	-1.30919	3.99587e-70
Myom1	17929	chr17:71368897-71476196:+	-1.38645	1.06573e-06
Naaa	67111	chr5:92686686-92707207:-	-0.6728	0.00014691
Naip1	17940	chr13:101177725-101222819:-	-1.72349	1.4205e-09
Naip5	17951	chr13:100981695-101017291:-	-0.667565	0.000688087
Nat8	68396	chr6:85780381-85781884:-	-1.38591	2.02561e-05
Nat8f5	69049	chr6:85767212-85770966:-	-3.19265	5.31313e-18
Nat8f6	100504710	chr6:85758045-85759871:-	-3.1409	5.84978e-18
Nat8f7	100043497	chr6:85656701-85658555:-	2.84392	3.47994e-19
Nav1	215690	chr1:137331157-137481932:-	-0.839348	2.03628e-07
Ncf1	17969	chr5:134695923-134705495:-	-0.992223	1.83e-07
Nckap1l	105855	chr15:103284256-103329231:+	-0.619809	1.3708e-07
Nckipsd	80987	chr9:108710711-108720697:+	-0.518202	0.000452625
Ncmap	230822	chr4:134925492-134954142:-	-2.49277	3.22914e-14
Ndufa12	66414	chr10:93661754-93683693:+	0.627979	9.07355e-25
Ndufaf6	76947	chr4:10978195-11003352:-	-0.65057	1.79928e-11
Nes	18008	chr3:87775015-87784373:+	-0.744476	2.9657e-06
Neto1	246317	chr18:86564344-86671289:+	1.66853	6.51843e-07
Neto2	74513	chr8:88160487-88214908:-	-1.44176	4.93674e-05
Nfam1	74039	chr15:82827166-82863827:-	-0.888537	1.87445e-07
Nfkbie	18037	chr17:45692649-45700117:+	0.779569	3.77792e-05
Nfkbil1	18038	chr17:35357120-35372760:-	0.528372	0.000168602
Ngdn	68966	chr14:55634291-55642974:+	0.656188	1.94555e-06
Ngfr	18053	chr11:95430140-95449012:-	0.630069	0.0005476
Ngrn	83485	chr7:87406101-87410264:+	0.986004	4.54236e-34
Nhlrc1	105193	chr13:47107926-47110219:-	0.914696	2.98782e-05
Nipa1	233280	chr7:63233854-63274943:-	1.13977	6.31553e-07
Nkd1	93960	chr8:91045243-91118786:+	-0.615447	0.000517117
Nkd2	72293	chr13:73956776-73985079:-	-1.58016	2.31728e-05
Nkiras1	69721	chr14:19103650-19116514:+	0.976737	4.00332e-24
Nle1	217011	chr11:82714270-82721897:-	0.727539	2.43405e-08
Nln	75805	chr13:104813519-104899694:-	-0.919252	2.62501e-49
Nlrp12	378425	chr7:3221511-3249741:-	-4.02698	7.63903e-46
Nlrp1a	195046	chr11:70904699-70958206:-	-1.59447	2.37781e-05
Nlrp1c-ps	627984	chr11:71055932-71098734:-	-3.56627	5.26266e-29
Nlrp5-ps	100417675	chr7:15116003-15208415:-	-1.67243	7.25704e-07
Nme2	18103	chr11:93811128-93817570:-	0.968977	3.4776e-18
Nmral1	67824	chr16:4711318-4719356:-	0.858674	3.34008e-09
Nmrk1	225994	chr19:18706506-18726674:+	-1.32404	2.14952e-17
Nnmt	18113	chr9:48399982-48413228:-	-4.64485	4.01386e-77
Nob1	67619	chr8:109936389-109948938:-	0.552782	0.000371608
Nphp1	53885	chr2:127566468-127614627:-	0.697495	6.02955e-07
Npm3-ps1	108176	chr6:85026135-85027120:+	1.86933	8.61941e-07
Npnt	114249	chr3:132544709-132613255:-	-1.00287	0.000408242
Npr2	230103	chr4:43644807-43664112:+	-0.781056	4.24094e-07
Nptx1	18164	chr11:119400033-119409134:-	2.047	1.47858e-10
Nqo1	18104	chr8:109912125-109927105:-	-1.14644	9.30371e-13
Nr1d2	353187	chr14:19036570-19071620:-	0.678432	8.25549e-05
Nrarp	67122	chr2:25036278-25038852:+	-1.1941	5.26046e-05
Nrp1	18186	chr8:130882973-131029375:+	0.641494	5.2474e-06
Nsun7	70918	chr5:66651137-66689267:+	2.27327	5.9806e-18
Nt5c2	76952	chr19:46961321-47089679:-	0.61309	1.79935e-11
Nt5c3b	68106	chr11:100283635-100302403:-	1.16886	8.69605e-14
Nt5e	23959	chr9:88222447-88266927:+	1.25549	4.00091e-16
Ntn3	18209	chr17:24340791-24346332:-	-1.29516	4.61764e-15
Ntn4	57764	chr10:93103794-93208717:+	-0.829134	8.7134e-18
Ntrk1	18211	chr3:87582166-87599084:-	-2.83851	1.50285e-14
Ntrk2	18212	chr13:58907930-59235331:+	1.5336	2.06487e-05
Nudcd3	209586	chr11:6005695-6100454:-	0.730389	3.13595e-51
Nudt16	75686	chr9:105031668-105034135:-	0.714384	2.59214e-07
Nudt18	213484	chr14:70977654-70982378:+	-0.545702	4.58964e-05
Nudt7	67528	chr8:116657474-116676212:+	0.594152	8.86605e-05
Nuggc	100503545	chr14:66224104-66267280:+	4.78563	2.95869e-45
Nxpe2	78252	chr9:48126087-48148981:-	-0.8323	1.83771e-11
Nxpe4	244853	chr9:48170124-48208108:+	-3.05296	2.51536e-22
Oasl1	231655	chr5:115373249-115387920:+	-0.848243	1.07611e-07
Oat	18242	chr7:139749158-139768081:-	-1.39311	1.32186e-14
Obp2a	227627	chr2:25555594-25558846:+	1.54159	4.39784e-05
Ocel1	77090	chr8:73895197-73897588:+	0.879454	3.66193e-13
Ocln	18260	chr13:101267322-101322453:-	0.874198	2.24723e-06
Odc1	18263	chr12:17551679-17558308:+	-0.587088	1.60226e-05
Ogn	18295	chr13:49703440-49719869:+	-1.38221	3.57862e-11
Olfm3	229759	chr3:114606996-114828682:+	0.681461	0.000332893
Olfml1	244198	chr7:114710947-114734879:+	0.652989	4.57379e-17
Olfml3	99543	chr3:103539317-103541924:-	-0.789931	3.28029e-07
Olfr1033	258571	chr2:85860797-85884965:+	-5.78762	4.21287e-99
Olfr1034	258216	chr2:85886601-85887623:+	-3.8503	2.32224e-34
Olig1	50914	chr16:91270014-91272184:+	-2.4191	1.33693e-23
Orc6	56452	chr8:87823531-87832178:+	-0.553527	0.000470062
Orm2	18406	chr4:63023483-63026911:+	-1.24294	3.08886e-05
Orm3	18407	chr4:63017196-63020545:+	-1.01899	2.5695e-05
Ostc	66357	chr3:130398835-130412362:-	0.636853	4.54469e-06
P2rx3	228139	chr2:84836709-84875991:-	-1.10691	1.55244e-05
P2ry1	18441	chr3:60806707-60812904:+	0.6483	7.99534e-05
P2ry10	78826	chrX:104284674-104300309:+	-1.32148	7.33508e-05
P2ry2	18442	chr7:108145082-108160567:-	0.622204	0.000176404
P4hb	18453	chr11:120421618-120434250:-	-0.564748	5.33884e-10
Pak1	18479	chr7:104991449-105060891:+	2.41974	9.19695e-46
Paqr7	71904	chr4:134052676-134066152:+	-0.717372	2.90835e-06
Parp9	80285	chr16:35938556-35972707:+	-0.65103	1.40163e-25
Pbx4	80720	chr8:72356603-72396191:+	-2.34164	4.91876e-10
Pcbp4	59092	chr9:106356169-106366342:+	0.897968	6.67183e-10
Pcdh11x	245578	chrX:117403936-118024227:+	-1.83544	3.4195e-07
Pcdh17	219228	chr14:84843370-84936867:+	-3.84357	2.81054e-38
Pcdh7	54216	chr5:58109320-58524474:+	-1.30608	2.01406e-11
Pcdh9	211712	chr14:93412919-94289888:-	-2.03062	2.45521e-08
Pcdhga3	93711	chr18:37833989-38001526:+	-1.35911	0.000100025
Pcdhgb2	93700	chr18:37849513-38001526:+	-1.02546	1.12797e-05
Pctp	18559	chr11:89843858-89864208:-	-0.835263	9.58097e-07
Pde4c	110385	chr8:73247963-73275075:+	1.47107	2.00758e-35
Pde4d	238871	chr13:109444371-110746177:+	-0.991832	2.59154e-05
Pde6h	78600	chr6:136903044-136912004:+	3.11752	2.34051e-18
Pde9a	18585	chr17:31523179-31613254:+	-0.88181	2.59949e-16
Pdilt	71830	chr7:126630101-126666996:-	1.45037	1.63627e-37
Pdlim4	30794	chr11:53868430-53882519:-	-1.17074	0.000133817
Pex11a	18631	chr7:86882150-86887911:-	-0.909321	2.63258e-17
Pex19	19298	chr1:174056886-174066628:+	-0.523312	2.54501e-16
Pglyrp1	21946	chr7:19470039-19475787:+	2.36887	3.07731e-13
Pgm5	226041	chr19:24752751-24936332:-	1.2164	1.28362e-24
Phb	18673	chr11:95528271-95542087:+	-0.622848	2.85293e-19
Phf20	228829	chr2:156022383-156135689:+	0.585873	2.60387e-12
Phldb1	102693	chr9:44494391-44543281:-	-1.06563	4.09264e-15
Phospho1	237928	chr11:95685814-95693454:+	-1.29909	2.28571e-17
Phtf1	18685	chr3:103772033-103811414:+	-0.613608	6.31125e-09
Pianp	319352	chr6:124946738-124953117:+	2.26871	5.19493e-12
Pigc	67292	chr1:163899319-163903566:+	0.517774	7.42482e-09
Pigf	18701	chr17:87396599-87424741:-	0.783023	7.95326e-08
Pigt	78928	chr2:164323025-164333801:+	1.14973	5.86886e-87
Pik3c2a	18704	chr7:123480790-123586972:-	-0.724124	5.76056e-18
Pik3c2g	18705	chr6:139535772-139917804:+	1.62501	1.61054e-28
Pik3cd	18707	chr4:149023277-149075738:-	-0.724701	0.000326436
Pilra	231805	chr5:138263180-138277506:-	-0.803729	4.14829e-08
Pira6	18729	chr7:4225745-4234530:+	2.62527	6.77662e-20
Pirb	18733	chr7:3664107-3671984:-	-0.593506	0.000254735
Pisd-ps2	328734	chr17:3064318-3084183:-	-0.709744	5.73574e-17
Pitpnm1	18739	chr19:4099998-4113965:+	-0.60371	6.0565e-05
Pkd2	18764	chr5:104888476-104934838:+	-1.78344	1.04875e-49
Pkdcc	106522	chr17:83614623-83624409:+	0.784416	5.01251e-08
Pkhd1	241035	chr1:20047860-20608138:-	-0.706921	7.13635e-10
Pkmyt1	268930	chr17:23863303-23873696:+	-1.19518	0.000728255
Pknox2	208076	chr9:36698564-36954907:-	-1.72378	6.55572e-09
Pla1a	85031	chr16:38396203-38433225:-	-0.636832	1.10266e-18
Pla2g12a	66350	chr3:129581524-129598743:+	0.680231	3.03741e-05
Pla2g4a	18783	chr1:151676749-151808420:-	-0.895585	1.34667e-07
Plcb2	18796	chr2:118533253-118554174:-	-0.858534	1.40968e-07
Plcd3	72469	chr11:102931610-102962972:-	-1.57403	1.03458e-06
Plcg2	234779	chr8:120022175-120159042:+	-0.591124	0.000234811
Plcl2	224860	chr17:50648872-50827819:+	-1.16487	9.15395e-40
Pld1	18805	chr3:27837602-28032284:+	-0.630939	2.75353e-06
Pld4	104759	chr12:113998866-114007197:+	-0.6666	1.70068e-05
Plek	56193	chr11:16871209-16908721:-	-0.564525	0.000207101
Plekha2	83436	chr8:26149617-26212283:-	-0.605287	2.13375e-07
Plekhb1	27276	chr7:107792410-107810908:-	-1.67649	1.62024e-22
Plekhf1	72287	chr7:39005673-39013013:-	0.879211	6.70635e-06
Plin2	11520	chr4:86302469-86315963:-	-0.538208	0.000512771
Plin4	57435	chr17:56240014-56249225:-	-0.977807	4.73467e-06
Plppr5	75769	chr3:117278145-117392426:+	-1.51609	9.85764e-05
Pls1	102502	chr9:95653061-95745698:-	1.29748	1.21577e-06
Pls3	102866	chrX:73030993-73120509:-	-0.776151	5.80533e-18
Plscr2	18828	chr9:92170440-92192590:+	-1.60108	5.05353e-32
Plscr4	235527	chr9:92352216-92387354:+	-0.520915	6.61388e-05
Plxna2	18845	chr1:196446023-196643062:+	-0.871388	1.49645e-07
Plxna4	243743	chr6:32094559-32538192:-	-0.587962	0.000332905
Plxnb1	235611	chr9:108997950-109022429:+	-0.682285	1.6008e-05
Pmaip1	58801	chr18:66618258-66625212:+	-1.05457	0.000879578
Pmm1	29858	chr15:81781536-81791360:-	-1.2179	8.97504e-07
Pmp22	18858	chr11:62942484-62973049:+	-0.754026	4.18009e-07
Pnldc1	240023	chr17:13081768-13102866:-	-1.79441	6.73633e-08
Pold1	18971	chr7:51788114-51804185:-	-1.01641	3.95462e-11
Pold3	67967	chr7:107230623-107270010:-	0.885502	8.29127e-24
Pole	18973	chr5:110715338-110766472:+	-0.726506	9.76398e-05
Poln	272158	chr5:34349828-34512175:-	3.35931	4.88597e-36
Polr1d	20018	chr5:147888922-147922937:+	-0.528264	3.57997e-13
Pop4	66161	chr7:39047839-39056367:-	-1.35238	2.15304e-40
Pparg	19016	chr6:115310969-115440419:+	-5.59876	5.93034e-105
Ppbp	57349	chr5:91197544-91199086:+	-1.95255	3.46085e-10
Ppdpf	66496	chr2:180922048-180923209:+	-1.35868	2.63212e-13
Ppfia4	68507	chr1:136193360-136229505:-	-3.11353	7.82573e-21
Ppib	19035	chr9:65907976-65914436:+	0.625998	4.91275e-07
Ppil4	67418	chr10:7512692-7542361:+	0.515678	3.78346e-09
Ppl	19041	chr16:5086384-5132574:-	-1.17976	1.03855e-08
Ppm1h	319468	chr10:122115818-122382849:+	-0.633734	9.29514e-05
Ppm1m	67905	chr9:106097284-106101564:-	-0.919453	2.56569e-22
Ppp1r13b	21981	chr12:113066669-113146266:-	-1.12383	1.35669e-15
Ppp1r18	76448	chr17:36002540-36012541:+	-0.505888	0.000681699
Ppp1r3b	244416	chr8:36438795-36451191:+	-0.764879	0.000304266
Ppp1r3e	105651	chr14:55494434-55496375:-	-1.35167	2.38413e-06
Ppp1r42	69312	chr1:9958703-9999217:-	1.64667	1.12797e-05
Ppp1r9a	243725	chr6:4853320-5115661:+	-2.55174	6.96571e-72
Ppp2r1b	73699	chr9:50665029-50702334:+	-0.582605	4.12812e-12
Pqlc2	212555	chr4:138853920-138866615:-	1.11051	1.90284e-19
Prdm9	213389	chr17:15680043-15700287:-	0.843264	8.25176e-17
Prdx4	53381	chrX:151758461-151773003:-	0.511907	2.11622e-05
Prelid2	77619	chr18:42035350-42110848:-	3.82005	5.70286e-89
Prex1	277360	chr2:166391845-166539332:-	-0.554314	0.000572316
Prkcb	18751	chr7:129432639-129777915:+	-0.560191	1.43005e-05
Prkg2	19092	chr5:99358792-99466098:-	1.76283	4.23946e-06
Prlr	19116	chr15:10106993-10278935:+	0.933073	1.13124e-08
Proca1	216974	chr11:78006894-78019265:+	-0.729439	8.89613e-06
Prok1	246691	chr3:107038449-107042625:-	1.21894	0.000997987
Prpf40b	54614	chr15:99125840-99147438:+	0.546209	1.2469e-08
Prrg4	228413	chr2:104670898-104690007:-	-1.91489	5.43701e-07
Prrx1	18933	chr1:165175250-165243781:-	-1.36169	1.1995e-06
Prss23	76453	chr7:96656295-96666096:-	-0.977068	1.73634e-06
Psd4	215632	chr2:24240917-24264249:+	-0.995247	1.43644e-06
Psmb5	19173	chr14:55232957-55236832:-	-1.03168	2.21131e-28
Pstpip1	19200	chr9:55937783-55976697:+	-1.36532	0.000486778
Ptgir	19222	chr7:17491839-17496254:+	-1.44735	0.000304321
Ptgr1	67103	chr4:58978462-58999950:-	0.731503	0.000164673
Ptk2b	19229	chr14:66772094-66899889:-	-0.507425	2.70807e-11
Ptpn22	19260	chr3:103663718-103716175:+	-1.25779	3.44074e-07
Ptprc	19264	chr1:139959436-140071882:-	-0.708079	5.58482e-06
Ptprt	19281	chr2:161347724-162486883:-	-1.30523	1.0417e-10
Pttg1	30939	chr11:43233750-43239750:-	-3.86933	3.85306e-222
Pus7	78697	chr5:23245983-23289529:-	0.544071	6.04075e-07
Pvt1	19296	chr15:61869541-62091767:+	-0.690792	0.000574403
Pwwp2a	70802	chr11:43495500-43536135:+	0.680193	3.95588e-13
Pxdn	69675	chr12:30622901-30702523:+	-0.503121	1.45671e-05
Pxk	218699	chr14:8930727-8997625:+	0.528815	6.86203e-08
Pycard	66824	chr7:135134887-135137381:-	-1.9669	3.99684e-10
Pydc3	100033459	chr1:175603811-175628523:+	1.22387	0.000310197
Pydc4	623121	chr1:175522088-175529405:-	-2.50123	9.31604e-13
Pyhin1	236312	chr1:175560990-175578059:+	-2.00242	1.6446e-19
Pyroxd2	74580	chr19:42800348-42827265:-	0.8316	6.85744e-19
Rab11fip2	74998	chr19:59978787-60019557:-	-0.84517	1.38562e-14
Rab11fip4	268451	chr11:79404714-79507514:+	0.911702	3.70141e-09
Rab27b	80718	chr18:70138785-70301259:-	-0.679763	0.000649444
Rab2b	76338	chr14:52881434-52899070:-	0.872058	9.55419e-14
Rab30	75985	chr7:99890224-99985627:+	0.709723	0.000466932
Rab38	72433	chr7:95578783-95640082:+	1.37971	2.59574e-06
Rab6b	270192	chr9:103014404-103087600:+	-2.84522	5.25248e-18
Rabl3	67657	chr16:37539980-37572471:+	0.812543	3.33266e-20
Rad18	58186	chr6:112569845-112646664:-	-0.804521	3.82212e-05
Rangap1	19387	chr15:81534678-81560349:-	0.604733	6.36205e-07
Rap1gap	110351	chr4:137220641-137285776:+	1.10519	2.40833e-08
Rapgef2	76089	chr3:78866433-78949797:-	0.649074	1.80467e-12
Rapgef4	56508	chr2:71819272-72095531:+	0.917232	0.000396358
Rarres2	71660	chr6:48519697-48522669:-	-0.529782	1.05955e-12
Rasa2	114713	chr9:96439719-96531922:-	-0.553087	0.000464986
Rasgrp1	19419	chr2:117105729-117168613:-	-0.976561	1.15756e-08
Rasgrp2	19395	chr19:6400583-6415216:+	-1.1669	7.69464e-23
Rasl11b	68939	chr5:74591351-74595502:+	-2.20665	9.2745e-24
Rassf2	215653	chr2:131818586-131855724:-	-0.845868	1.12495e-05
Rassf4	213391	chr6:116583026-116623854:-	-0.552167	0.000956659
Rbm14	56275	chr19:4800566-4811634:-	0.537806	0.000537708
Rbm20	73713	chr19:53751796-53941570:+	-1.84975	6.15476e-18
Rbp1	19659	chr9:98323380-98346969:+	0.886691	1.23118e-07
Rbpj	19664	chr5:53947018-54048684:+	-1.23341	4.09141e-27
Rcan2	53901	chr17:43938800-44176465:+	-2.72033	9.84986e-57
Rcbtb2	105670	chr14:73542317-73583861:+	-0.827669	1.49514e-27
Rccd1	269955	chr7:87461502-87469340:-	1.11063	3.10716e-14
Rcn3	52377	chr7:52338284-52347583:-	0.50882	0.000112646
Rdh18-ps	380674	chr10:127261272-127283621:+	2.27114	2.79247e-22
Rec8	56739	chr14:56237003-56244232:+	-3.35169	6.08465e-29
Recql4	79456	chr15:76533983-76540989:-	-2.38541	4.20398e-32
Reep1	52250	chr6:71657675-71760699:+	1.34003	1.27387e-08
Reep5	13476	chr18:34504540-34533069:-	-0.777473	3.01784e-07
Reep6	70335	chr10:79792890-79799186:+	-0.639286	2.14718e-18
Rexo2	104444	chr9:48276619-48288716:-	-0.542252	8.35467e-12
Rfxank	19727	chr8:72654705-72663096:-	-0.740376	5.60524e-17
Rgs17	56533	chr10:4424141-4520877:+	-1.53599	0.000114851
Rgs4	19736	chr1:171671608-171677773:-	2.38037	5.85004e-26
Rgs5	19737	chr1:171585632-171625944:+	1.41758	2.02883e-57
Rgs7	24012	chr1:176989207-177422676:-	1.62419	2.36766e-06
Rhbg	58176	chr3:88046796-88058606:-	-0.719813	1.71498e-08
Rhno1	72440	chr6:128307018-128312915:-	1.00378	1.80036e-19
Rhobtb3	73296	chr13:76006985-76081272:-	0.980429	4.30647e-25
Rims2	116838	chr15:39029832-39515918:+	3.05279	3.0381e-21
Rinl	320435	chr7:29573988-29583984:+	-0.921989	5.8423e-06
Rn4.5s	19799	chr6:47694057-47694230:-	-1.80572	2.68596e-06
Rnase2a	93726	chr14:51874937-51875787:-	1.61368	4.29823e-05
Rnase6	78416	chr14:51748743-51750796:+	-1.28722	0.000745099
Rnf144a	108089	chr12:26991659-27100127:-	-1.27412	2.71152e-10
Rnf150	330812	chr8:85387255-85615170:+	-0.901025	7.81067e-07
Rnf222	320040	chr11:68702055-68708517:+	-1.85469	1.59439e-06
Rnf223	100045778	chr4:155501597-155507531:+	1.23315	0.000286786
Rnf225	381845	chr7:13512765-13516421:+	2.04528	4.22676e-11
Rnls	67795	chr19:33212235-33466785:-	1.02423	6.46774e-05
Rnmtl1	67390	chr11:76057238-76064124:+	0.622518	1.1441e-09
Rnpep	215615	chr1:137159276-137180661:-	-0.592439	1.95237e-12
Rnps1	19826	chr17:24551620-24562842:+	-0.915601	5.12482e-23
Robo1	19876	chr16:72663394-73046345:+	-1.91114	2.9242e-53
Rpap1	68925	chr2:119589695-119613273:-	0.551278	2.1044e-09
Rpl21	19933	chr5:147644466-147648608:+	-0.927076	1.78959e-13
Rpl29	19944	chr9:106331870-106333898:+	-3.38875	2.47241e-44
Rplp1	56040	chr9:61761090-61762317:-	-1.0591	1.01702e-09
Rprl3	19785	chr8:3803125-3803361:-	4.75026	1.55928e-49
Rps18	20084	chr17:34088944-34092586:-	-0.724159	1.62631e-15
Rps19-ps3	277692	chr4:147195886-147196311:-	1.406	1.18091e-06
Rps29	20090	chr12:70258709-70260173:-	0.883365	1.89486e-34
Rps3a1	20091	chr3:85941862-85946590:-	-1.90005	1.93244e-68
Rps4l	66184	chr6:148303178-148304118:+	-1.62825	2.48825e-06
Rps6ka5	73086	chr12:101787988-101963238:-	-0.957489	0.000270494
Rpusd2	271842	chr2:118860526-118867933:+	0.581756	0.000180108
Rrm2	20135	chr12:25393119-25399011:+	-1.00432	6.32504e-08
Rsad2	58185	chr12:27127608-27141317:-	-0.621178	2.93792e-06
Rsl1	380855	chr13:67274118-67284434:+	-0.939578	5.17067e-07
Rsph3b	100037282	chr17:7109065-7152705:-	-2.07756	6.94425e-34
Rtn4rl1	237847	chr11:75007495-75081264:+	0.724936	1.7247e-07
Rufy4	435626	chr1:74172115-74194804:+	-1.748	2.30449e-06
Runx1	12394	chr16:92601711-92826319:-	-1.22534	0.000134081
Rusc2	100213	chr4:43394854-43439964:+	0.641382	3.05652e-11
S100a10	20194	chr3:93359039-93368567:+	-0.502025	7.04807e-06
S100a11	20195	chr3:93324418-93330210:+	-0.838076	0.000442358
S1pr4	13611	chr10:80960490-80962882:-	-1.33163	0.00047013
Saa3	20210	chr7:53967368-53971046:-	-1.12221	3.99618e-06
Sae1	56459	chr7:16905585-16973245:-	1.85283	2.81211e-110
Sall2	50524	chr14:52930852-52948345:-	-1.8032	1.10894e-17
Sall4	99377	chr2:168573832-168592701:-	1.95228	3.68101e-07
Samd10	229011	chr2:181329924-181333852:-	1.14988	5.49247e-06
Samd9l	209086	chr6:3322257-3349571:-	-0.597395	8.41947e-06
Sbk1	104175	chr7:133416133-133438513:+	-3.8625	4.73751e-67
Scd2	20250	chr19:44368166-44381352:+	-0.60378	5.94856e-06
Scoc	56367	chr8:85958391-85982295:-	-1.81767	2.61304e-23
Sdc2	15529	chr15:32850478-32964476:+	0.584132	2.99426e-32
Sdc4	20971	chr2:164249747-164268688:-	0.782037	2.71103e-08
Sdccag8	76816	chr1:178744791-178950563:+	-0.517049	1.94022e-05
Sdr9c7	70061	chr10:127335591-127348815:+	1.66107	4.36457e-36
Sec22c	215474	chr9:121589163-121614147:-	-0.689459	3.43756e-05
Selenbp1	20341	chr3:94737005-94748680:+	-0.584234	2.52848e-12
Selenbp2	20342	chr3:94497495-94508328:+	-1.54285	3.45015e-05
Selplg	20345	chr5:114267807-114280510:-	-0.875599	1.75868e-07
Sema3b	20347	chr9:107500005-107511572:-	-1.5054	1.07053e-05
Sema3e	20349	chr5:14025276-14256689:+	3.98317	3.09473e-41
Sema4b	20352	chr7:87331727-87371410:+	0.555595	0.000622055
Sema4d	20354	chr13:51796617-51889116:-	-1.11351	0.000288996
Sema4g	26456	chr19:45063834-45077885:+	0.607423	3.26603e-17
Sept11	52398	chr5:93522442-93610404:+	0.558947	1.8951e-09
Serpina11	380780	chr12:105218453-105228167:-	0.70463	3.28404e-06
Serpina12	68054	chr12:105266979-105282653:-	1.02111	7.67678e-05
Serpinb1a	66222	chr13:32933961-32943054:-	-1.77076	7.41274e-10
Serpinb1c	380839	chr13:32973266-32990009:-	-1.55851	2.63983e-05
Serpinb6b	20708	chr13:33057382-33070906:+	-1.07875	5.09856e-07
Serpine2	20720	chr1:79790896-79855240:-	-1.32205	1.76173e-09
Sfxn2	94279	chr19:46647855-46671390:+	-1.00756	3.64698e-36
Sfxn4	94281	chr19:60913180-60937333:-	1.20642	4.09411e-05
Sgk2	27219	chr2:162813217-162839875:+	-0.850429	1.16296e-09
Sgsm1	52850	chr5:113672240-113739806:-	0.864632	0.000448026
Sgtb	218544	chr13:104899870-104931521:+	-0.814216	0.000414077
Sh3bgrl3	73723	chr4:133683321-133684668:-	-0.761486	1.7331e-07
Sh3kbp1	58194	chrX:156065204-156413852:+	-0.630057	4.08361e-06
Sh3pxd2a	14218	chr19:47334664-47538901:-	-0.900829	1.11904e-09
Sh3pxd2b	268396	chr11:32247811-32328183:+	1.15092	3.50761e-09
Sh3rf1	59009	chr8:63702968-63874869:+	0.521543	3.10604e-06
Siglecg	243958	chr7:50663650-50673719:+	-1.34654	0.000774472
Skida1	72668	chr2:17965714-17970076:-	0.854673	0.000523096
Skint3	195564	chr4:111904850-111973073:+	-1.41514	0.000369654
Sla	20491	chr15:66612381-66663391:-	-0.857623	2.57449e-06
Slamf7	75345	chr1:173562534-173583168:-	-1.28786	0.000202588
Slamf8	74748	chr1:174511508-174520699:-	-2.28302	3.82867e-13
Slc11a1	18173	chr1:74421777-74432625:+	-0.53407	0.000920038
Slc13a5	237831	chr11:72055496-72080106:-	1.86028	1.65335e-12
Slc15a2	57738	chr16:36750250-36785048:-	-1.48517	0.000205373
Slc16a1	20501	chr3:104442587-104462385:+	0.553112	9.85778e-16
Slc16a6	104681	chr11:109312170-109334910:-	1.1783	1.23118e-07
Slc17a1	20504	chr13:23960887-23987599:+	0.7472	8.43505e-18
Slc17a4	319848	chr13:23989758-24006876:-	0.557703	0.000766713
Slc17a8	216227	chr10:89036765-89083994:-	1.61948	8.74629e-16
Slc18a1	110877	chr8:71561607-71613121:-	-1.25699	9.00301e-15
Slc1a2	20511	chr2:102498840-102630941:+	-1.73501	1.10779e-50
Slc1a5	20514	chr7:17366695-17383623:+	-1.73579	9.49242e-12
Slc22a3	20519	chr17:12612840-12700570:-	-1.85863	4.295e-28
Slc22a7	108114	chr17:46569134-46575426:-	0.78855	0.000285968
Slc25a10	27376	chr11:120353151-120362475:+	-1.09931	3.26373e-37
Slc25a20	57279	chr9:108564429-108586972:+	-0.501247	5.23162e-08
Slc25a21	217593	chr12:57813621-58298459:-	-0.568318	6.04193e-08
Slc25a42	73095	chr8:72708239-72736180:-	0.67442	1.39874e-06
Slc25a48	328258	chr13:56539716-56573724:+	0.914511	1.73586e-07
Slc26a10	216441	chr10:126609482-126617701:-	-1.56011	1.38622e-16
Slc27a1	26457	chr8:74092826-74110607:+	-0.703868	1.23213e-07
Slc28a1	434203	chr7:88259685-88315302:+	-2.70757	1.71788e-13
Slc2a5	56485	chr4:149493453-149518277:+	0.856892	1.01616e-07
Slc30a3	22784	chr5:31388479-31395900:-	1.7346	2.86687e-07
Slc35a1	24060	chr4:34610506-34634687:-	0.782203	2.57274e-36
Slc35d2	70484	chr13:64197618-64230638:-	0.689896	2.26125e-08
Slc35f2	72022	chr9:53619342-53665968:+	-2.53666	5.02105e-12
Slc38a6	625098	chr12:74387835-74455032:+	0.522066	1.2618e-07
Slc39a14	213053	chr14:70703274-70751231:-	0.602752	7.0982e-08
Slc39a5	72002	chr10:127832988-127838280:-	-2.31739	1.36369e-11
Slc3a1	20532	chr17:85427687-85463581:+	1.07257	1.63676e-11
Slc40a1	53945	chr1:45964915-45982439:-	0.717925	1.3461e-13
Slc43a1	72401	chr2:84679565-84703743:+	0.965008	1.1469e-07
Slc5a3	53881	chr16:92058567-92087718:+	0.76865	6.31905e-06
Slc7a2	11988	chr8:41947721-42007424:+	-0.620017	0.000568511
Slc7a4	224022	chr16:17572111-17576764:-	1.40356	2.31649e-08
Slc7a5	20539	chr8:124405046-124431586:-	0.723008	0.00018984
Slc7a7	20540	chr14:54989126-55036539:-	0.921325	1.95237e-12
Slc7a8	50934	chr14:55341052-55400723:-	-0.661208	0.000334516
Slc8a3	110893	chr12:82298902-82434167:-	1.96239	2.68872e-08
Slfn8	276950	chr11:82815660-82834312:-	-1.67405	6.38243e-26
Slfn9	237886	chr11:82793805-82805332:-	-0.911463	4.65551e-05
Smad9	55994	chr3:54559504-54605191:+	1.00612	1.52329e-08
Smim1	68859	chr4:153394579-153400153:-	-1.00086	4.09182e-08
Smim10l1	381820	chr6:133055257-133060917:+	0.508194	2.81047e-14
Smim22	432995	chr16:5007381-5008401:+	-1.49919	7.10295e-06
Smim8	66291	chr4:34715921-34725586:-	-0.512519	1.81366e-06
Smlr1	100504474	chr10:25247749-25256078:-	1.36872	1.68011e-57
Smo	319757	chr6:29685497-29711366:+	0.900988	9.20633e-26
Smoc1	64075	chr12:82127795-82287401:+	0.51975	5.88135e-07
Smoc2	64074	chr17:14416513-14541797:+	-0.884886	4.23993e-08
Smpd3	58994	chr8:108776448-108861888:-	-0.99815	0.000600026
Smyd2	226830	chr1:191704371-191746167:-	0.538537	8.60979e-13
Snap47	67826	chr11:59220652-59263458:-	-1.53918	5.40951e-80
Snapc1	75627	chr12:75065517-75085807:+	-0.612049	1.8343e-05
Snhg11	319317	chr2:158201374-158211881:+	-1.0811	1.03426e-14
Snhg18	100616095	chr15:32170323-32174417:-	-1.04146	0.000288264
Sntb2	20650	chr8:109459650-109538092:+	0.927261	1.99192e-16
Sntg1	71096	chr1:8349820-9289958:-	2.0459	3.17099e-34
Sntg2	268534	chr12:30859422-31058240:-	2.27168	1.12222e-72
Snx29	74478	chr16:11322997-11755566:+	0.594553	0.000242375
Snx7	76561	chr3:117484415-117571854:-	0.522119	7.81948e-11
Socs4	67296	chr14:47896818-47911266:+	0.692448	2.2182e-09
Sod3	20657	chr5:52755043-52760977:+	0.803526	6.35052e-07
Sord	20322	chr2:122060575-122091073:+	-1.30771	2.79433e-81
Sorl1	20660	chr9:41776572-41932372:-	-1.63658	4.69556e-11
Sowahb	78088	chr5:93470149-93474048:-	0.760448	3.23794e-05
Sox5	20678	chr6:143776945-144158088:-	-0.69475	0.000195483
Sp100	20684	chr1:87546563-87606572:+	-0.561221	6.40822e-05
Sparc	20692	chr11:55207661-55233582:-	0.669871	8.9142e-15
Sparcl1	13602	chr5:104508128-104543107:-	-3.1413	8.94673e-61
Spata5l1	214616	chr2:122456361-122458440:+	0.75199	0.000261354
Spc24	67629	chr9:21559886-21564730:-	-0.875811	6.77817e-14
Spc25	66442	chr2:69031952-69044270:-	-0.843638	0.00046957
Sphk2	56632	chr7:52964833-52973372:-	-0.561856	5.75366e-06
Spi1	20375	chr2:90936954-90955913:+	-0.652798	0.000172806
Spin4	270624	chrX:92217846-92222021:-	0.925983	0.000616837
Spink6	433180	chr18:44231047-44243264:+	2.306	1.74918e-10
Spon1	233744	chr7:120909512-121186889:+	-1.08451	0.000356645
Spp1	20750	chr5:104864130-104870072:+	-0.645794	2.65259e-05
Spp2	75396	chr1:90303585-90323013:+	0.615189	4.53214e-21
Spryd4	66701	chr10:127646966-127648850:-	0.560858	2.01659e-09
Spryd7	66674	chr14:62150688-62175723:-	-1.10594	1.48386e-40
Spsb4	211949	chr9:96843901-96918774:-	0.783736	0.000238789
Sptb	20741	chr12:77681475-77811534:-	-1.30459	3.83613e-05
Sqrdl	59010	chr2:122591095-122635287:+	0.572571	2.00804e-12
Srgap3	259302	chr6:112667966-112897260:-	-2.3801	9.18852e-14
Srp54a	24067	chr12:56181483-56216354:+	-3.13591	9.49865e-34
Srpx2	68792	chrX:130442964-130466985:+	-1.18352	6.47222e-08
Srrm4	68955	chr5:116889282-117041826:-	1.0612	4.42178e-06
Srxn1	76650	chr2:151931260-151937112:+	-0.558993	2.61644e-09
Ssbp2	66970	chr13:91600702-91845780:+	0.838944	1.41988e-07
Ssh1	231637	chr5:114392228-114443766:-	0.549897	3.89262e-09
Sspn	16651	chr6:145880393-145913745:+	-1.23555	3.47361e-07
Sspo	243369	chr6:48398228-48451249:+	0.750047	0.000473548
St3gal4	20443	chr9:34854164-34924395:-	0.683742	9.04658e-06
St6gal1	20440	chr16:23224813-23360423:+	0.786549	5.30171e-10
St8sia4	20452	chr1:97484259-97564171:-	-0.986889	0.000299881
Stap1	56792	chr5:86500771-86533025:+	2.5275	3.76058e-41
Stat2	20847	chr10:127707632-127729905:+	0.630788	5.50744e-09
Stau2	29819	chr1:16218891-16509383:-	0.523915	6.65307e-05
Stmn1	16765	chr4:134024235-134029758:+	-0.884119	6.31909e-05
Stxbp5l	207227	chr16:37107396-37385044:-	-1.55538	9.62816e-06
Stxbp6	217517	chr12:45953473-46175470:-	1.0536	9.39477e-41
Sucnr1	84112	chr3:59885791-59891488:+	-0.803749	3.47621e-05
Sulf1	240725	chr1:12682511-12850453:+	-1.02291	1.53977e-07
Sult1c2	69083	chr17:53968962-53985283:-	1.6805	2.29726e-25
Svep1	64817	chr4:58055668-58219468:-	-1.0148	0.000657656
Syn2	20965	chr6:115084920-115232644:+	3.13767	2.8965e-24
Synj2	20975	chr17:5941280-6044290:+	2.18727	1.38873e-79
Sys1	66460	chr2:164286471-164291010:+	0.540548	1.21259e-09
Syt1	20979	chr10:107934706-108448031:-	0.638003	3.4829e-07
Sytl1	269589	chr4:132809005-132819002:-	-3.55249	5.26567e-72
Tap2	21355	chr17:34341424-34353266:+	0.650973	2.07009e-11
Tas1r3	83771	chr4:155233379-155237462:-	1.13999	5.16351e-07
Tbc1d1	57915	chr5:64551499-64742725:+	-0.948652	1.1922e-25
Tbc1d9	71310	chr8:85689251-85796839:+	-1.04057	9.27074e-08
Tbkbp1	73174	chr11:96997485-97011026:-	-0.541444	0.000185108
Tbxas1	21391	chr6:38868985-39034578:+	-0.753276	3.78706e-06
Tceal8	66684	chrX:132703523-132706790:-	-0.961274	1.65147e-12
Tcf24	100039596	chr1:9950244-9957566:-	3.96129	1.89005e-40
Tcf7l1	21415	chr6:72576365-72739039:-	0.763661	8.38217e-05
Tcp10b	21462	chr17:13253977-13275092:+	-1.47407	0.000225628
Tctex1d2	66061	chr16:32419788-32428978:+	0.855367	0.000139252
Tdrd7	100121	chr4:45978207-46047637:+	-0.703385	5.05929e-22
Tdrp	72148	chr8:13952008-13974777:-	-0.731079	3.62377e-08
Tenm4	23966	chr7:103319754-104059602:+	2.01713	1.30459e-09
Tfb1m	224481	chr17:3519256-3557713:-	0.590291	3.06859e-08
Tff3	21786	chr17:31262251-31266556:-	1.42021	9.32659e-05
Tgfb1i1	21804	chr7:135390326-135399213:+	-0.820617	0.000986949
Tgfbr2	21813	chr9:115996813-116084481:-	-0.780593	4.82736e-22
Thap6	381650	chr5:92391908-92401163:+	-0.671314	4.76151e-08
Thbd	21824	chr2:148230207-148233924:-	-0.894784	1.40298e-07
Them5	66198	chr3:94146021-94151274:+	1.3679	0.000321773
Them7	74088	chr2:105064499-105220017:+	0.711803	8.9414e-12
Themis	210757	chr10:28388166-28603624:+	-4.49644	2.02032e-49
Thnsl2	232078	chr6:71078160-71094374:-	-1.08774	1.7888e-42
Tiam2	24001	chr17:3326573-3519397:+	-5.24943	4.79186e-199
Tigar	319801	chr6:127035134-127059570:-	-0.854696	3.12113e-05
Timd2	171284	chr11:46482462-46520606:-	0.904103	5.14374e-39
Tirap	117149	chr9:34991976-35007876:-	0.557375	2.13429e-08
Tle3	21887	chr9:61220173-61266304:+	-0.867242	6.42421e-09
Tle4	21888	chr19:14522562-14672673:-	0.674166	3.38145e-08
Tln2	70549	chr9:67064892-67407510:-	-0.632508	3.23088e-14
Tlr1	21897	chr5:65315919-65324797:-	-1.43685	8.02775e-06
Tlr11	239081	chr14:50977589-50983338:+	-1.62232	1.13086e-06
Tlr12	384059	chr4:128292690-128295863:-	-1.23664	1.64117e-06
Tlr6	21899	chr5:65344334-65351273:-	1.21131	3.97268e-06
Tm4sf1	17112	chr3:57090986-57105841:-	-0.547647	0.000587029
Tm6sf2	107770	chr8:72596823-72603965:+	0.553293	0.000327904
Tm7sf3	67623	chr6:146550798-146583114:-	-0.709346	1.8983e-26
Tmc5	74424	chr7:125740811-125818599:+	4.82463	5.53229e-53
Tmc6	217353	chr11:117627299-117641997:-	-0.734935	8.40582e-09
Tmc7	209760	chr7:125679358-125728200:-	-1.2844	1.45594e-11
Tmcc2	68875	chr1:134252892-134287963:-	-0.609341	3.51548e-05
Tmed6	66269	chr8:109585384-109589544:-	2.15026	9.2107e-09
Tmed8	382620	chr12:88507192-88541179:-	0.570809	0.000255188
Tmem125	230678	chr4:118213546-118216331:-	0.518825	6.01223e-05
Tmem128	66309	chr5:38651614-38660857:+	-0.56801	2.84109e-09
Tmem134	66990	chr19:4125960-4132307:+	-0.624196	2.7816e-13
Tmem135	72759	chr7:96288231-96487297:-	-0.709119	2.71781e-17
Tmem173	72512	chr18:35893332-35900208:-	-0.665821	0.000139195
Tmem181a	77106	chr17:6270470-6308314:+	-1.47522	1.64586e-15
Tmem181b-ps	547127	chr17:6438150-6450142:-	-1.24641	2.38456e-06
Tmem189	407243	chr2:167468725-167487044:-	-0.981022	1.59472e-11
Tmem215	320500	chr4:40419213-40422686:+	-1.25382	0.000994455
Tmem241	338363	chr18:12139812-12280046:-	-0.553985	0.000171221
Tmem260	218989	chr14:49065798-49134805:+	-1.07524	3.01554e-49
Tmem28	620592	chrX:97016408-97041684:+	-3.93405	1.0035e-28
Tmem35	67564	chrX:130829764-130840508:+	2.39828	2.08978e-12
Tmem38a	74166	chr8:75096002-75111183:+	-0.654828	0.000150283
Tmem45a	56277	chr16:56805274-56886276:-	1.49342	2.81597e-06
Tmem47	192216	chrX:78315983-78343214:+	-0.634463	2.02219e-06
Tmem51	214359	chr4:141586908-141640219:-	-1.09933	2.23226e-13
Tmem63a	208795	chr1:182872649-182905235:+	0.570861	6.78568e-12
Tmem71	213068	chr15:66357774-66392608:-	-0.957197	0.000121417
Tmem82	213989	chr4:141170148-141174548:-	0.923344	6.46412e-23
Tmem8b	242409	chr4:43681843-43705539:+	-1.40999	1.92432e-07
Tmem98	103743	chr11:80623917-80635535:+	-0.711512	2.42231e-05
Tmie	20776	chr9:110768550-110782587:-	-0.532794	9.03243e-05
Tmod4	50874	chr3:94928436-94933130:+	2.65148	1.35138e-23
Tmprss2	50528	chr16:97786289-97832802:-	2.64248	6.6439e-80
Tmsb10	19240	chr6:72907341-72908742:-	-0.680199	0.000148209
Tmtc2	278279	chr10:104624720-105011535:-	0.740576	7.47473e-08
Tnc	21923	chr4:63620819-63708049:-	-0.928562	0.000632651
Tnfaip8l3	244882	chr9:53873413-53916218:-	-1.62976	2.1996e-06
Tnfrsf1a	21937	chr6:125299741-125312501:+	-0.506396	4.55953e-11
Tnfsf10	22035	chr3:27215999-27238587:+	2.3283	2.50787e-61
Tnfsf12	21944	chr11:69499742-69509600:-	0.658202	5.17067e-07
Tnik	665113	chr3:28162136-28569507:+	0.879761	3.82105e-12
Tnks1bp1	228140	chr2:84890617-84913205:+	0.772043	2.97477e-18
Tns1	21961	chr1:73956805-74171023:-	-0.557192	9.29649e-09
Tns3	319939	chr11:8331655-8564538:-	-0.72898	5.18919e-15
Tnxb	81877	chr17:34807480-34856760:+	-1.26172	1.52281e-12
Tor3a	30935	chr1:158583748-158604470:-	-1.16069	9.52018e-10
Tox	252838	chr4:6614533-6917870:-	-2.34339	1.02951e-33
Tpbgl	100503386	chr7:106772577-106775613:-	-0.790968	2.64556e-06
Tpm2	22004	chr4:43526598-43536426:-	-3.27499	2.53635e-41
Tpm4	326618	chr8:74659191-74677028:+	-0.557575	5.55791e-11
Tpmt	22017	chr13:47118912-47138586:-	0.681522	3.63894e-33
Tpo	22018	chr12:30739526-30817489:-	1.49321	0.000194076
Tpst2	22022	chr5:112705727-112744376:+	0.699024	2.03892e-14
Trappc12	217449	chr12:29375493-29435318:-	0.608698	1.54232e-19
Trappc6a	67091	chr7:20094078-20101494:+	0.567056	4.764e-07
Treh	58866	chr9:44481316-44494388:+	-1.66087	3.10716e-14
Trem2	83433	chr17:48485726-48491601:+	-1.28811	0.000564267
Treml4	224840	chr17:48403661-48414724:+	-0.553671	0.000707743
Trf	22041	chr9:103111206-103132616:-	0.703547	6.08465e-29
Trib2	217410	chr12:15798533-15823591:-	0.52085	0.000303276
Trim12a	76681	chr7:111448411-111464009:-	-5.83205	1.40159e-104
Trim12c	319236	chr7:111487268-111501872:-	0.636093	1.95126e-06
Trim2	80890	chr3:83964361-84108697:-	-0.667785	5.0513e-07
Trim30b	244183	chr7:111503912-111507160:-	-1.4394	0.000204673
Trim30d	209387	chr7:111618529-111656363:-	-2.98051	7.55183e-47
Trim34a	94094	chr7:111392971-111410750:+	-1.86828	1.33532e-27
Trim34b	434218	chr7:111477985-111485131:+	3.84959	2.85336e-35
Trim47	217333	chr11:115967064-115971549:-	0.672865	0.000161333
Trim5	667823	chr7:111412962-111436620:-	-4.15883	1.7338e-47
Trim6	94088	chr7:111367309-111383666:+	2.53607	4.55631e-25
Trim7	94089	chr11:48639640-48663697:+	0.553011	0.000188665
Trip13	69716	chr13:74049910-74075215:-	-0.940287	0.000404131
Trmt10b	69934	chr4:45310040-45329003:+	0.503977	6.39351e-07
Trmt6	66926	chr2:132629951-132641790:-	-0.577162	3.43656e-07
Trpc3	22065	chr3:36519404-36589089:-	-1.61478	5.46631e-06
Trps1	83925	chr15:50486305-50721587:-	-0.735563	3.56538e-05
Tsen2	381802	chr6:115494722-115528354:+	0.531024	6.6298e-06
Tsku	244152	chr7:105499178-105509838:-	-1.31617	0.00090821
Tspan13	66109	chr12:36741142-36769065:-	2.86277	5.44294e-47
Tspyl4	72480	chr10:34017227-34021126:+	1.03205	9.44931e-08
Tssc1	380752	chr12:29436693-29552356:+	-0.845625	6.78527e-16
Tstd1	226654	chr1:173349164-173350483:+	1.43638	1.07728e-15
Ttbk2	140810	chr2:120558552-120676320:-	0.69085	1.12592e-24
Ttc38	239570	chr15:85662734-85689252:+	-0.583668	4.48366e-15
Ttf2	74044	chr3:100742783-100773586:-	-0.914779	8.9142e-15
Tuba1a	22142	chr15:98780278-98783932:-	1.77283	1.89486e-34
Tuba1b	22143	chr15:98761862-98764821:-	-0.749627	6.24604e-06
Tuba1c	22146	chr15:98860322-98868536:+	-0.974663	3.55958e-08
Tuba8	53857	chr6:121160752-121176116:+	-1.6505	1.75845e-08
Tubb1	545486	chr2:174276096-174283881:+	-1.69698	1.26704e-06
Tubb4b	227613	chr2:25077678-25080222:-	-0.50545	9.13789e-06
Tuft1	22156	chr3:94416675-94462794:-	0.97289	3.55637e-06
Tusc3	80286	chr8:40068921-40250468:+	0.512244	3.52799e-06
Tvp23b	67510	chr11:62692992-62708686:+	0.762802	1.80599e-18
Twist1	22160	chr12:34642536-34644696:+	-1.3652	0.000345401
Txlna	109658	chr4:129303321-129318309:-	0.747995	7.27385e-05
Uba6	231380	chr5:86539754-86601768:-	0.548222	5.22523e-09
Ubd	24108	chr17:37330837-37333046:+	-1.34231	0.000983244
Ube2e2	218793	chr14:19406091-19726141:-	-0.526863	4.00425e-11
Ube2ql1	76980	chr13:69841710-69878775:-	2.52859	1.68466e-12
Ube2t	67196	chr1:136859142-136870756:+	-1.32911	0.000531517
Ube2u	381534	chr4:100151472-100222750:+	-4.50636	3.85651e-51
Ubiad1	71707	chr4:147808606-147818860:-	1.07936	9.03713e-34
Ublcp1	79560	chr11:44268073-44284050:-	-0.722916	1.31586e-13
Uck1	22245	chr2:32110522-32115625:-	-0.769791	4.16365e-15
Ugt2b35	243085	chr5:87429885-87442299:+	-0.544513	4.73619e-06
Ugt3a1	105887	chr15:9209584-9244791:+	-1.70019	9.86576e-50
Ugt3a2	223337	chr15:9265353-9300625:+	-0.546978	1.38622e-16
Unc119	22248	chr11:78156997-78162666:+	-0.604767	5.48871e-06
Unc13b	22249	chr4:43071825-43277745:+	-2.89922	4.21287e-99
Unc5a	107448	chr13:55050772-55107379:+	-1.11367	1.96652e-05
Unkl	74154	chr17:25325345-25371388:+	-1.18808	4.67301e-18
Upp2	76654	chr2:58419745-58645382:+	0.679136	0.000648397
Urad	231903	chr5:148126560-148134016:-	0.541883	0.000328355
Usp50	75083	chr2:126586786-126609196:-	1.5207	7.5267e-05
Utp14b	195434	chr1:78654400-78664176:+	-0.736865	7.82884e-05
Uvrag	78610	chr7:106035253-106289654:-	0.676578	1.12494e-22
Vav1	22324	chr17:57418523-57468659:+	-0.641755	3.26461e-05
Vcam1	22329	chr3:115812938-115832606:-	-0.519864	1.74381e-06
Vcpkmt	207965	chr12:70678615-70684015:-	1.94933	3.85448e-51
Vezt	215008	chr10:93424267-93498544:-	-0.623321	9.5996e-19
Vill	22351	chr9:118961896-118980643:+	-1.36069	1.02846e-05
Vim	22352	chr2:13495938-13504453:+	-0.772144	1.71489e-08
Vnn1	22361	chr10:23614494-23625149:+	-4.14445	1.04875e-49
Vnn3	26464	chr10:23571268-23589649:+	-1.65006	4.78072e-38
Vps52	224705	chr17:34092827-34103433:+	0.530586	2.25845e-09
Vsig4	278180	chrX:93442542-93488777:-	-0.562639	1.73281e-07
Vtcn1	242122	chr3:100629382-100700845:+	1.8563	8.11109e-26
Vwa8	219189	chr14:79248985-79602117:+	-0.76189	6.18147e-16
Vwf	22371	chr6:125502966-125636697:+	-0.950373	3.58047e-05
Wdfy4	545030	chr14:33772733-33998252:-	-0.561889	0.000539265
Wdr25	212198	chr12:110132482-110266662:+	0.606843	1.58569e-06
Wdr83os	414077	chr8:87604862-87606238:+	-1.07313	1.2256e-08
Wfdc15b	192201	chr2:164040190-164047399:-	1.85356	5.50727e-08
Wfdc17	100034251	chr11:83517558-83519771:+	-1.00375	2.01473e-11
Wisp1	22402	chr15:66722955-66754761:+	-0.65013	0.000492579
Wnt5a	22418	chr14:29318659-29338701:+	1.02319	1.51222e-05
Wnt5b	22419	chr6:119382549-119494365:-	-0.532092	0.000133803
Wscd1	216881	chr11:71564205-71603148:+	-1.22785	0.000567082
Wwox	80707	chr8:116963552-117876612:+	0.808604	6.14749e-15
Wwtr1	97064	chr3:57259566-57379832:-	-0.86988	1.35939e-17
Xdh	22436	chr17:74233235-74299536:-	-0.82725	4.80365e-27
Xirp1	22437	chr9:119922873-119932716:-	-1.91777	2.87938e-07
Xrcc3	74335	chr12:113041403-113052090:-	-2.27034	2.75604e-35
Yipf1	230584	chr4:106986968-107032428:+	-0.668974	1.90125e-20
Zc3h12d	237256	chr10:7552268-7590195:+	-2.31576	3.02314e-22
Zdhhc14	224454	chr17:5492600-5753891:+	0.728647	4.16099e-08
Zdhhc2	70546	chr8:41509169-41570196:+	1.6626	4.47624e-10
Zfand4	67492	chr6:116214237-116280322:+	-1.59563	1.15898e-25
Zfp157	72154	chr5:138882704-138901922:+	1.61591	3.26584e-21
Zfp273	212569	chr13:67914753-67927937:+	-0.671954	5.45113e-05
Zfp296	63872	chr7:20162636-20166005:+	-2.29272	3.46085e-10
Zfp367	238673	chr13:64234365-64254507:-	-0.758602	2.6942e-15
Zfp39	22698	chr11:58701655-58717727:-	-1.21906	1.93586e-20
Zfp422	67255	chr6:116574034-116579017:-	-0.721532	1.77648e-19
Zfp433	73610	chr10:81326679-81343831:+	-2.27682	1.01561e-09
Zfp456	408065	chr13:67464520-67476699:-	-0.963019	6.28267e-06
Zfp457	431706	chr13:67393387-67407348:-	1.75551	1.30706e-08
Zfp458	238690	chr13:67355854-67370004:-	0.906186	3.24118e-06
Zfp532	328977	chr18:65739884-65849090:+	-1.18338	1.0876e-15
Zfp593	68040	chr4:133799221-133801506:-	0.568183	7.82884e-05
Zfp605	675812	chr5:110539111-110558813:+	0.893538	7.96632e-28
Zfp619	70227	chr7:46773136-46795785:+	-1.04929	5.87987e-13
Zfp69	381549	chr4:120602742-120624306:-	0.89559	6.13836e-09
Zfp704	170753	chr3:9427010-9610085:-	-0.807287	1.09483e-10
Zfp708	432769	chr13:67170334-67198912:-	-0.879479	2.97512e-13
Zfp759	268670	chr13:67229164-67242723:+	0.600825	6.04058e-10
Zfp763	73451	chr17:33153809-33170326:-	-0.569621	0.000491394
Zfp781	331188	chr10:81205566-81233887:-	-2.22373	2.78091e-09
Zfp811	240063	chr17:32932621-32946876:-	1.3401	0.000835754
Zfp862-ps	58894	chr6:48454338-48484831:+	1.18568	7.5405e-10
Zfp874a	238692	chr13:67541367-67552560:-	-0.802659	1.40918e-27
Zfp874b	408067	chr13:67572449-67585189:-	0.529625	4.42963e-10
Zfp933	242747	chr4:147197095-147222484:-	0.513223	2.82023e-06
Zfp939	233147	chr7:46704888-46732786:+	1.09983	5.59131e-17
Zfp94	22756	chr7:25086723-25101685:-	0.738704	0.000185954
Zfp941	407812	chr7:147995576-148008077:-	1.05465	4.15637e-05
Zfp944	319615	chr17:22474956-22498367:-	-0.501272	3.64064e-09
Zfp960	449000	chr17:17201067-17226595:+	0.597775	0.000502172
Zfp97	22759	chr17:17258347-17283842:+	-1.26107	1.00429e-11
Zfyve21	68520	chr12:113052381-113066599:+	-0.655779	2.73826e-16
