# Supplementary material for: Dosage compensation and DNA methylation landscape of the X chromosome in mouse liver
Source: Sci Rep. 2018 Jul 4;8:10138. doi: 10.1038/s41598-018-28356-3 (PMC6031675; doi:10.1038/s41598-018-28356-3)
Supplement: Supplementary file 4 — Table S3 [file 41598_2018_28356_MOESM4_ESM.xlsx]

## Sheet: Table S3
Supplementary Table S3. Comparison of sex-biased genes across strains.
			Strain-specific sex-biased genes		Common sex-biased genes across strains
DEG Type	Total C3 DEGs (#)	Total B6 DEGs (#)	C3-specific DEGs (#)	B6-specific DEGs (#)	Total Common DEGs (#)	Common DEGs (% Total C3 DEGs)	Common DEGs (% Total B6 DEGs)
M > F, chrX	10	10	8	8	2	0.2	0.2
F > M, chrX	48	38	24	14	24	0.5	0.631579
M > F, autosomes	565	524	297	256	268	0.474336	0.51145
F > M, autosomes	747	552	447	252	300	0.401606	0.543478
