# Supplementary material for: Dosage compensation and DNA methylation landscape of the X chromosome in mouse liver
Source: Sci Rep. 2018 Jul 4;8:10138. doi: 10.1038/s41598-018-28356-3 (PMC6031675; doi:10.1038/s41598-018-28356-3)
Supplement: Supplementary file 5 — Table S4 [file 41598_2018_28356_MOESM5_ESM.xlsx]

## Sheet: Table S4
Supplementatry Table S4: Comparison of sex- and strain-biased gene expression.
	Sex-biased gene expression
	Total		Total sex-biased				Female-biased				Male-biased				Below significance thresholds
Chromosome	C3	B6	C3		B6		C3		B6		C3		B6		C3		B6
All	16199	15135	1374	0.0848201	1128	0.0745292	795	0.0490771	590	0.0389825	579	0.0357429	538	0.0355467	14825	0.91518	14007	0.925471
Autosomes	15644	14635	1312	0.083866	1076	0.0735224	747	0.0477499	552	0.0377178	565	0.0361161	524	0.0358046	14332	0.916134	13559	0.926478
Chr3	789	739	69	0.0874525	62	0.0838972	36	0.0456274	31	0.0419486	33	0.0418251	31	0.0419486	720	0.912548	677	0.916103
ChrX	551	496	58	0.105263	48	0.0967742	48	0.0871143	38	0.0766129	10	0.0181488	10	0.0201613	493	0.894737	448	0.903226
	Strain-biased gene expression
	Total		Total strain-biased				C3-biased				B6-biased				Below significance thresholds
Chromosome	F	M	F		M		F		M		F		M		F		M
All	16908	16199	1570	0.0928555	1664	0.102722	744	0.0440028	685	0.0422866	826	0.0488526	979	0.0604358	15338	0.907145	14535	0.897278
Autosomes	16324	15644	1538	0.0942171	1632	0.104321	729	0.0446582	675	0.0431475	809	0.0495589	957	0.0611736	14786	0.905783	14012	0.895679
Chr3	828	789	72	0.0869565	88	0.111534	31	0.0374396	34	0.0430925	41	0.0495169	54	0.0684411	756	0.913043	701	0.888466
ChrX	579	551	32	0.0552677	32	0.0580762	15	0.0259067	10	0.0181488	17	0.029361	22	0.0399274	547	0.944732	519	0.941924
