# Supplementary material for: Dosage compensation and DNA methylation landscape of the X chromosome in mouse liver
Source: Sci Rep. 2018 Jul 4;8:10138. doi: 10.1038/s41598-018-28356-3 (PMC6031675; doi:10.1038/s41598-018-28356-3)
Supplement: Supplementary file 6 — Table S5 [file 41598_2018_28356_MOESM6_ESM.xlsx]

## Sheet: Table S5
Supplementary Table S5: Functional annotation of sex-biased autosomal genes.
KEGG Pathway and GO Biological Process enrichment for sex-biased autosomal genes. Differentially expressed gene (DEG) inputs were filtered to only contain autosomal genes. Results from differnt mouse strains (C3, B6) and direction of sex-bias (Male>Female, Female>Male) are presented separately.
KEGG Pathway: Male>Female (C3,autosomes)
Term	Name	PValue	FDR	Overlap	Total	Genes
mmu00140	Steroid hormone biosynthesis	1.01969e-09	2.33509e-07	18	87	CYP2D9, HSD3B2, CYP2D10, CYP2C55, CYP2D22, HSD3B5, CYP2D12, CYP2C29, UGT2B1, CYP1A2, COMT, UGT2B38, CYP7B1, UGT2B35, UGT1A6B, UGT1A6A, UGT2B5, SRD5A1
mmu00982	Drug metabolism - cytochrome P450	1.09608e-09	1.25501e-07	16	66	GSTA2, UGT2B1, CYP1A2, GSTM6, UGT2B38, FMO5, UGT2B35, UGT1A6B, UGT1A6A, ADH4, AOX1, UGT2B5, AOX3, GSTP2, GSTP1, MGST1
mmu00980	Metabolism of xenobiotics by cytochrome P450	6.82844e-09	5.21237e-07	15	64	GSTA2, CYP2F2, UGT2B1, EPHX1, CYP1A2, GSTM6, UGT2B38, UGT2B35, UGT1A6B, UGT1A6A, ADH4, UGT2B5, GSTP2, GSTP1, MGST1
mmu01100	Metabolic pathways	5.47695e-08	3.13555e-06	74	1278	ACOX2, KYNU, ALG2, CYP2J6, MTHFD2, TDO2, UGT1A6B, P4HA1, CPOX, B3GALNT1, UGT1A6A, PHOSPHO2, PHOSPHO1, TREH, CES1E, GPT2, AADAT, DDC, CYP2C55, PIGW, CYP2C29, CYCS, GRHPR, CYP1A2, CHPT1, LAP3, HAO1, FOLH1, NME2, NME1, BHMT, GULO, ALPL, CYP2U1, HSD3B2, PYCRL, SORD, ENPP3, UGT2B1, HSD3B5, UGDH, ASNS, KMO, COMT, PPAT, CYP4A12B, ALDH1A1, 9130409I23RIK, CYP4A12A, CYP4A30B, CSAD, ADH4, BDH2, MTMR7, ACSL6…
mmu00830	Retinol metabolism	8.20847e-08	3.75947e-06	16	89	CYP2C55, UGT2B1, CYP2C29, CYP1A2, CYP4A12B, UGT2B38, ALDH1A1, UGT2B35, CYP4A12A, CYP4A30B, UGT1A6B, UGT1A6A, ADH4, AOX1, UGT2B5, AOX3
mmu05204	Chemical carcinogenesis	1.29614e-07	4.94692e-06	16	92	GSTA2, CYP2C55, UGT2B1, CYP2C29, EPHX1, CYP1A2, GSTM6, UGT2B38, UGT2B35, UGT1A6B, UGT1A6A, ADH4, UGT2B5, GSTP2, GSTP1, MGST1
mmu00053	Ascorbate and aldarate metabolism	1.37808e-05	0.00045073	8	27	UGT2B38, UGT2B35, UGT1A6B, UGT1A6A, UGT2B1, UGDH, UGT2B5, GULO
mmu04141	Protein processing in endoplasmic reticulum	6.59936e-05	0.00188735	17	168	HSP90AB1, HSP90AA1, UBE2G2, HSPA1A, HSPA1B, EDEM3, SSR1, HSPA1L, HSPH1, DNAJB11, ATF6B, DNAJA1, HSPA4L, DNAJB1, EIF2AK3, SEC23B, SEC61G
mmu00380	Tryptophan metabolism	8.80006e-05	0.00223672	9	47	AADAT, DDC, TDO2, KYNU, AOX1, ACMSD, AOX3, KMO, CYP1A2
mmu00040	Pentose and glucuronate interconversions	0.000101891	0.0023307	8	36	UGT2B38, SORD, UGT2B35, UGT1A6B, UGT1A6A, UGT2B1, UGDH, UGT2B5
mmu04146	Peroxisome	0.000239551	0.0049752	11	83	HAO1, ACOX2, BAAT, NUDT7, PEX26, EPHX2, PRDX5, PHYH, SCP2, ACSL6, SLC25A17
mmu00983	Drug metabolism - other enzymes	0.000948904	0.0179537	8	51	UGT2B38, UGT2B35, UGT1A6B, UGT1A6A, UGT2B1, UGT2B5, CES2C, CES1E
mmu00860	Porphyrin and chlorophyll metabolism	0.0015632	0.0271816	7	41	UGT2B38, UGT2B35, UGT1A6B, CPOX, UGT1A6A, UGT2B1, UGT2B5
mmu05020	Prion diseases	0.00287299	0.0459713	6	32	C8A, NCAM2, C8B, C9, C6, STIP1
KEGG Pathway: Female>Male (C3,autosomes)
Term	Name	PValue	FDR	Overlap	Total	Genes
mmu05204	Chemical carcinogenesis	1.33968e-10	3.32241e-08	21	92	CYP2C37, CYP3A16, SULT2A1, CYP2B9, CYP2C68, CYP2C40, ALDH3B3, CYP2B13, ALDH3B2, GSTT3, UGT1A1, MGST3, UGT2B37, CBR1, UGT1A9, UGT1A5, SULT1A1, CYP3A41A, CYP2C38, CYP2C39, CYP3A44
mmu00830	Retinol metabolism	3.98139e-09	4.93692e-07	19	89	CYP2C37, CYP3A16, CYP2B9, CYP2C68, CYP2C40, CYP2B13, UGT1A1, RDH9, CYP4A10, UGT2B37, UGT1A9, UGT1A5, CYP4A31, CYP3A41A, CYP2C38, RDH16, CYP2C39, CYP3A44, CYP2A4
mmu00140	Steroid hormone biosynthesis	7.29416e-07	6.02966e-05	16	87	CYP2C37, CYP3A16, HSD3B1, CYP2C68, CYP2B9, CYP2C40, CYP2B13, UGT1A1, UGT2B37, UGT1A9, CYP17A1, UGT1A5, CYP3A41A, CYP2C38, CYP2C39, CYP3A44
mmu04640	Hematopoietic cell lineage	2.6215e-06	0.00016252	15	84	FCER2A, IL7, ITGB3, CD1D1, ITGAM, CD1D2, CD9, CD36, ITGA6, DNTT, CD34, CD22, IL1A, CD14, CD7
mmu00982	Drug metabolism - cytochrome P450	3.14953e-05	0.00156097	12	66	FMO4, MGST3, UGT2B37, UGT1A9, FMO1, FMO2, UGT1A5, FMO3, ALDH3B3, ALDH3B2, GSTT3, UGT1A1
mmu00591	Linoleic acid metabolism	8.94833e-05	0.00369198	10	50	CYP2C37, PLA2G16, CYP3A16, CYP2C68, CYP3A41A, CYP2C40, PLA2G4F, CYP2C38, CYP2C39, CYP3A44
mmu00590	Arachidonic acid metabolism	0.000119492	0.00422474	13	89	CYP2C37, PLA2G16, CYP2C68, CYP2B9, CYP2C40, CYP2B13, CYP4A10, CBR1, PTGDS, CYP4A31, PLA2G4F, CYP2C38, CYP2C39
mmu04514	Cell adhesion molecules (CAMs)	0.000396135	0.0122075	17	162	PTPRC, ICAM1, MPZL1, ICOSL, SELL, CD276, ITGAM, CLDN14, ITGA6, CD34, H2-OB, CD22, H2-T10, JAM2, CD226, SELPLG, SPN
mmu00980	Metabolism of xenobiotics by cytochrome P450	0.000618513	0.0169042	10	64	MGST3, UGT2B37, CBR1, UGT1A9, SULT2A1, UGT1A5, ALDH3B3, ALDH3B2, GSTT3, UGT1A1
mmu04750	Inflammatory mediator regulation of TRP channels	0.000913726	0.0224157	14	126	PRKCA, CYP2C37, ADCY1, ADCY7, CYP2C68, CYP2C40, ITPR3, CYP4A10, CYP4A31, CAMK2D, PLA2G4F, CYP2C38, PLCB2, CYP2C39
mmu04976	Bile secretion	0.00132744	0.0295037	10	71	SLCO1A4, ADCY1, ABCG5, ADCY7, SULT2A1, ABCB1A, ABCC4, SLC51B, SLC4A4, CAR2
mmu00040	Pentose and glucuronate interconversions	0.00207767	0.0420725	7	36	AKR1B7, UGT2B37, UGT1A9, ALDH1B1, UGT1A5, UGT1A1, ALDH3A2
KEGG Pathway: Male>Female (B6,autosomes)
Term	Name	PValue	FDR	Overlap	Total	Genes
mmu01100	Metabolic pathways	3.5206e-13	8.34363e-11	86	1278	ACOX2, ACOX1, GPAT4, CTPS, CYP2J6, PGAM1, MTHFD2, TDO2, PGP, UGT1A6B, TKFC, CPOX, UGT1A6A, SYNJ2, PHOSPHO1, TREH, CES1E, PLCB1, GPT2, AGPAT2, AADAT, PDXK, SLC33A1, CMAS, CYP2C29, CYCS, GRHPR, COQ7, CHPT1, HAO1, BHMT, PLA2G6, GPAM, MPST, ALPL, ME1, CYP2U1, HSD3B2, CHKA, PYCRL, ENPP3, UGT2B1, HSD17B12, HSD3B5, UGDH, ASNS, EXTL1, CYP4A12B, ALDH1A1, 9130409I23RIK, MTHFR, CYP4A12A, ACSL1, CSAD, ETNK1,…
mmu04146	Peroxisome	3.51279e-09	4.16266e-07	17	83	ACOX2, ACOX1, EPHX2, PRDX5, PHYH, PEX11A, HAO1, ACSL1, MPV17L, NUDT7, PXMP4, ABCD3, HSD17B4, ACAA1B, SCP2, ACSL6, SLC25A17
mmu00983	Drug metabolism - other enzymes	3.1727e-07	2.5064e-05	12	51	UGT2B38, UGT2B35, UGT1A6B, UGT1A6A, UGT2B1, CES2A, CES2B, CES2C, UCK1, CES1E, CES2E, TPMT
mmu00140	Steroid hormone biosynthesis	2.31328e-06	0.000137053	14	87	CYP2D9, HSD3B2, CYP2D40, CYP21A1, HSD3B5, HSD17B12, CYP2C29, UGT2B1, UGT2B38, CYP7B1, UGT2B35, UGT1A6B, UGT1A6A, SRD5A1
mmu00830	Retinol metabolism	1.68748e-05	0.000799554	13	89	ALDH1A1, UGT2B38, CYP4A12B, CYP4A12A, UGT2B35, UGT1A6B, UGT1A6A, UGT2B1, AOX1, CYP2C29, AOX3, ALDH1A7, RETSAT
mmu00980	Metabolism of xenobiotics by cytochrome P450	2.33411e-05	0.000921559	11	64	UGT2B38, UGT2B35, CYP2F2, UGT1A6B, UGT1A6A, UGT2B1, EPHX1, AKR7A5, GSTP2, MGST1, GSTP1
mmu00982	Drug metabolism - cytochrome P450	3.07921e-05	0.00104201	11	66	UGT2B38, FMO5, UGT2B35, UGT1A6B, UGT1A6A, UGT2B1, AOX1, AOX3, GSTP2, MGST1, GSTP1
mmu00564	Glycerophospholipid metabolism	0.000618216	0.0181535	11	94	PNPLA7, GPD2, GPD1, CHKA, GPAT4, PLA2G6, PHOSPHO1, ETNK1, CHPT1, GPAM, AGPAT2
mmu00520	Amino sugar and nucleotide sugar metabolism	0.000706514	0.0184393	8	49	CYB5R3, PGM3, MPI, GCK, CMAS, UGDH, CMAH, GALE
mmu03320	PPAR signaling pathway	0.00076708	0.0180224	10	80	ACOX2, CYP4A12B, ACOX1, ACSL1, CYP4A12A, PPARG, CYP8B1, ACAA1B, SCP2, ACSL6
mmu05146	Amoebiasis	0.000956127	0.0203991	12	117	C8A, C8B, LAMB3, LAMA3, C9, SERPINB6B, COL27A1, PLCB1, COL5A3, PIK3R3, PIK3R1, VCL
mmu00120	Primary bile acid biosynthesis	0.00121536	0.0237319	5	16	ACOX2, CYP7B1, HSD17B4, CYP8B1, SCP2
mmu00053	Ascorbate and aldarate metabolism	0.00125988	0.022721	6	27	UGT2B38, UGT2B35, UGT1A6B, UGT1A6A, UGT2B1, UGDH
mmu00860	Porphyrin and chlorophyll metabolism	0.00149786	0.0250563	7	41	UGT2B38, UGT2B35, UGT1A6B, CPOX, UGT1A6A, BLVRB, UGT2B1
mmu05204	Chemical carcinogenesis	0.00208453	0.0324323	10	92	UGT2B38, UGT2B35, UGT1A6B, UGT1A6A, UGT2B1, CYP2C29, EPHX1, GSTP2, MGST1, GSTP1
mmu04610	Complement and coagulation cascades	0.00230191	0.0335603	9	76	C8A, C8B, C9, SERPINA5, C6, SERPINA1C, SERPINA1E, CFD, F2R
KEGG Pathway: Female>Male (B6,autosomes)
Term	Name	PValue	FDR	Overlap	Total	Genes
mmu00830	Retinol metabolism	4.98796e-12	1.16221e-09	20	89	CYP2C37, CYP3A16, CYP2C68, CYP2B9, CYP2C40, CYP2B13, CYP2B10, UGT1A1, RDH9, UGT2B37, UGT1A9, CYP4A31, CYP3A41A, BCO1, HSD17B6, CYP2C38, CYP4A14, CYP2C39, CYP3A44, CYP2A4
mmu05204	Chemical carcinogenesis	9.32712e-12	1.08661e-09	20	92	CYP2C37, CYP3A16, SULT2A1, CYP2B9, CYP2C68, CYP2C40, ALDH3B3, CYP2B13, GSTT2, CYP2B10, UGT1A1, MGST3, UGT2B37, CBR1, UGT1A9, SULT1A1, CYP3A41A, CYP2C38, CYP2C39, CYP3A44
mmu00140	Steroid hormone biosynthesis	2.11628e-08	1.64364e-06	16	87	CYP2C37, CYP3A16, CYP2C68, CYP2B9, CYP2C40, CYP2B13, CYP2B10, UGT1A1, UGT2B37, UGT1A9, CYP17A1, CYP3A41A, HSD17B6, CYP2C38, CYP2C39, CYP3A44
mmu00590	Arachidonic acid metabolism	2.09661e-07	1.22127e-05	15	89	CYP2C37, PLA2G16, CYP2C68, CYP2B9, CYP2C40, CYP2B13, CYP2B10, CBR1, PTGDS, CYP4A31, PLA2G4F, GPX7, CYP2C38, CYP4A14, CYP2C39
mmu00591	Linoleic acid metabolism	1.06441e-05	0.000495895	10	50	CYP2C37, PLA2G16, CYP3A16, CYP2C68, CYP3A41A, CYP2C40, PLA2G4F, CYP2C38, CYP2C39, CYP3A44
mmu02010	ABC transporters	4.32552e-05	0.00167837	9	46	ABCG8, ABCG5, ABCB1A, ABCA8B, ABCA8A, ABCD2, ABCC4, ABCG3, ABCA3
mmu00982	Drug metabolism - cytochrome P450	0.000105269	0.003498	10	66	FMO4, MGST3, UGT2B37, UGT1A9, FMO1, FMO2, FMO3, ALDH3B3, GSTT2, UGT1A1
mmu04976	Bile secretion	0.000186892	0.00542895	10	71	ABCG8, SLCO1A4, NCEH1, ABCG5, ADCY7, SULT2A1, ABCB1A, ABCC4, SLC4A4, CAR2
GO
GO Biological Process: Male>Female (C3,autosomes)
Term	Name	PValue	FDR	Overlap	Total	Genes
GO:0055114	oxidation-reduction process	9.80914e-09	1.83233e-05	45	676	HSD3B2, CYP2D9, ACOX2, CYP2U1, CYP2D10, HSD3B3, PYCRL, SORD, CYP2F2, LDHD, HSD3B5, CYP2J6, UGDH, PRDX5, KMO, ALDH1A1, MTHFD2, FMO5, TDO2, CYP4A12A, P4HA1, AKR1C6, CPOX, ADH4, BDH2, SRD5A1, SDR9C7, NOX4, CYP2C55, AIFM3, CYP2C29, CYCS, CMAH, FAM213B, CYP4V3, CYP1A2, GRHPR, PHYH, MTRR, HAO1, CYP7B1, AOX1, AOX3, GULO, MGST1
GO:0006986	response to unfolded protein	4.86903e-07	0.000454664	11	51	PARP16, HSPH1, HSP90AA1, ATF6B, HSPA4L, CREB3L2, HSPB1, HSPA1A, EDEM3, EIF2AK3, UBXN4
GO:0008152	metabolic process	2.64312e-06	0.00164443	31	463	HSD3B2, ALPL, ACOX2, ENPP5, HSD3B3, ENPP6, ENPP2, ENPP3, UGDH, EDEM3, GSTM6, CIAPIN1, ALDH1A1, MTHFD2, UGT1A6B, UGT1A6A, PHOSPHO2, PHOSPHO1, TREH, ACSL6, GSTA2, UAP1, EPHX2, GRHPR, FOLH1, UGT2B35, ARSA, UGT2B5, SCP2, GSTP2, GSTP1
GO:0061179	negative regulation of insulin secretion involved in cellular response to glucose stimulus	1.33395e-05	0.00621021	7	22	MUP20, MUP1, MUP3, MUP2, PIM3, JAGN1, MUP12
GO:0045721	negative regulation of gluconeogenesis	2.30521e-05	0.0085754	7	24	MUP20, MUP1, GCK, SERPINA12, MUP3, MUP2, MUP12
GO:0031649	heat generation	2.45695e-05	0.00762022	6	15	ADRB3, MUP20, MUP1, MUP3, MUP2, MUP12
GO:0035634	response to stilbenoid	2.96881e-05	0.00789129	7	25	GSTA2, SLCO1A1, MUP1, MUP3, SLC22A7, HSD3B5, MUP12
GO:0051055	negative regulation of lipid biosynthetic process	3.49971e-05	0.00813867	6	16	MUP20, MUP1, SERPINA12, MUP3, MUP2, MUP12
GO:0006457	protein folding	9.86896e-05	0.0202762	13	128	HSP90AB1, HSP90AA1, DNAJB11, PPIB, ERP27, DNAJA1, HSPA4L, PPIL4, DNAJB1, DNAJB4, FKBP11, DNAJA4, NKTR
GO:0009813	flavonoid biosynthetic process	0.000146864	0.0270632	6	21	UGT2B38, UGT2B35, UGT1A6B, UGT1A6A, UGT2B1, UGT2B5
GO:0052696	flavonoid glucuronidation	0.000146864	0.0270632	6	21	UGT2B38, UGT2B35, UGT1A6B, UGT1A6A, UGT2B1, UGT2B5
GO Biological Process: Female>Male (C3,autosomes)
Term	Name	PValue	FDR	Overlap	Total	Genes
GO:0019373	epoxygenase P450 pathway	4.16765e-08	0.000117229	11	30	CYP2G1, CYP2A22, CYP2C37, CYP2C69, CYP2C68, CYP2B9, CYP2C40, CYP2B13, CYP2C38, CYP2C39, CYP2A4
GO:0002376	immune system process	1.4627e-05	0.0203629	32	383	MBL2, APOBEC3, HMGB2, FGR, S100A8, IFITM1, C3, S100A9, PML, TLR6, CD1D1, CD1D2, NLRC5, NAIP2, ZAP70, LBP, MR1, CD7, ZBP1, TLR12, ITK, DAB2IP, ICOSL, MYO1G, LCN2, IFIT3, BTLA, PIRB, IFIT1, LRMP, SEMA4A, CD14
GO:0060271	cilium morphogenesis	3.04523e-05	0.0281507	19	170	IQCB1, RFX4, CDC14A, TTC21B, PKHD1, DZIP1, ALMS1, PTPDC1, BBS1, TROVE2, GSN, IFT57, CC2D2A, ABCC4, FAM161A, RFX3, IFT43, RFX2, INTU
GO Biological Process: Male>Female (B6,autosomes)
Term	Name	PValue	FDR	Overlap	Total	Genes
GO:0055114	oxidation-reduction process	4.97428e-19	9.89881e-16	61	676	CYP2D9, ACOX2, CYB5R3, ACOX1, VKORC1L1, LDHD, CYP2J6, HR, PRDX5, MTHFD2, TDO2, CPOX, SRD5A1, AKR7A5, SDR9C7, RTN4IP1, HIGD1A, SDR39U1, AIFM3, MICAL2, CYP2C29, CYCS, CMAH, GRHPR, CYB5B, COQ7, DHRS7B, MOXD1, HAO1, CYP2U1, HSD3B2, ME1, PYCRL, HSD3B3, CYP2F2, TMX4, HSD17B12, HSD3B5, UGDH, ALDH1A1, FMO5, MTHFR, CYP4A12A, FAM213A, ALDH1A7, HSD17B4, NOX4, GPD2, GPD1, CYP21A1, CYP4V3, FADS6, PHYH, CYP7B1…
GO:0045721	negative regulation of gluconeogenesis	2.17699e-12	2.16615e-09	12	24	PGP, MUP20, MUP1, GCK, C1QTNF3, SERPINA12, MUP3, MUP19, MUP2, MUP9, MUP12, MUP11
GO:0008152	metabolic process	2.73945e-11	1.81717e-08	39	463	HSD3B2, ALPL, ACOX2, ACOX1, HSD3B3, GPAT4, ENPP2, ARSG, ENPP3, PGAM1, UGDH, ECHDC2, ALDH1A1, MTHFD2, PGP, MTHFR, ACSL1, TKFC, UGT1A6B, UGT1A6A, PHOSPHO1, ALDH1A7, UCK1, TREH, PDHX, ACAA1B, ACSL6, AGPAT2, EPHX2, GRHPR, PNPLA7, ACSM3, UGT2B35, ARSA, PLA2G6, GPAM, SCP2, GSTP2, GSTP1
GO:0006629	lipid metabolic process	3.29399e-10	1.63876e-07	37	459	CYB5R3, ACOX2, ACOX1, CHKA, GPAT4, ENPP2, ABHD5, HSD17B12, ECHDC2, PTPMT1, PLIN5, ACSL1, INSIG2, ELOVL3, ETNK1, SRD5A1, HSD17B4, PRKAA2, PLCB1, THRSP, ACAA1B, AGPAT2, ACSL6, MOGAT1, GDE1, EPHX2, CIDEA, CYP4V3, CHPT1, FADS6, PNPLA7, ACSM3, CYP7B1, PLA2G6, THEM4, GPAM, SMPD3
GO:0031649	heat generation	5.13818e-10	2.045e-07	9	15	ADRB3, MUP20, MUP1, MUP3, MUP19, MUP2, MUP9, MUP12, MUP11
GO:0051055	negative regulation of lipid biosynthetic process	1.00644e-09	3.33803e-07	9	16	MUP20, MUP1, SERPINA12, MUP3, MUP19, MUP2, MUP9, MUP12, MUP11
GO:0071396	cellular response to lipid	2.16545e-08	6.15605e-06	8	15	MUP20, MUP1, MUP3, MUP19, MUP2, MUP9, MUP12, MUP11
GO:0045834	positive regulation of lipid metabolic process	2.16545e-08	6.15605e-06	8	15	MUP20, MUP1, MUP3, MUP19, MUP2, MUP9, MUP12, MUP11
GO:0010888	negative regulation of lipid storage	1.56191e-07	3.88517e-05	8	19	MUP20, MUP1, MUP3, MUP19, MUP2, MUP9, MUP12, MUP11
GO:0010907	positive regulation of glucose metabolic process	3.4595e-07	7.64905e-05	8	21	MUP20, MUP1, MUP3, MUP19, MUP2, MUP9, MUP12, MUP11
GO:0061179	negative regulation of insulin secretion involved in cellular response to glucose stimulus	4.97094e-07	9.89169e-05	8	22	MUP20, MUP1, MUP3, MUP19, MUP2, MUP9, MUP12, MUP11
GO:0006112	energy reserve metabolic process	4.97094e-07	9.89169e-05	8	22	MUP20, MUP1, MUP3, MUP19, MUP2, MUP9, MUP12, MUP11
GO:0070584	mitochondrion morphogenesis	5.89691e-07	0.000106675	9	32	MUP20, MUP1, MUP3, MUP19, MUP2, COQ7, MUP9, MUP12, MUP11
GO:0008654	phospholipid biosynthetic process	1.10786e-06	0.000183703	11	59	CHKA, GPAT4, FITM1, FITM2, ABHD5, ETNK1, PTPMT1, CHPT1, GPAM, AGPAT2, ACSL6
GO:0045475	locomotor rhythm	1.76644e-06	0.000270365	8	26	MUP20, MUP1, MUP3, MUP19, MUP2, MUP9, MUP12, MUP11
GO:0009060	aerobic respiration	2.98306e-06	0.000423931	9	39	MUP20, MUP1, MUP3, MUP19, MUP2, COX19, MUP9, MUP12, MUP11
GO:0006631	fatty acid metabolic process	4.61225e-06	0.000611707	16	156	ACOX2, ACOX1, GPAT4, ABHD5, ECHDC2, FADS6, ACSM3, ACSL1, CYP4A12A, ELOVL3, PRKAA2, HSD17B4, THEM4, ACAA1B, GPAM, ACSL6
GO:0051897	positive regulation of protein kinase B signaling	1.83783e-05	0.00228322	12	97	NOX4, MUP20, OSBPL8, MUP1, C1QTNF3, PDGFA, MUP3, MUP19, MUP2, MUP9, MUP12, MUP11
GO:0035634	response to stilbenoid	2.05243e-05	0.00239969	7	25	SLCO1A1, MUP1, MUP3, SLC22A7, HSD3B5, CIDEA, MUP12
GO:0019915	lipid storage	3.2956e-05	0.0036369	7	27	PLIN5, CAV1, PLIN2, FITM1, FITM2, CIDEA, LDAH
GO:0006694	steroid biosynthetic process	0.000101922	0.0106188	9	62	HSD3B2, CYB5R3, HSD3B3, CYP21A1, HSD3B5, HSD17B12, SRD5A1, PRKAA2, SCP2
GO:0071394	cellular response to testosterone stimulus	0.000131765	0.0130259	5	12	MUP1, UGT2B1, SRD5A1, MUP12, MUP11
GO:0042593	glucose homeostasis	0.000326218	0.030445	12	133	MUP20, MUP1, GCK, C1QTNF3, MUP3, MUP19, PPARG, MUP2, PRKAA2, MUP9, MUP12, MUP11
GO:0010890	positive regulation of sequestering of triglyceride	0.000429373	0.0381022	4	7	PLIN5, FITM1, FITM2, CIDEA
GO:0006635	fatty acid beta-oxidation	0.000559625	0.0472791	7	44	ACOX2, ACOX1, ECHDC2, ABCD3, HSD17B4, ACAA1B, SLC25A17
GO Biological Process: Female>Male (B6,autosomes)
Term	Name	PValue	FDR	Overlap	Total	Genes
GO:0019373	epoxygenase P450 pathway	2.78067e-09	6.14527e-06	11	30	CYP2G1, CYP2C37, CYP2C69, CYP2C68, CYP2B9, CYP2C40, CYP2B13, CYP2C38, CYP2B10, CYP2C39, CYP2A4
GO:0002376	immune system process	3.24745e-05	0.0352487	26	383	TNFRSF21, MBL2, IFITM1, C3, VTCN1, LY86, HERC6, SP110, PSMB8, PIRB, C1QA, IFIT3, PRKCQ, IFIT2, IFIT1, NAIP2, OASL2, IRF1, ZAP70, LRMP, IIGP1, H2-T23, LBP, THEMIS2, SEMA4A, ZBP1
GO:0006869	lipid transport	3.66601e-05	0.0266453	13	111	TNFAIP8L3, OSBP2, ABCA8B, ABCA8A, ATP10A, ABCA3, GLTP, PITPNC1, APOL9A, LBP, APOM, ATP8A1, VLDLR
GO:0017144	drug metabolic process	8.06482e-05	0.0435817	6	18	CBR1, FMO1, SULT1A1, FMO2, FMO3, CYP2B10
