# Supplementary material for: Dosage compensation and DNA methylation landscape of the X chromosome in mouse liver
Source: Sci Rep. 2018 Jul 4;8:10138. doi: 10.1038/s41598-018-28356-3 (PMC6031675; doi:10.1038/s41598-018-28356-3)
Supplement: Supplementary file 7 — Table S6 [file 41598_2018_28356_MOESM7_ESM.xlsx]

## Sheet: Table S6
Supplementatry Table S6: Summary of validated cytosines.
ChrX
context	strand	mm9 sites	validated in B6 & C3		validated in B6 only		validated in C3 only		validated in neither
CpG	(symmetric)	960089	864347	0.900278	55090	0.0573801	13157	0.0137039	27495	0.028638
CHG	plus	6221981	5822744	0.935834	206602	0.0332052	58486	0.0093999	134149	0.0215605
	minus	6222254	5823368	0.935894	206135	0.0331287	58604	0.00941845	134147	0.0215592
CHH	plus	24614671	23100940	0.938503	799127	0.0324655	214140	0.00869969	500464	0.0203319
	minus	24630089	23102204	0.937967	812221	0.0329768	216975	0.00880935	498689	0.0202471
Chr3
context	strand	mm9 sites	validated in B6 & C3		validated in B6 only		validated in C3 only		validated in neither
CpG	(symmetric)	1191194	1093695	0.91815	79703	0.0669102	4232	0.00355274	13564	0.0113869
CHG	plus	6486291	6182731	0.9532	218429	0.0336755	23455	0.00361609	61676	0.00950867
	minus	6486817	6183454	0.953234	218373	0.0336641	23534	0.00362797	61456	0.00947398
CHH	plus	23925133	22473245	0.939315	873716	0.0365188	152593	0.00637794	425579	0.0177879
	minus	23980961	22513131	0.938792	874050	0.0364477	151016	0.00629733	442764	0.0184631
Canonical Autosomes
context	strand	mm9 sites	validated in B6 & C3		validated in B6 only		validated in C3 only		validated in neither
CpG	(symmetric)	20364689	18887127	0.927445	1152797	0.0566076	70092	0.00344184	254673	0.0125056
CHG	plus	106284697	101235798	0.952496	3296709	0.0310177	399768	0.00376129	1352422	0.0127245
	minus	106281238	101246101	0.952624	3293314	0.0309868	398007	0.00374485	1343816	0.012644
CHH	plus	375170948	351689190	0.937411	12727309	0.033924	2522101	0.00672254	8232348	0.0219429
	minus	375311468	351716331	0.937132	12743432	0.0339543	2527431	0.00673422	8324274	0.0221796
