# Supplementary material for: Dosage compensation and DNA methylation landscape of the X chromosome in mouse liver
Source: Sci Rep. 2018 Jul 4;8:10138. doi: 10.1038/s41598-018-28356-3 (PMC6031675; doi:10.1038/s41598-018-28356-3)
Supplement: Supplementary file 8 — Table S7 [file 41598_2018_28356_MOESM8_ESM.xlsx]

## Sheet: Table S7
Supplementatry Table S7: Summary WGBS depth normalization.
ChrX	CG							CHG						CHH
animal	validated sites, plus & minus strands	total counts, plus & minus strands	average depth per strand	normalized average depth per strand	normalized counts, plus & minus strands	normalized average depth, combined strands	merged average depth, combined strands	validated sites, plus & minus strands	total counts, plus & minus strands	average depth per strand	normalized average depth per strand	normalized counts, plus & minus strands	merged average depth, per strand	validated sites, plus & minus strands	total counts, plus & minus strands	average depth per strand	normalized average depth per strand	normalized counts, plus & minus strands	merged average depth, per strand
B6_M_1	1728694	13996539	8.1	5	8643470	10	30	11646112	100962700	8.67	5	58230560	15	46203144	356613983	7.72	5	231015720	14.91
B6_M_2	1728694	12105086	7	5	8643470	10		11646112	85551055	7.35	5	58230560		46203144	296626773	6.42	5	231015720
B6_M_3	1728694	9077823	5.25	5	8643470	10		11646112	65079492	5.59	5	58230560		46203144	227008868	4.91	4.91	2.26857e+08
B6_F_1	1728694	26430126	15.29	5	8643470	10	30	11646112	189547938	16.28	5	58230560	15	46203144	654599030	14.17	5	231015720	15
B6_F_2	1728694	20528086	11.87	5	8643470	10		11646112	146516870	12.58	5	58230560		46203144	501983944	10.86	5	231015720
B6_F_3	1728694	24291848	14.05	5	8643470	10		11646112	170767882	14.66	5	58230560		46203144	579361293	12.54	5	231015720
C3_M_1	1728694	12498518	7.23	5	8643470	10	30	11646112	89742959	7.71	5	58230560	15	46203144	317646246	6.87	5	231015720	15
C3_M_2	1728694	10790677	6.24	5	8643470	10		11646112	75862305	6.51	5	58230560		46203144	259107264	5.61	5	231015720
C3_M_3	1728694	12393570	7.17	5	8643470	10		11646112	86574745	7.43	5	58230560		46203144	298090011	6.45	5	231015720
C3_F_1	1728694	25742868	14.89	5	8643470	10	30	11646112	184793647	15.87	5	58230560	15	46203144	643331284	13.92	5	231015720	15
C3_F_2	1728694	21746823	12.58	5	8643470	10		11646112	157001180	13.48	5	58230560		46203144	550545610	11.92	5	231015720
C3_F_3	1728694	16529687	9.56	5	8643470	10		11646112	120751956	10.37	5	58230560		46203144	428878956	9.28	5	231015720
Chr3	CG							CHG						CHH
animal	validated sites, plus & minus strands	total counts, plus & minus strands	average depth per strand	normalized average depth per strand	normalized counts, plus & minus strands	normalized average depth, combined strands	merged average depth, combined strands	validated sites, plus & minus strands	total counts, plus & minus strands	average depth per strand	normalized average depth per strand	normalized counts, plus & minus strands	merged average depth, per strand	validated sites, plus & minus strands	total counts, plus & minus strands	average depth per strand	normalized average depth per strand	normalized counts, plus & minus strands	merged average depth, per strand
B6_M_1	2187390	36613698	16.7385	5	10936950	10	30	12366185	221034157	17.8741	5	61830925	15	44986376	730738059	16.2435	5	224931880	15
B6_M_2	2187390	32616748	14.9113	5	10936950	10		12366185	191966829	15.5235	5	61830925		44986376	623644481	13.863	5	224931880
B6_M_3	2187390	24262267	11.0919	5	10936950	10		12366185	145192319	11.7411	5	61830925		44986376	474358176	10.5445	5	224931880
B6_F_1	2187390	35867264	16.3973	5	10936950	10	30	12366185	212300820	17.1679	5	61830925	15	44986376	686376834	15.2574	5	224931880	15
B6_F_2	2187390	28410287	12.9882	5	10936950	10		12366185	167233734	13.5235	5	61830925		44986376	537747731	11.9536	5	224931880
B6_F_3	2187390	34247387	15.6567	5	10936950	10		12366185	198108888	16.0202	5	61830925		44986376	630954110	14.0254	5	224931880
C3_M_1	2187390	31510134	14.4054	5	10936950	10	30	12366185	188244656	15.2225	5	61830925	15	44986376	623147039	13.8519	5	224931880	15
C3_M_2	2187390	27648361	12.6399	5	10936950	10		12366185	161565477	13.0651	5	61830925		44986376	517380124	11.5008	5	224931880
C3_M_3	2187390	31857102	14.564	5	10936950	10		12366185	184761934	14.9409	5	61830925		44986376	595746209	13.2428	5	224931880
C3_F_1	2187390	34032929	15.5587	5	10936950	10	30	12366185	200174631	16.1873	5	61830925	15	44986376	652148325	14.4966	5	224931880	15
C3_F_2	2187390	28611690	13.0803	5	10936950	10		12366185	169795340	13.7306	5	61830925		44986376	558421578	12.4131	5	224931880
C3_F_3	2187390	21569835	9.86099	5	10936950	10		12366185	129332647	10.4586	5	61830925		44986376	429869617	9.55555	5	224931880
