# Supplementary material for: Dosage compensation and DNA methylation landscape of the X chromosome in mouse liver
Source: Sci Rep. 2018 Jul 4;8:10138. doi: 10.1038/s41598-018-28356-3 (PMC6031675; doi:10.1038/s41598-018-28356-3)
Supplement: Supplementary file 9 — Table S8 [file 41598_2018_28356_MOESM9_ESM.xlsx]

## Sheet: Table S8
Supplementatry Table S8: Summary of CG coverage.
	Total Number CG Sites with Depth ≥ 10
	ChrX			Chr3
	N	% mm9 CpG	% validated CpG (mm9,B6,C3)	N	% mm9 CpG	% validated CpG (mm9,B6,C3)
B6 Female	787051	0.819769	0.910573	1055125	0.885771	0.964734
B6 Male	793002	0.825967	0.917458	1049035	0.880658	0.959166
C3 Female	773057	0.805193	0.894383	1014511	0.851676	0.9276
C3 Male	787158	0.81988	0.910697	1019177	0.855593	0.931866
Total mm9 CpG	960089	---	---	1191194	---	---
Total validated CpG	864347	0.900278	---	1093695	0.91815	---
