# Supplementary material for: Dosage compensation and DNA methylation landscape of the X chromosome in mouse liver
Source: Sci Rep. 2018 Jul 4;8:10138. doi: 10.1038/s41598-018-28356-3 (PMC6031675; doi:10.1038/s41598-018-28356-3)
Supplement: Supplementary file 10 — Table S9 [file 41598_2018_28356_MOESM10_ESM.xlsx]

## Sheet: Table S9 Key
Supplementary Table S9. Differentially methylated regions.
Differential sex-specific (male vs female) or strain-specific (B6 vs C3) comparison results from DSS and Metiline, using ChrX and Chr3.
Sheets:
1. Male vs Female, ChrX (DSS)
2. Male vs Female, Chr3 (DSS)
3. B6 vs C3, ChrX (DSS)
4. B6 vs C3, Chr3 (DSS)
5. Male vs Female, ChrX (Metilene)
6. Male vs Female, Chr3 (Metilene)
7. B6 vs C3, ChrX (Metilene)
8. B6 vs C3, Chr3 (Metilene)

## Sheet: M-vs-F chrX (DSS)
F>M|chrX:5044990-5046113
F>M|chrX:5441451-5441840
F>M|chrX:5443619-5443951
F>M|chrX:5624985-5626181
F>M|chrX:5748820-5750145
F>M|chrX:6354574-6357720
F>M|chrX:6445597-6445865
F>M|chrX:6471327-6472000
M>F|chrX:6606750-6607592
F>M|chrX:6765305-6765894
M>F|chrX:6844053-6844440
M>F|chrX:6884219-6884565
M>F|chrX:6886791-6886995
F>M|chrX:6895365-6896859
F>M|chrX:6952254-6953855
F>M|chrX:6999556-7000367
F>M|chrX:7021083-7021539
F>M|chrX:7149729-7152235
F>M|chrX:7182012-7182759
F>M|chrX:7187051-7188180
F>M|chrX:7215516-7217063
F>M|chrX:7225575-7226735
F>M|chrX:7227209-7227313
F>M|chrX:7233960-7235863
F>M|chrX:7247700-7249011
F>M|chrX:7256769-7257498
F>M|chrX:7257926-7258552
F>M|chrX:7274016-7275271
F>M|chrX:7290757-7292126
F>M|chrX:7298614-7299951
F>M|chrX:7304260-7304586
F>M|chrX:7305341-7306004
F>M|chrX:7317155-7317375
F>M|chrX:7338708-7341273
F>M|chrX:7366239-7367692
M>F|chrX:7377359-7377842
F>M|chrX:7399009-7400171
F>M|chrX:7417796-7420770
M>F|chrX:7447253-7448697
F>M|chrX:7454964-7457526
F>M|chrX:7475344-7477302
F>M|chrX:7522749-7523058
F>M|chrX:7524259-7525571
F>M|chrX:7558622-7558870
F>M|chrX:7582814-7583207
F>M|chrX:7650602-7652342
F>M|chrX:7673377-7674328
F>M|chrX:7709020-7710147
F>M|chrX:7721323-7723569
M>F|chrX:7743326-7743757
F>M|chrX:7755812-7756438
F>M|chrX:7767268-7767767
F>M|chrX:7768430-7771085
F>M|chrX:7828758-7830430
F>M|chrX:7848136-7849556
F>M|chrX:8469187-8471144
F>M|chrX:8776593-8778067
F>M|chrX:8822007-8822317
F>M|chrX:9060292-9060532
F>M|chrX:9324573-9325699
F>M|chrX:9694262-9694879
F>M|chrX:9793134-9794035
F>M|chrX:9816494-9817064
F>M|chrX:9832139-9833704
M>F|chrX:9920098-9920857
F>M|chrX:10062127-10063275
M>F|chrX:10113083-10113347
F>M|chrX:10116648-10116904
F>M|chrX:10142161-10142429
M>F|chrX:10179602-10179861
F>M|chrX:10291485-10293190
F>M|chrX:10294041-10296883
M>F|chrX:10307572-10308249
F>M|chrX:10418461-10419018
F>M|chrX:10539210-10539645
F>M|chrX:10595233-10595609
M>F|chrX:10657383-10658744
F>M|chrX:10663307-10663894
F>M|chrX:10717105-10717505
F>M|chrX:10827180-10827640
F>M|chrX:10976148-10976384
F>M|chrX:11021393-11021820
F>M|chrX:11068970-11069515
F>M|chrX:11070864-11071845
F>M|chrX:11128305-11128639
F>M|chrX:11173020-11173275
F>M|chrX:11191354-11191807
F>M|chrX:11198448-11199075
F>M|chrX:11207754-11208163
F>M|chrX:11221822-11222077
M>F|chrX:11239473-11240702
F>M|chrX:11267112-11267748
F>M|chrX:11301690-11302035
F>M|chrX:11305673-11306019
M>F|chrX:11380092-11380858
F>M|chrX:11438261-11438511
F>M|chrX:11464377-11464905
F>M|chrX:11472544-11472772
F>M|chrX:11476120-11476521
M>F|chrX:11503919-11504727
F>M|chrX:11520513-11520841
M>F|chrX:11534058-11534463
F>M|chrX:11556614-11556922
M>F|chrX:11575038-11575917
M>F|chrX:11576703-11579058
M>F|chrX:11579535-11581407
M>F|chrX:11584733-11586177
M>F|chrX:11586341-11586990
M>F|chrX:11592083-11592541
F>M|chrX:11619859-11620949
M>F|chrX:11624465-11626523
M>F|chrX:11638672-11640913
M>F|chrX:11643477-11645418
M>F|chrX:11645495-11648691
M>F|chrX:11650453-11651780
M>F|chrX:11652436-11653432
M>F|chrX:11658995-11661197
M>F|chrX:11662031-11663651
M>F|chrX:11669860-11670156
M>F|chrX:11690880-11692229
M>F|chrX:11702552-11704619
M>F|chrX:11706866-11708376
M>F|chrX:11714404-11717201
M>F|chrX:11717912-11718351
M>F|chrX:11720519-11721416
M>F|chrX:11727545-11728743
M>F|chrX:11729521-11730864
M>F|chrX:11730939-11732690
M>F|chrX:11733704-11734773
M>F|chrX:11800355-11800586
F>M|chrX:11817590-11818148
F>M|chrX:11826338-11826670
F>M|chrX:11850433-11851225
M>F|chrX:11865913-11866637
M>F|chrX:11869924-11870378
M>F|chrX:11871564-11871969
F>M|chrX:11900088-11901510
F>M|chrX:11924912-11925319
F>M|chrX:11953971-11954648
F>M|chrX:12002642-12002983
F>M|chrX:12026847-12027307
F>M|chrX:12030072-12030653
F>M|chrX:12078965-12079270
F>M|chrX:12164332-12165574
F>M|chrX:12169222-12169442
M>F|chrX:12368055-12368460
F>M|chrX:12434891-12435764
F>M|chrX:12450781-12451046
F>M|chrX:12465271-12465585
F>M|chrX:12494167-12494386
F>M|chrX:12513727-12514529
F>M|chrX:12542137-12542559
F>M|chrX:12568074-12568447
F>M|chrX:12571535-12571971
F>M|chrX:12602614-12603005
F>M|chrX:12619270-12619702
F>M|chrX:12624534-12624913
F>M|chrX:12647347-12650627
M>F|chrX:12783247-12784161
F>M|chrX:12819297-12821596
F>M|chrX:12861270-12861533
M>F|chrX:12920228-12921468
F>M|chrX:12937493-12938174
F>M|chrX:13038483-13039283
F>M|chrX:13081565-13081763
M>F|chrX:13103660-13104005
M>F|chrX:13158707-13159096
F>M|chrX:13421950-13424973
F>M|chrX:14544911-14545344
F>M|chrX:16195044-16197139
F>M|chrX:16393071-16394678
F>M|chrX:16487563-16489054
F>M|chrX:16586134-16586372
M>F|chrX:17060381-17061500
M>F|chrX:17101985-17102262
F>M|chrX:17658695-17658888
F>M|chrX:17743813-17744271
F>M|chrX:18743163-18744573
F>M|chrX:18814116-18815353
F>M|chrX:18863638-18864004
F>M|chrX:19636436-19638516
F>M|chrX:19910320-19910795
F>M|chrX:20001775-20003873
M>F|chrX:20013437-20014011
F>M|chrX:20124829-20125779
F>M|chrX:20193618-20196112
F>M|chrX:20234978-20236684
F>M|chrX:20239624-20241303
F>M|chrX:20264213-20266510
F>M|chrX:20280946-20282333
M>F|chrX:20371588-20373047
F>M|chrX:20375182-20376170
M>F|chrX:20386672-20386957
M>F|chrX:20390403-20390493
F>M|chrX:20396311-20397499
F>M|chrX:20425180-20426241
F>M|chrX:20439639-20440184
F>M|chrX:20447164-20447613
F>M|chrX:20497434-20498414
F>M|chrX:20527241-20528127
M>F|chrX:20530658-20531082
F>M|chrX:20538464-20539646
F>M|chrX:20638639-20639560
F>M|chrX:20665973-20667012
F>M|chrX:20937755-20939016
M>F|chrX:23291887-23292626
M>F|chrX:32771910-32771997
F>M|chrX:33541748-33542084
F>M|chrX:33651456-33653496
F>M|chrX:33666310-33666704
F>M|chrX:33735665-33737680
F>M|chrX:33769047-33769247
F>M|chrX:33867560-33870547
F>M|chrX:34129736-34130846
F>M|chrX:34137626-34141265
F>M|chrX:34142807-34143355
F>M|chrX:34184739-34185617
F>M|chrX:34251310-34251652
F>M|chrX:34283390-34284126
F>M|chrX:34334412-34337289
F>M|chrX:34339537-34339858
F>M|chrX:34344261-34344391
F>M|chrX:34346057-34346293
F>M|chrX:34347561-34348618
F>M|chrX:34354135-34354436
F>M|chrX:34363718-34364382
F>M|chrX:34373413-34373841
F>M|chrX:34403507-34404678
F>M|chrX:34413580-34415413
F>M|chrX:34442250-34443961
F>M|chrX:34511528-34512284
F>M|chrX:34528252-34529775
F>M|chrX:34588129-34589898
F>M|chrX:34623721-34626168
F>M|chrX:34649330-34650844
F>M|chrX:34666560-34667798
F>M|chrX:34668043-34668187
F>M|chrX:34730441-34732342
F>M|chrX:34786138-34786382
F>M|chrX:34869330-34869574
F>M|chrX:35116030-35116497
F>M|chrX:35204375-35204704
F>M|chrX:35437279-35437624
F>M|chrX:35533065-35533222
F>M|chrX:35533797-35534691
F>M|chrX:35535104-35535491
F>M|chrX:35542681-35544854
F>M|chrX:35571716-35572068
F>M|chrX:35602481-35602829
F>M|chrX:35603092-35605914
F>M|chrX:35755056-35757286
F>M|chrX:35791476-35791874
F>M|chrX:35796045-35796361
F>M|chrX:35803922-35804026
F>M|chrX:35804422-35805736
F>M|chrX:35807321-35809964
F>M|chrX:35810297-35810801
F>M|chrX:35826262-35827503
F>M|chrX:35838559-35839130
F>M|chrX:35916207-35919069
F>M|chrX:35949337-35949611
F>M|chrX:35953587-35954540
F>M|chrX:35987659-35988785
F>M|chrX:36125609-36126572
F>M|chrX:36349330-36349622
M>F|chrX:38719691-38720119
F>M|chrX:38753411-38755484
F>M|chrX:38890103-38890242
F>M|chrX:39263098-39265364
F>M|chrX:39366788-39367149
F>M|chrX:39386487-39387292
F>M|chrX:39397263-39398534
F>M|chrX:39412883-39413761
F>M|chrX:39416315-39417224
F>M|chrX:39418261-39419249
F>M|chrX:39420645-39423926
F>M|chrX:39424148-39424647
F>M|chrX:39440934-39441169
F>M|chrX:39460334-39460846
F>M|chrX:39464322-39464695
F>M|chrX:39501117-39506615
M>F|chrX:39512981-39513395
F>M|chrX:39713356-39714205
F>M|chrX:40780342-40784279
F>M|chrX:41720710-41721583
F>M|chrX:42142334-42143532
F>M|chrX:42482909-42483407
F>M|chrX:45152454-45152822
F>M|chrX:45157542-45157874
F>M|chrX:45244907-45245916
F>M|chrX:45265530-45266290
F>M|chrX:45338312-45338586
F>M|chrX:45372559-45373261
F>M|chrX:45386636-45388476
F>M|chrX:45407264-45408328
F>M|chrX:45477545-45478104
M>F|chrX:45478970-45479733
F>M|chrX:45496608-45497170
F>M|chrX:45510701-45510910
F>M|chrX:45537812-45538200
F>M|chrX:45556265-45557308
F>M|chrX:45557903-45558060
F>M|chrX:45805940-45808118
F>M|chrX:45815864-45816574
F>M|chrX:45865566-45867580
F>M|chrX:45871905-45873278
F>M|chrX:45885778-45886003
F>M|chrX:45946841-45947924
F>M|chrX:45975971-45977465
F>M|chrX:46048000-46048873
M>F|chrX:46387533-46388010
M>F|chrX:46471676-46472168
F>M|chrX:46640935-46641521
F>M|chrX:46730438-46730933
F>M|chrX:46823592-46824465
F>M|chrX:46833300-46834563
F>M|chrX:46846408-46847735
F>M|chrX:46977273-46977966
F>M|chrX:47150330-47151088
F>M|chrX:47890071-47891330
M>F|chrX:47896811-47897936
M>F|chrX:47902816-47904254
M>F|chrX:47905439-47906926
M>F|chrX:47914448-47914888
M>F|chrX:47919199-47920303
M>F|chrX:47922415-47922889
M>F|chrX:47925481-47926589
M>F|chrX:47929735-47930796
M>F|chrX:47933183-47934363
M>F|chrX:47936696-47937888
M>F|chrX:47944051-47945412
M>F|chrX:47950441-47951121
M>F|chrX:47952383-47953670
M>F|chrX:47955214-47956699
M>F|chrX:47957420-47959270
M>F|chrX:47960966-47962284
M>F|chrX:47964543-47965625
M>F|chrX:47966986-47968750
M>F|chrX:47969679-47971139
M>F|chrX:47972830-47974857
M>F|chrX:47975796-47977015
F>M|chrX:47987538-47989081
F>M|chrX:48193734-48195373
F>M|chrX:48204042-48204365
F>M|chrX:48277774-48278556
F>M|chrX:48295894-48296288
F>M|chrX:48297565-48297858
F>M|chrX:48368153-48368416
F>M|chrX:48369943-48373109
M>F|chrX:48392560-48393410
F>M|chrX:48411387-48411863
F>M|chrX:48418456-48419140
F>M|chrX:48557662-48559858
M>F|chrX:48850677-48851008
M>F|chrX:48851996-48852274
F>M|chrX:48967677-48968433
F>M|chrX:49032876-49035098
F>M|chrX:49405341-49405585
F>M|chrX:49406781-49406846
F>M|chrX:49497316-49498395
F>M|chrX:49506164-49506403
F>M|chrX:49508006-49508457
F>M|chrX:49508994-49509489
F>M|chrX:49515983-49518817
F>M|chrX:49570474-49571185
F>M|chrX:49626237-49626433
F>M|chrX:49832457-49832826
F>M|chrX:49965231-49967698
F>M|chrX:49986064-49986696
F>M|chrX:50004716-50005595
F>M|chrX:50032387-50032802
F>M|chrX:50096835-50099749
F>M|chrX:50264892-50266949
M>F|chrX:50289111-50289482
F>M|chrX:50340875-50342363
F>M|chrX:50404517-50404873
F>M|chrX:50409391-50410846
M>F|chrX:50493675-50493973
F>M|chrX:50514485-50515422
F>M|chrX:50584798-50585686
F>M|chrX:50621968-50623492
F>M|chrX:50722881-50723971
F>M|chrX:50910784-50911660
F>M|chrX:50946615-50947058
F>M|chrX:50973252-50973970
F>M|chrX:51019391-51020098
F>M|chrX:51277221-51280475
M>F|chrX:53625043-53625453
F>M|chrX:53707506-53709464
F>M|chrX:53806229-53806440
M>F|chrX:53844192-53844766
F>M|chrX:53850453-53851763
F>M|chrX:53862577-53863925
F>M|chrX:53984125-53985504
F>M|chrX:54074719-54075795
F>M|chrX:54262695-54263947
F>M|chrX:54306157-54307622
F>M|chrX:54465901-54466190
F>M|chrX:54468761-54469111
F>M|chrX:54469484-54469638
F>M|chrX:54476529-54476772
F>M|chrX:54530907-54531396
F>M|chrX:54578143-54580029
F>M|chrX:54645045-54647513
F>M|chrX:54756338-54757341
F>M|chrX:55169873-55171270
F>M|chrX:55171586-55176958
F>M|chrX:55282930-55287018
F>M|chrX:55291147-55293125
F>M|chrX:55330014-55330378
F>M|chrX:55408674-55409469
F>M|chrX:55409682-55410294
F>M|chrX:55768161-55768466
F>M|chrX:56386271-56388625
F>M|chrX:56761580-56762245
F>M|chrX:56819340-56821826
F>M|chrX:57252201-57252269
F>M|chrX:57252597-57253807
F>M|chrX:57256499-57256678
F>M|chrX:57308390-57308903
F>M|chrX:57431456-57432490
F>M|chrX:57569216-57570932
F>M|chrX:57574647-57574907
F>M|chrX:57600868-57601257
F>M|chrX:57651154-57651314
F>M|chrX:57654035-57659092
F>M|chrX:57800158-57801743
F>M|chrX:57971104-57972084
F>M|chrX:57972924-57973135
F>M|chrX:58084293-58085115
F>M|chrX:58141893-58142746
F>M|chrX:58142953-58150044
F>M|chrX:58150872-58152347
F>M|chrX:58962557-58963290
F>M|chrX:58975859-58976524
F>M|chrX:61530544-61531316
F>M|chrX:65931241-65933395
F>M|chrX:67617776-67618549
F>M|chrX:67638516-67639758
F>M|chrX:67729414-67730583
M>F|chrX:68162122-68162328
F>M|chrX:68302004-68305689
F>M|chrX:68467984-68470314
M>F|chrX:68486588-68487394
F>M|chrX:68617601-68619066
M>F|chrX:68701755-68702896
F>M|chrX:68745565-68746849
F>M|chrX:68808408-68810699
F>M|chrX:68854446-68854847
F>M|chrX:68914529-68918497
F>M|chrX:68919139-68919387
F>M|chrX:69061340-69062562
F>M|chrX:69207415-69208823
F>M|chrX:69519444-69520481
F>M|chrX:70070366-70071242
F>M|chrX:70163072-70164584
M>F|chrX:70226592-70226907
F>M|chrX:70232076-70233170
F>M|chrX:70252650-70253753
F>M|chrX:70473299-70474732
F>M|chrX:70541090-70541435
F>M|chrX:70587761-70588645
F>M|chrX:70656192-70656684
F>M|chrX:70703772-70704765
F>M|chrX:70748418-70749190
M>F|chrX:70871506-70872049
F>M|chrX:70882427-70883270
F>M|chrX:70884533-70885791
F>M|chrX:70904852-70905550
F>M|chrX:70917766-70919386
M>F|chrX:70933204-70933533
F>M|chrX:70960693-70964580
F>M|chrX:71031453-71033546
F>M|chrX:71106402-71106774
F>M|chrX:71125498-71126390
F>M|chrX:71156350-71156745
F>M|chrX:71166403-71167927
F>M|chrX:71209385-71213386
F>M|chrX:71268391-71269495
F>M|chrX:71329869-71331589
F>M|chrX:71360970-71361249
F>M|chrX:71491073-71492427
F>M|chrX:71494304-71495372
F>M|chrX:71499677-71500917
F>M|chrX:71515243-71518097
F>M|chrX:71519023-71519325
F>M|chrX:71526844-71528697
F>M|chrX:71541982-71543156
F>M|chrX:71550243-71551071
F>M|chrX:71558042-71559190
F>M|chrX:71573935-71574942
F>M|chrX:71598229-71599043
F>M|chrX:71613138-71614188
F>M|chrX:71618246-71618779
M>F|chrX:71634834-71635079
F>M|chrX:71637995-71639198
F>M|chrX:71670571-71671996
F>M|chrX:71673959-71675504
F>M|chrX:71891006-71891323
F>M|chrX:72125482-72125645
M>F|chrX:72306077-72306403
F>M|chrX:72330408-72330726
F>M|chrX:72340516-72342365
F>M|chrX:72375455-72376613
F>M|chrX:72388383-72388780
M>F|chrX:72561287-72561612
F>M|chrX:72627521-72628468
F>M|chrX:72661385-72662492
M>F|chrX:72700950-72702207
F>M|chrX:72720488-72721172
F>M|chrX:72759398-72760469
M>F|chrX:72968763-72969296
M>F|chrX:72975003-72975845
M>F|chrX:72978941-72979258
M>F|chrX:72989742-72991502
M>F|chrX:72994595-72995912
M>F|chrX:73003323-73005104
M>F|chrX:73074742-73075235
F>M|chrX:73119223-73121326
F>M|chrX:73141101-73142037
F>M|chrX:74678354-74679234
F>M|chrX:74754507-74757588
F>M|chrX:74769812-74770026
M>F|chrX:74896067-74896645
M>F|chrX:74905072-74905733
F>M|chrX:75040262-75042171
F>M|chrX:75828354-75829671
F>M|chrX:76762439-76762952
M>F|chrX:76916378-76916623
F>M|chrX:80059945-80060292
F>M|chrX:82161940-82162199
F>M|chrX:82206182-82206643
F>M|chrX:82293309-82295227
F>M|chrX:82298971-82299206
F>M|chrX:82517192-82518250
F>M|chrX:82538246-82538479
M>F|chrX:82573534-82573903
F>M|chrX:82818680-82820133
F>M|chrX:83016485-83017457
F>M|chrX:83021016-83022969
F>M|chrX:83038571-83039092
F>M|chrX:83436986-83438298
F>M|chrX:85360553-85361654
F>M|chrX:90525341-90528256
F>M|chrX:90529694-90530912
F>M|chrX:90531249-90532581
F>M|chrX:90533120-90535377
F>M|chrX:90541291-90543502
F>M|chrX:90543770-90544812
M>F|chrX:90689445-90690536
M>F|chrX:90761090-90762544
M>F|chrX:90825053-90825719
F>M|chrX:90876690-90878142
F>M|chrX:91076711-91078030
F>M|chrX:91156334-91156933
F>M|chrX:91215353-91215643
F>M|chrX:91257980-91258329
F>M|chrX:91278240-91278733
F>M|chrX:91306019-91306895
F>M|chrX:91329504-91329804
F>M|chrX:91360706-91361350
F>M|chrX:91365808-91369259
F>M|chrX:91384508-91384616
F>M|chrX:91478874-91481466
F>M|chrX:91610924-91613147
M>F|chrX:91640950-91641328
F>M|chrX:91785862-91787992
F>M|chrX:91870403-91870745
F>M|chrX:91881283-91882692
F>M|chrX:92111020-92111329
M>F|chrX:92187317-92187457
F>M|chrX:92220900-92222492
F>M|chrX:92359519-92362178
F>M|chrX:92391514-92392103
F>M|chrX:92639248-92640559
F>M|chrX:92853805-92854479
F>M|chrX:92906845-92907894
F>M|chrX:93151329-93153296
F>M|chrX:93163413-93164222
F>M|chrX:93291125-93292102
F>M|chrX:93651427-93651898
F>M|chrX:93908398-93909027
F>M|chrX:94267616-94268104
F>M|chrX:94571574-94572676
F>M|chrX:95343796-95347524
M>F|chrX:96041535-96042110
F>M|chrX:96046237-96046543
F>M|chrX:96085343-96086603
F>M|chrX:96131828-96134731
F>M|chrX:96184932-96185116
F>M|chrX:96237639-96238694
F>M|chrX:96325562-96326733
F>M|chrX:96330147-96334695
F>M|chrX:96343825-96344059
F>M|chrX:96344573-96345021
F>M|chrX:96345619-96345855
F>M|chrX:96349398-96350576
F>M|chrX:96362706-96363203
F>M|chrX:96393991-96394755
F>M|chrX:96411828-96412543
F>M|chrX:96455104-96455270
F>M|chrX:96486899-96487289
F>M|chrX:96638109-96638338
F>M|chrX:96664863-96666381
F>M|chrX:96696168-96696412
F>M|chrX:96718445-96718859
F>M|chrX:96763341-96763443
F>M|chrX:96763733-96763973
F>M|chrX:96769682-96770657
F>M|chrX:96789390-96789764
F>M|chrX:96800137-96800663
F>M|chrX:96808495-96808836
F>M|chrX:97014458-97017377
F>M|chrX:97170373-97172219
F>M|chrX:97688824-97690500
F>M|chrX:97789998-97790243
F>M|chrX:97820620-97822182
F>M|chrX:97882820-97883218
F>M|chrX:97883592-97884138
F>M|chrX:97903340-97903832
F>M|chrX:97925305-97925992
F>M|chrX:97934263-97935564
F>M|chrX:97962265-97963777
F>M|chrX:97969521-97970459
F>M|chrX:97972135-97973782
F>M|chrX:97977938-97978482
F>M|chrX:97987818-97988235
F>M|chrX:97991958-97992163
F>M|chrX:98280037-98281446
M>F|chrX:98361502-98361910
M>F|chrX:98392364-98392763
F>M|chrX:98417245-98418531
M>F|chrX:98444354-98444576
F>M|chrX:98449226-98450600
F>M|chrX:98468977-98470011
F>M|chrX:98494332-98495777
F>M|chrX:98527541-98528679
F>M|chrX:98546399-98546669
F>M|chrX:98564285-98564899
F>M|chrX:98565914-98566728
F>M|chrX:98571184-98571871
F>M|chrX:98572910-98577434
F>M|chrX:98578214-98578666
F>M|chrX:98579313-98580531
F>M|chrX:98581142-98581664
F>M|chrX:98584439-98584778
M>F|chrX:98602018-98602547
F>M|chrX:98614129-98615928
F>M|chrX:98624233-98626004
F>M|chrX:98626687-98627119
F>M|chrX:98727610-98728854
M>F|chrX:98812397-98812592
M>F|chrX:98832160-98832568
M>F|chrX:98832917-98833860
F>M|chrX:98834658-98837120
F>M|chrX:98839345-98839966
F>M|chrX:98928529-98929514
F>M|chrX:99044029-99046092
F>M|chrX:99103261-99103651
F>M|chrX:99147823-99148724
F>M|chrX:99199083-99199973
F>M|chrX:99265459-99266857
F>M|chrX:99373687-99374242
F>M|chrX:99382389-99383335
F>M|chrX:99383638-99385160
F>M|chrX:99445431-99449596
F>M|chrX:99461624-99461864
F>M|chrX:99562101-99562501
M>F|chrX:99611248-99611698
F>M|chrX:99699643-99701246
F>M|chrX:99839021-99840254
F>M|chrX:100128493-100129803
F>M|chrX:100221436-100222258
F>M|chrX:100360338-100360967
F>M|chrX:100381318-100382040
F>M|chrX:100483892-100485807
F>M|chrX:100509473-100509846
F>M|chrX:100517057-100518171
M>F|chrX:100580409-100580647
M>F|chrX:100676047-100679688
F>M|chrX:100845111-100845296
F>M|chrX:100899926-100900758
F>M|chrX:101014423-101018312
F>M|chrX:101074971-101075295
F>M|chrX:101175248-101177026
M>F|chrX:101182072-101182307
F>M|chrX:101394729-101397433
F>M|chrX:101597798-101598033
F>M|chrX:101608027-101609395
M>F|chrX:101632852-101634053
F>M|chrX:101659769-101660177
F>M|chrX:101677903-101679110
M>F|chrX:101688115-101689047
F>M|chrX:101865757-101866492
F>M|chrX:102051970-102052770
F>M|chrX:102294974-102295292
F>M|chrX:102587030-102587537
F>M|chrX:102958324-102961264
F>M|chrX:103079471-103080253
F>M|chrX:103096391-103096823
F>M|chrX:103101571-103101835
F>M|chrX:103108202-103108531
F>M|chrX:103122926-103125130
M>F|chrX:103136667-103136801
M>F|chrX:103191328-103191694
F>M|chrX:103205632-103207749
F>M|chrX:103210452-103211723
F>M|chrX:103221719-103223586
F>M|chrX:103276251-103276782
F>M|chrX:103359513-103359714
F>M|chrX:103366563-103367360
F>M|chrX:103381803-103383799
F>M|chrX:103384860-103385298
F>M|chrX:103414534-103415386
F>M|chrX:103679202-103682203
F>M|chrX:103798160-103798441
F>M|chrX:104035949-104036093
F>M|chrX:104037884-104038260
M>F|chrX:104183093-104183369
F>M|chrX:104597813-104598860
F>M|chrX:104871832-104872995
F>M|chrX:104874607-104875242
F>M|chrX:105010798-105012125
F>M|chrX:105899395-105900306
M>F|chrX:105982692-105983304
F>M|chrX:106007833-106008355
F>M|chrX:106028125-106030601
F>M|chrX:106206918-106209808
F>M|chrX:106289995-106292297
F>M|chrX:106309081-106309586
F>M|chrX:106322846-106323785
F>M|chrX:108009241-108011358
F>M|chrX:108575670-108577569
F>M|chrX:108651404-108651706
F>M|chrX:108810324-108810885
F>M|chrX:109007784-109009407
F>M|chrX:109424733-109425785
M>F|chrX:109427260-109427487
F>M|chrX:109713904-109715875
F>M|chrX:109794224-109794633
M>F|chrX:110178189-110178504
F>M|chrX:110411044-110413038
F>M|chrX:111587826-111588406
M>F|chrX:126234354-126234684
F>M|chrX:126284024-126285823
F>M|chrX:126318536-126319392
M>F|chrX:126603313-126603846
M>F|chrX:126606597-126607388
M>F|chrX:126638081-126638467
M>F|chrX:126727114-126728260
M>F|chrX:126788836-126789523
F>M|chrX:130208994-130209464
F>M|chrX:130219588-130223697
F>M|chrX:130224075-130226829
F>M|chrX:130273542-130273698
F>M|chrX:130432250-130433073
F>M|chrX:130448658-130448960
F>M|chrX:130494499-130494813
F>M|chrX:130515703-130516728
F>M|chrX:130593518-130594805
F>M|chrX:130697004-130697984
F>M|chrX:130810117-130812052
F>M|chrX:130829443-130831323
F>M|chrX:130842267-130843137
F>M|chrX:130938641-130939282
F>M|chrX:131043131-131043368
F>M|chrX:131075155-131076773
F>M|chrX:131081968-131082336
F>M|chrX:131119771-131121397
F>M|chrX:131134671-131136712
F>M|chrX:131146939-131147362
F>M|chrX:131182686-131183137
F>M|chrX:131196257-131196555
F>M|chrX:131220734-131221871
F>M|chrX:131252241-131253480
F>M|chrX:131285150-131286213
F>M|chrX:131290691-131292169
F>M|chrX:131342484-131343627
F>M|chrX:131542441-131544459
F>M|chrX:131570241-131570867
F>M|chrX:131743638-131745469
F>M|chrX:132276515-132277900
F>M|chrX:132330484-132331844
F>M|chrX:132373299-132374400
F>M|chrX:132420121-132421088
F>M|chrX:132528121-132529090
F>M|chrX:132568287-132568878
F>M|chrX:132595719-132595854
F>M|chrX:132602083-132602722
F>M|chrX:132649993-132650942
F>M|chrX:132673499-132674292
F>M|chrX:132678687-132679140
F>M|chrX:132699554-132699835
F>M|chrX:132705800-132707701
F>M|chrX:132737839-132738990
F>M|chrX:132746532-132746984
F>M|chrX:132749494-132750088
F>M|chrX:132779349-132780464
F>M|chrX:132786583-132786867
F>M|chrX:132804700-132805436
F>M|chrX:133159476-133159664
F>M|chrX:133200793-133202502
F>M|chrX:133242155-133243566
M>F|chrX:133244519-133245057
F>M|chrX:133274689-133277458
F>M|chrX:133354459-133354889
F>M|chrX:133402189-133403216
M>F|chrX:133451766-133452097
F>M|chrX:133492206-133492893
F>M|chrX:133510931-133511918
F>M|chrX:133526920-133528203
F>M|chrX:133572039-133573083
F>M|chrX:133583746-133585111
F>M|chrX:133632490-133635848
F>M|chrX:133637076-133637581
F>M|chrX:133637912-133640468
F>M|chrX:133641195-133642852
F>M|chrX:133644172-133645775
F>M|chrX:133646713-133647251
F>M|chrX:133652128-133658443
F>M|chrX:134103984-134106575
F>M|chrX:135447359-135449697
F>M|chrX:135744489-135745061
F>M|chrX:135751557-135752237
F>M|chrX:136014627-136015338
F>M|chrX:136113349-136113586
F>M|chrX:136144442-136146225
F>M|chrX:136176919-136177134
F>M|chrX:136218735-136220427
F>M|chrX:136308873-136309164
F>M|chrX:136314093-136314267
F>M|chrX:136315035-136315300
F>M|chrX:136328855-136329163
F>M|chrX:136332542-136332673
F>M|chrX:136342526-136343818
F>M|chrX:136344658-136345026
F>M|chrX:136349968-136350196
F>M|chrX:136369020-136369540
F>M|chrX:136401403-136401906
F>M|chrX:136404835-136406485
F>M|chrX:136411687-136412149
F>M|chrX:136532377-136533115
F>M|chrX:136546622-136546769
F>M|chrX:136595486-136597493
M>F|chrX:136643492-136643713
F>M|chrX:136811364-136813279
F>M|chrX:136814143-136815020
F>M|chrX:136826607-136826879
F>M|chrX:136876157-136877825
F>M|chrX:136964296-136964670
M>F|chrX:136986992-136987265
F>M|chrX:136990616-136992459
F>M|chrX:137023227-137023468
F>M|chrX:137025655-137025969
F>M|chrX:137026525-137027450
F>M|chrX:137028126-137028773
F>M|chrX:137036577-137036928
F>M|chrX:137040032-137041344
F>M|chrX:137044471-137044896
F>M|chrX:137045527-137046187
F>M|chrX:137046740-137046941
F>M|chrX:137054575-137057193
F>M|chrX:137059590-137060694
F>M|chrX:137071855-137072494
F>M|chrX:137073273-137074145
F>M|chrX:137075165-137079392
F>M|chrX:137132627-137135622
F>M|chrX:137199014-137200635
M>F|chrX:137230236-137231206
M>F|chrX:137265766-137266118
F>M|chrX:137272729-137273445
F>M|chrX:137441971-137442411
F>M|chrX:137490497-137491800
F>M|chrX:137909605-137910531
F>M|chrX:138155512-138157089
F>M|chrX:138157848-138161480
F>M|chrX:138623666-138624258
F>M|chrX:138628998-138629355
F>M|chrX:138662031-138663614
F>M|chrX:138740057-138740892
F>M|chrX:138769725-138771081
F>M|chrX:138804571-138804921
F>M|chrX:138815711-138816546
F>M|chrX:138823820-138825866
F>M|chrX:138909107-138909480
F>M|chrX:138950911-138951702
F>M|chrX:139011635-139012536
F>M|chrX:139066790-139067826
F>M|chrX:139115305-139117278
F>M|chrX:139213393-139213607
F>M|chrX:139336717-139337338
M>F|chrX:139380482-139381571
F>M|chrX:139399961-139401802
F>M|chrX:139493333-139493723
F>M|chrX:139500403-139500704
F>M|chrX:139500895-139501556
F>M|chrX:139502337-139502719
F>M|chrX:139515153-139515805
F>M|chrX:139813103-139813559
F>M|chrX:139828384-139828988
F>M|chrX:139883216-139883534
F>M|chrX:139952860-139953659
F>M|chrX:139966474-139967230
F>M|chrX:140098780-140099443
F>M|chrX:140368092-140368656
F>M|chrX:140431121-140431451
F>M|chrX:140588066-140589053
F>M|chrX:140709786-140710028
F>M|chrX:140736464-140736822
F>M|chrX:140752037-140753620
M>F|chrX:140769041-140770673
F>M|chrX:140992230-140992729
F>M|chrX:141122093-141124356
F>M|chrX:141348350-141348633
F>M|chrX:141555439-141555786
F>M|chrX:141889414-141890584
F>M|chrX:141924793-141925313
F>M|chrX:141938315-141941054
F>M|chrX:143393990-143394248
F>M|chrX:143396886-143398692
F>M|chrX:143628623-143629592
F>M|chrX:146565891-146566103
F>M|chrX:146921731-146922200
F>M|chrX:147021987-147024599
F>M|chrX:147027862-147030750
F>M|chrX:147091164-147091292
F>M|chrX:147247205-147248500
F>M|chrX:147391037-147391503
F>M|chrX:147419749-147420030
F>M|chrX:147450970-147452545
F>M|chrX:147481064-147482712
F>M|chrX:147530244-147531336
F>M|chrX:147567319-147567389
F>M|chrX:147568104-147569108
F>M|chrX:147603092-147605023
F>M|chrX:147778221-147779870
F>M|chrX:147932850-147933306
F>M|chrX:147954552-147957234
F>M|chrX:148235292-148239853
F>M|chrX:148435621-148437671
F>M|chrX:148450356-148452608
F>M|chrX:148613551-148614427
F>M|chrX:148620497-148620780
F>M|chrX:148803181-148803679
F>M|chrX:149202128-149204820
F>M|chrX:149216399-149216918
F>M|chrX:149440901-149442494
F>M|chrX:149471252-149472521
F>M|chrX:149574042-149575113
F>M|chrX:149671941-149672848
F>M|chrX:149793918-149795429
F>M|chrX:149851500-149851918
F>M|chrX:149931918-149933617
F>M|chrX:150129753-150130658
F>M|chrX:150157542-150158668
M>F|chrX:150160911-150161838
F>M|chrX:151148193-151148943
F>M|chrX:151649872-151651290
F>M|chrX:151696859-151697551
F>M|chrX:151771532-151773152
F>M|chrX:152056578-152060522
M>F|chrX:153914778-153915213
F>M|chrX:153928583-153930268
F>M|chrX:154035468-154037067
F>M|chrX:154050869-154051217
F>M|chrX:154140405-154140569
F>M|chrX:154479495-154482244
F>M|chrX:155360323-155362353
F>M|chrX:155414574-155414935
F>M|chrX:155427415-155427776
F>M|chrX:155692062-155695412
M>F|chrX:155728563-155729424
F>M|chrX:155809857-155811338
F>M|chrX:155813548-155813725
F>M|chrX:155852024-155853861
F>M|chrX:155946451-155946778
F>M|chrX:155970199-155971598
F>M|chrX:156064320-156066151
F>M|chrX:156425759-156426847
F>M|chrX:156572701-156573094
F>M|chrX:156574875-156576645
F>M|chrX:156828271-156829119
F>M|chrX:156850739-156852346
F>M|chrX:156852996-156853447
F>M|chrX:156856308-156856841
F>M|chrX:156939609-156941138
F>M|chrX:157203622-157204742
F>M|chrX:157431757-157433982
F>M|chrX:157537472-157537688
F>M|chrX:157600530-157601159
M>F|chrX:157633210-157633804
F>M|chrX:158154464-158157004
F>M|chrX:158161390-158161745
F>M|chrX:158345603-158347336
F>M|chrX:158399404-158400335
M>F|chrX:158530661-158530959
F>M|chrX:158531974-158532871
F>M|chrX:158551175-158551579
F>M|chrX:158572235-158572671
F>M|chrX:158596243-158598404
F>M|chrX:158716815-158717253
F>M|chrX:159028261-159029517
F>M|chrX:159080335-159081826
F>M|chrX:159161153-159161764
F>M|chrX:159173398-159174625
F>M|chrX:159197612-159199864
F>M|chrX:159265663-159268202
F>M|chrX:159325165-159326635
F>M|chrX:159339289-159340657
F>M|chrX:159345358-159345631
F>M|chrX:159359267-159360332
F>M|chrX:159405271-159405884
F>M|chrX:160183644-160184242
F>M|chrX:160198354-160199727
F>M|chrX:160346003-160348239
F>M|chrX:160395510-160397358
F>M|chrX:160465608-160466233
F>M|chrX:160474013-160474159
F>M|chrX:160513598-160514825
F>M|chrX:160527881-160528267
F>M|chrX:160558890-160559071
F>M|chrX:160583668-160584082
F>M|chrX:160671412-160671694
F>M|chrX:160676272-160676582
F>M|chrX:160707301-160707780
F>M|chrX:160718983-160719294
F>M|chrX:160819744-160820349
F>M|chrX:160857025-160858442
F>M|chrX:160869473-160869782
F>M|chrX:160883398-160883912
F>M|chrX:160940034-160940300
F>M|chrX:160959459-160959808
F>M|chrX:161416549-161416831
F>M|chrX:161417483-161419346
F>M|chrX:162607286-162608843
F>M|chrX:162676410-162678173
F>M|chrX:162729586-162729731
F>M|chrX:162760161-162760852
F>M|chrX:162877744-162879337
F>M|chrX:162904806-162904974
F>M|chrX:162914992-162917954
F>M|chrX:162947704-162948837
F>M|chrX:162952053-162952527
F>M|chrX:163022906-163023822
F>M|chrX:163098914-163099439
F>M|chrX:163645738-163647744
F>M|chrX:163648440-163649090
F>M|chrX:163714684-163714987
F>M|chrX:163819426-163821093
F>M|chrX:164642274-164642362
F>M|chrX:165033406-165033691
M>F|chrX:165087087-165087530
F>M|chrX:165110163-165112979
F>M|chrX:165216361-165217355
F>M|chrX:165232598-165234633
F>M|chrX:165270154-165270631
F>M|chrX:165379682-165380098
F>M|chrX:165474238-165475535
F>M|chrX:165544339-165544727
F>M|chrX:165561517-165561897
F>M|chrX:165657957-165658379
F>M|chrX:165757199-165758972
F>M|chrX:166123130-166123713
F>M|chrX:166130104-166130550
F>M|chrX:166232824-166233194
M>F|chrX:166238127-166238431
F>M|chrX:166317314-166319347
M>F|chrX:166417000-166417541
M>F|chrX:166431938-166436483

## Sheet: M-vs-F chr3 (DSS)
M>F|chr3:9725294-9725417
M>F|chr3:9738771-9739071
M>F|chr3:9825926-9826301
M>F|chr3:10020950-10021253
F>M|chr3:14723922-14724999
F>M|chr3:14799871-14800415
F>M|chr3:18023769-18024074
F>M|chr3:18139439-18140059
F>M|chr3:18146148-18146636
F>M|chr3:18195759-18196322
F>M|chr3:18938715-18939035
M>F|chr3:30165718-30165826
M>F|chr3:31033241-31033599
F>M|chr3:32466081-32466578
F>M|chr3:35847433-35847561
M>F|chr3:35978506-35979721
M>F|chr3:35981660-35982015
F>M|chr3:40682601-40683165
F>M|chr3:50990916-50991462
F>M|chr3:51816623-51816954
F>M|chr3:52183521-52183751
M>F|chr3:52409285-52409692
F>M|chr3:54321407-54321731
F>M|chr3:54325665-54326130
F>M|chr3:66398594-66398844
F>M|chr3:67362202-67362827
M>F|chr3:69178736-69179203
F>M|chr3:75706593-75707175
M>F|chr3:79369775-79370055
F>M|chr3:79430372-79430730
F>M|chr3:80865685-80866002
M>F|chr3:87605068-87605585
F>M|chr3:90310003-90310516
F>M|chr3:93269057-93269276
F>M|chr3:94499361-94499617
F>M|chr3:94501262-94501424
F>M|chr3:97456947-97457618
F>M|chr3:97458541-97459183
M>F|chr3:97832967-97833213
M>F|chr3:98215052-98215167
F>M|chr3:98448092-98449252
F>M|chr3:101376035-101376488
F>M|chr3:102192694-102192831
F>M|chr3:104414358-104414658
F>M|chr3:104426643-104427055
F>M|chr3:108632240-108632696
F>M|chr3:113271111-113271359
F>M|chr3:118179732-118180303
F>M|chr3:121565944-121566265
M>F|chr3:122027348-122027639
F>M|chr3:129038776-129039204
F>M|chr3:129585964-129586212
F>M|chr3:129917267-129917841
F>M|chr3:131004104-131004960
F>M|chr3:131037129-131037391
F>M|chr3:131061065-131061338
F>M|chr3:131296875-131297200
F>M|chr3:133428768-133429052
F>M|chr3:135155393-135155996
F>M|chr3:136316809-136317507
F>M|chr3:137913871-137914258
F>M|chr3:137935879-137936134
M>F|chr3:137945047-137945461
F>M|chr3:138039138-138039533
F>M|chr3:138040192-138041123
M>F|chr3:148648902-148649305
M>F|chr3:149599057-149599363
F>M|chr3:153592393-153592747
F>M|chr3:153593430-153593521
F>M|chr3:156562024-156562284

## Sheet: B6-vs-C3 chrX (DSS)
C3>B6|chrX:8909337-8909867
B6>C3|chrX:9232179-9232378
B6>C3|chrX:23585587-23586124
B6>C3|chrX:25185056-25185222
B6>C3|chrX:52416641-52416969
B6>C3|chrX:53638131-53638621
B6>C3|chrX:53638731-53639134
B6>C3|chrX:60292458-60292862
B6>C3|chrX:64542316-64542440
B6>C3|chrX:68113495-68113821
B6>C3|chrX:68615074-68615222
C3>B6|chrX:68914638-68915941
C3>B6|chrX:68919824-68920818
B6>C3|chrX:80179904-80180811
B6>C3|chrX:83549829-83550098
B6>C3|chrX:91882216-91882523
C3>B6|chrX:94336908-94337546
C3>B6|chrX:96705461-96706055
B6>C3|chrX:100690931-100691118
B6>C3|chrX:110413005-110413586
B6>C3|chrX:112085571-112085644
B6>C3|chrX:116965851-116966332
C3>B6|chrX:120216511-120218867
B6>C3|chrX:121395363-121395953
B6>C3|chrX:122066816-122067464
B6>C3|chrX:124058296-124059719
B6>C3|chrX:131928644-131929248
C3>B6|chrX:133134137-133134871
B6>C3|chrX:135975632-135975745
B6>C3|chrX:148177545-148178337
B6>C3|chrX:155948368-155948897
B6>C3|chrX:159198807-159198964
B6>C3|chrX:163431162-163432160
B6>C3|chrX:166440542-166440940

## Sheet: B6-vs-C3 chr3 (DSS)
B6>C3|chr3:7365541-7366011
C3>B6|chr3:7516505-7516663
B6>C3|chr3:9479588-9479782
C3>B6|chr3:9497797-9497999
C3>B6|chr3:9523118-9523994
B6>C3|chr3:9530277-9530707
C3>B6|chr3:9556315-9556624
B6>C3|chr3:9558030-9558618
C3>B6|chr3:9563012-9563190
C3>B6|chr3:9974147-9974866
B6>C3|chr3:10126929-10127498
C3>B6|chr3:10338308-10338570
B6>C3|chr3:10481830-10482723
B6>C3|chr3:14866835-14866913
B6>C3|chr3:18594291-18594502
B6>C3|chr3:19141102-19141444
B6>C3|chr3:19185834-19186232
C3>B6|chr3:25110815-25110919
B6>C3|chr3:27105421-27105946
C3>B6|chr3:27127650-27127881
B6>C3|chr3:27215749-27218990
B6>C3|chr3:27220025-27220756
B6>C3|chr3:27372763-27373070
C3>B6|chr3:27611553-27611731
C3>B6|chr3:28638974-28639642
B6>C3|chr3:29762647-29763053
B6>C3|chr3:30327768-30328095
C3>B6|chr3:31867032-31867242
B6>C3|chr3:31952451-31952553
B6>C3|chr3:34489278-34489520
B6>C3|chr3:34557863-34558017
C3>B6|chr3:36112984-36113268
C3>B6|chr3:36517273-36517646
C3>B6|chr3:36734630-36734920
B6>C3|chr3:37117138-37117438
B6>C3|chr3:37279036-37279276
C3>B6|chr3:37551440-37551698
B6>C3|chr3:37603889-37604074
B6>C3|chr3:37796928-37797240
B6>C3|chr3:38127170-38127446
B6>C3|chr3:38156497-38156754
C3>B6|chr3:38806801-38807251
C3>B6|chr3:38845707-38845915
B6>C3|chr3:40223151-40223448
B6>C3|chr3:41091190-41091602
B6>C3|chr3:41123681-41124234
B6>C3|chr3:51008359-51008583
B6>C3|chr3:51034193-51034351
C3>B6|chr3:51060384-51061052
C3>B6|chr3:51182071-51182765
C3>B6|chr3:51192868-51193334
B6>C3|chr3:51468917-51469174
C3>B6|chr3:52726439-52726871
C3>B6|chr3:53016309-53016603
C3>B6|chr3:53092608-53092853
B6>C3|chr3:53235326-53236035
B6>C3|chr3:53462354-53463079
C3>B6|chr3:54720537-54721091
C3>B6|chr3:54871899-54872144
B6>C3|chr3:58294598-58294842
B6>C3|chr3:58479461-58479830
B6>C3|chr3:59066087-59067158
C3>B6|chr3:60408028-60408572
B6>C3|chr3:60409436-60409574
B6>C3|chr3:60634225-60634425
B6>C3|chr3:61072353-61072647
B6>C3|chr3:63995045-63995280
B6>C3|chr3:66439388-66439672
C3>B6|chr3:68998473-68998729
C3>B6|chr3:69391697-69392582
B6>C3|chr3:72285103-72285206
C3>B6|chr3:72627135-72627694
C3>B6|chr3:78905764-78906273
C3>B6|chr3:79008026-79008280
B6>C3|chr3:79031477-79032007
B6>C3|chr3:79042927-79043535
B6>C3|chr3:79048419-79048658
B6>C3|chr3:79103501-79103658
B6>C3|chr3:79614073-79614466
B6>C3|chr3:79615267-79616243
B6>C3|chr3:81800694-81801792
B6>C3|chr3:81878874-81878961
B6>C3|chr3:83216439-83216673
B6>C3|chr3:83671405-83671523
B6>C3|chr3:83959927-83960666
B6>C3|chr3:84003318-84003710
B6>C3|chr3:84089732-84090129
B6>C3|chr3:84173950-84174243
C3>B6|chr3:84921955-84922406
C3>B6|chr3:84988112-84988375
B6>C3|chr3:84990508-84991118
C3>B6|chr3:85568317-85568900
C3>B6|chr3:85637132-85637504
C3>B6|chr3:85663460-85663696
B6>C3|chr3:86629507-86629822
C3>B6|chr3:87180880-87181451
B6>C3|chr3:87282738-87283046
C3>B6|chr3:87360611-87360800
C3>B6|chr3:87549300-87549613
B6>C3|chr3:87811151-87811275
C3>B6|chr3:88262872-88263056
C3>B6|chr3:88398057-88398288
B6>C3|chr3:88453926-88454116
B6>C3|chr3:89047350-89047789
B6>C3|chr3:89102810-89102993
C3>B6|chr3:93404586-93404993
B6>C3|chr3:93467377-93467949
B6>C3|chr3:93548570-93548749
B6>C3|chr3:93641638-93641838
B6>C3|chr3:93843220-93843399
B6>C3|chr3:94268298-94268393
C3>B6|chr3:94468728-94469158
C3>B6|chr3:94499361-94499781
C3>B6|chr3:94501262-94501650
C3>B6|chr3:94522551-94522999
C3>B6|chr3:94560926-94561384
C3>B6|chr3:94588747-94588997
B6>C3|chr3:95497039-95497979
B6>C3|chr3:96010687-96011038
B6>C3|chr3:96077525-96078189
C3>B6|chr3:96087312-96087396
C3>B6|chr3:96088053-96088476
C3>B6|chr3:96166471-96166863
C3>B6|chr3:96208126-96210360
C3>B6|chr3:96227926-96228133
B6>C3|chr3:96298652-96298870
C3>B6|chr3:96352791-96352971
C3>B6|chr3:96362822-96363099
C3>B6|chr3:96365651-96366052
C3>B6|chr3:96484033-96485141
C3>B6|chr3:98794743-98794986
C3>B6|chr3:100921760-100922218
C3>B6|chr3:101114993-101115148
B6>C3|chr3:101308553-101309000
C3>B6|chr3:101324809-101325024
B6>C3|chr3:101635756-101636003
B6>C3|chr3:101726973-101727223
B6>C3|chr3:101756788-101756988
B6>C3|chr3:101822277-101822770
B6>C3|chr3:101950946-101951098
B6>C3|chr3:101963475-101963858
C3>B6|chr3:103247347-103247835
C3>B6|chr3:103541764-103542026
B6>C3|chr3:104219667-104219731
B6>C3|chr3:104234949-104235140
C3>B6|chr3:104237616-104237777
C3>B6|chr3:104238156-104238769
C3>B6|chr3:104555636-104556401
B6>C3|chr3:104701908-104701979
B6>C3|chr3:105266456-105266923
C3>B6|chr3:105715072-105715256
C3>B6|chr3:105806334-105806994
B6>C3|chr3:105905863-105906720
C3>B6|chr3:107746163-107746461
C3>B6|chr3:108828832-108829089
C3>B6|chr3:109798124-109798441
B6>C3|chr3:112871052-112871254
C3>B6|chr3:113724253-113724588
B6>C3|chr3:113769411-113769617
C3>B6|chr3:115376463-115377106
C3>B6|chr3:115457528-115457757
C3>B6|chr3:115461352-115462288
C3>B6|chr3:115678959-115679403
C3>B6|chr3:115695857-115696333
C3>B6|chr3:115829538-115829834
B6>C3|chr3:116325898-116326171
B6>C3|chr3:116462599-116463178
B6>C3|chr3:116535436-116535686
C3>B6|chr3:116565953-116566063
B6>C3|chr3:116657265-116657425
B6>C3|chr3:117569858-117570583
B6>C3|chr3:120872552-120873395
C3>B6|chr3:121115210-121115604
B6>C3|chr3:121121121-121121244
C3>B6|chr3:121138437-121138816
B6>C3|chr3:122124028-122124215
B6>C3|chr3:122769854-122770065
C3>B6|chr3:122796292-122796837
C3>B6|chr3:122807053-122807909
B6>C3|chr3:122866588-122866858
B6>C3|chr3:123068988-123069287
C3>B6|chr3:123074644-123075020
B6>C3|chr3:123658084-123659669
B6>C3|chr3:125421156-125421631
B6>C3|chr3:125466494-125466966
C3>B6|chr3:126371742-126372323
C3>B6|chr3:126396274-126396715
B6>C3|chr3:126438441-126438878
C3>B6|chr3:126708596-126709376
C3>B6|chr3:126827215-126828078
C3>B6|chr3:126961459-126961667
B6>C3|chr3:127048840-127049499
B6>C3|chr3:127052046-127052211
B6>C3|chr3:127155679-127155967
C3>B6|chr3:127398141-127398919
C3>B6|chr3:127408234-127409396
C3>B6|chr3:127452003-127452833
C3>B6|chr3:127483889-127484216
C3>B6|chr3:127492181-127492553
C3>B6|chr3:127544035-127544160
C3>B6|chr3:127566516-127567446
C3>B6|chr3:127742968-127743339
B6>C3|chr3:127770893-127771199
B6>C3|chr3:127856238-127856438
B6>C3|chr3:128983479-128983936
B6>C3|chr3:129385285-129385584
C3>B6|chr3:129673840-129674470
B6>C3|chr3:129794571-129794821
B6>C3|chr3:129806620-129806828
B6>C3|chr3:129834641-129835156
C3>B6|chr3:130224938-130225222
C3>B6|chr3:130393592-130394947
B6>C3|chr3:130463688-130463859
C3>B6|chr3:130497278-130497789
B6>C3|chr3:130640676-130640819
C3>B6|chr3:131070744-131071268
B6>C3|chr3:131137843-131139562
C3>B6|chr3:131141900-131142241
B6>C3|chr3:131538374-131538444
B6>C3|chr3:131738326-131738772
B6>C3|chr3:133214873-133215162
B6>C3|chr3:133852904-133853298
B6>C3|chr3:136263863-136264404
B6>C3|chr3:136619557-136619797
B6>C3|chr3:137465428-137465883
C3>B6|chr3:137580617-137581091
C3>B6|chr3:137632797-137633243
B6>C3|chr3:137637401-137637653
B6>C3|chr3:137868301-137868628
B6>C3|chr3:137875199-137876505
C3>B6|chr3:137929011-137929303
C3>B6|chr3:137972824-137973287
B6>C3|chr3:137976778-137977029
B6>C3|chr3:137977424-137978079
B6>C3|chr3:138758988-138759108
B6>C3|chr3:140294229-140294684
B6>C3|chr3:141652998-141653146
B6>C3|chr3:142375745-142377159
B6>C3|chr3:142378111-142378957
B6>C3|chr3:142611506-142611704
C3>B6|chr3:144919718-144919897
C3>B6|chr3:145298125-145298409
B6>C3|chr3:145436321-145436896
B6>C3|chr3:145437415-145437866
C3>B6|chr3:145701695-145702332
C3>B6|chr3:146105250-146105579
C3>B6|chr3:146105995-146106140
C3>B6|chr3:146761159-146761780
B6>C3|chr3:147763031-147763803
B6>C3|chr3:148554317-148554695
B6>C3|chr3:148558942-148559502
C3>B6|chr3:148622313-148622772
C3>B6|chr3:148627068-148627517
C3>B6|chr3:148648902-148649185
B6>C3|chr3:148661430-148661688
B6>C3|chr3:148707300-148707734
B6>C3|chr3:148775362-148775655
C3>B6|chr3:148961986-148962239
C3>B6|chr3:149078195-149078481
B6>C3|chr3:149208923-149209341
B6>C3|chr3:150176798-150177018
B6>C3|chr3:151746223-151746533
C3>B6|chr3:151971638-151971912
C3>B6|chr3:151996496-151996937
C3>B6|chr3:152365326-152365823
B6>C3|chr3:152730993-152731263
B6>C3|chr3:152890452-152890692
B6>C3|chr3:154404616-154404977
B6>C3|chr3:157574622-157574815

## Sheet: M-vs-F chrX (Metilene)
F>M|chrX:5044989-5045281
F>M|chrX:5441507-5441840
F>M|chrX:5443618-5443759
F>M|chrX:5625324-5625542
F>M|chrX:5748819-5749625
F>M|chrX:5977447-5977629
F>M|chrX:6354899-6355377
F>M|chrX:6356401-6357520
F>M|chrX:6445660-6446077
F>M|chrX:6471374-6471824
F>M|chrX:6765111-6765894
F>M|chrX:6895364-6895958
F>M|chrX:6895959-6896315
F>M|chrX:6896536-6896812
F>M|chrX:6952253-6952480
F>M|chrX:6952484-6952995
F>M|chrX:6953008-6953784
F>M|chrX:6999732-6999827
F>M|chrX:6999901-7000220
F>M|chrX:7021082-7021539
F>M|chrX:7149954-7151081
F>M|chrX:7151121-7152464
F>M|chrX:7181866-7182782
F>M|chrX:7187195-7188384
F>M|chrX:7215331-7217032
F>M|chrX:7225635-7226565
F>M|chrX:7233959-7235935
F>M|chrX:7247687-7248126
F>M|chrX:7248205-7248342
F>M|chrX:7248347-7249011
F>M|chrX:7256539-7257073
F>M|chrX:7257135-7258552
F>M|chrX:7273826-7275020
F>M|chrX:7290756-7292134
F>M|chrX:7298613-7299766
F>M|chrX:7304361-7304586
F>M|chrX:7305130-7306386
F>M|chrX:7327501-7327811
F>M|chrX:7338587-7339395
F>M|chrX:7339404-7340054
F>M|chrX:7340114-7341451
F>M|chrX:7366238-7367692
F>M|chrX:7399008-7399432
F>M|chrX:7417795-7418804
F>M|chrX:7418925-7419282
F>M|chrX:7419283-7419570
F>M|chrX:7419655-7420524
F>M|chrX:7455391-7456782
F>M|chrX:7457255-7457362
F>M|chrX:7461420-7461897
F>M|chrX:7475269-7476619
F>M|chrX:7476627-7477302
F>M|chrX:7499199-7499253
F>M|chrX:7524575-7524856
F>M|chrX:7524862-7525571
F>M|chrX:7582730-7583207
F>M|chrX:7650476-7651442
F>M|chrX:7651574-7651807
F>M|chrX:7651814-7652312
F>M|chrX:7673679-7674574
F>M|chrX:7709019-7709601
F>M|chrX:7709601-7710147
F>M|chrX:7721646-7722481
F>M|chrX:7722494-7722629
F>M|chrX:7722672-7722873
F>M|chrX:7722961-7723483
F>M|chrX:7767441-7767711
F>M|chrX:7768429-7769328
F>M|chrX:7769396-7769608
F>M|chrX:7770190-7771085
F>M|chrX:7828757-7829785
F>M|chrX:7829942-7830430
F>M|chrX:7848104-7849826
F>M|chrX:8469637-8470103
F>M|chrX:8470200-8470262
F>M|chrX:8470351-8470559
F>M|chrX:8470560-8470790
F>M|chrX:8470797-8471230
F>M|chrX:8777114-8777222
F>M|chrX:8777564-8777661
F>M|chrX:8777762-8777827
F>M|chrX:8777830-8777920
F>M|chrX:8848954-8849542
F>M|chrX:8849756-8849857
F>M|chrX:8850551-8850589
F>M|chrX:9239421-9239725
F>M|chrX:9324572-9325936
F>M|chrX:9693982-9695086
F>M|chrX:9793133-9793543
F>M|chrX:9793563-9793762
F>M|chrX:9816493-9817643
F>M|chrX:9831429-9832771
M>F|chrX:9920097-9920857
F>M|chrX:10062397-10063523
F>M|chrX:10142160-10142429
F>M|chrX:10291918-10292313
F>M|chrX:10294134-10294320
F>M|chrX:10294510-10295473
F>M|chrX:10295474-10295598
F>M|chrX:10295604-10296883
F>M|chrX:10539255-10539690
F>M|chrX:10663306-10663894
F>M|chrX:10717031-10717752
F>M|chrX:11021502-11021742
F>M|chrX:11068969-11069468
F>M|chrX:11070948-11071322
F>M|chrX:11071361-11071990
F>M|chrX:11172904-11173275
F>M|chrX:11191362-11191719
F>M|chrX:11198447-11198754
F>M|chrX:11207833-11208094
F>M|chrX:11242061-11242207
F>M|chrX:11242349-11242563
F>M|chrX:11267190-11267703
F>M|chrX:11301689-11302035
F>M|chrX:11305672-11306304
F>M|chrX:11312975-11313521
M>F|chrX:11380091-11381394
M>F|chrX:11385240-11386151
F>M|chrX:11464119-11464726
F>M|chrX:11472543-11472772
F>M|chrX:11520578-11520794
M>F|chrX:11534225-11534355
M>F|chrX:11575270-11575917
M>F|chrX:11576892-11579058
M>F|chrX:11579397-11580600
M>F|chrX:11584920-11586931
F>M|chrX:11620372-11621080
M>F|chrX:11624464-11625217
M>F|chrX:11639137-11639584
M>F|chrX:11640334-11640896
M>F|chrX:11643317-11645172
M>F|chrX:11645600-11646486
M>F|chrX:11646546-11646757
M>F|chrX:11646796-11648589
M>F|chrX:11650452-11651292
M>F|chrX:11652644-11652979
M>F|chrX:11659219-11660002
M>F|chrX:11660239-11660920
M>F|chrX:11662116-11663579
M>F|chrX:11669859-11670156
M>F|chrX:11691247-11691583
M>F|chrX:11701107-11703100
M>F|chrX:11703248-11704372
M>F|chrX:11706933-11709260
M>F|chrX:11714469-11714979
M>F|chrX:11715097-11717201
M>F|chrX:11717911-11718131
M>F|chrX:11727751-11728031
M>F|chrX:11729721-11730416
M>F|chrX:11730799-11732088
M>F|chrX:11732089-11732690
M>F|chrX:11733703-11734773
F>M|chrX:11737058-11737131
M>F|chrX:11800354-11800586
F>M|chrX:11817589-11817844
F>M|chrX:11829023-11829458
F>M|chrX:11850432-11851225
M>F|chrX:11867672-11868546
M>F|chrX:11869923-11870378
F>M|chrX:11900087-11901510
F>M|chrX:11925037-11925319
F>M|chrX:11953250-11954895
F>M|chrX:12002775-12002983
F>M|chrX:12026846-12027307
F>M|chrX:12029992-12030653
F>M|chrX:12079030-12080494
F>M|chrX:12164226-12165574
F>M|chrX:12337402-12338164
F>M|chrX:12339903-12340351
F>M|chrX:12434892-12435558
F>M|chrX:12450797-12451184
F>M|chrX:12513879-12514129
F>M|chrX:12514137-12514243
F>M|chrX:12514266-12514487
F>M|chrX:12618770-12618862
F>M|chrX:12619506-12619702
F>M|chrX:12624410-12624910
F>M|chrX:12647451-12647655
F>M|chrX:12647701-12648418
F>M|chrX:12648651-12648692
F>M|chrX:12648702-12649379
F>M|chrX:12649383-12649486
F>M|chrX:12649509-12649878
F>M|chrX:12649880-12650004
F>M|chrX:12650005-12650759
F>M|chrX:12819484-12819662
F>M|chrX:12820512-12821145
F>M|chrX:12937244-12938069
F>M|chrX:13038507-13038761
F>M|chrX:13038869-13038960
F>M|chrX:13039027-13039168
F>M|chrX:13422440-13423383
F>M|chrX:13423386-13423477
F>M|chrX:13423477-13423588
F>M|chrX:13423589-13423924
F>M|chrX:13423931-13424058
F>M|chrX:13424058-13424778
F>M|chrX:14544910-14545344
F>M|chrX:16195168-16195599
F>M|chrX:16195647-16195957
F>M|chrX:16196019-16196114
F>M|chrX:16196177-16197139
F>M|chrX:16389263-16390078
F>M|chrX:16393843-16394467
F>M|chrX:16487474-16489217
F>M|chrX:18743162-18744383
F>M|chrX:19636435-19637043
F>M|chrX:19637051-19637341
F>M|chrX:19637347-19637402
F>M|chrX:19637414-19638033
F>M|chrX:19638033-19638516
F>M|chrX:19868436-19868893
F>M|chrX:19869061-19869233
F>M|chrX:20001698-20002421
F>M|chrX:20002422-20002462
F>M|chrX:20002476-20002742
F>M|chrX:20002888-20003219
F>M|chrX:20003249-20003649
F>M|chrX:20125345-20125647
F>M|chrX:20193617-20194270
F>M|chrX:20194277-20195184
F>M|chrX:20195185-20195396
F>M|chrX:20195396-20196458
F>M|chrX:20234977-20236636
F>M|chrX:20239623-20241303
F>M|chrX:20264314-20265631
F>M|chrX:20265686-20266460
F>M|chrX:20281012-20282333
M>F|chrX:20368546-20370132
F>M|chrX:20375193-20375564
F>M|chrX:20375868-20375950
F>M|chrX:20396310-20397595
F>M|chrX:20425179-20425782
F>M|chrX:20425786-20426241
F>M|chrX:20439649-20440184
F>M|chrX:20447086-20447613
F>M|chrX:20497626-20497863
F>M|chrX:20497994-20498139
F>M|chrX:20527240-20528127
F>M|chrX:20538463-20539738
F>M|chrX:20638503-20638992
F>M|chrX:20639028-20639418
F>M|chrX:20665817-20667012
F>M|chrX:20937542-20939016
F>M|chrX:33428488-33428603
F>M|chrX:33428901-33428980
F>M|chrX:33652080-33653780
F>M|chrX:33666309-33666704
F>M|chrX:33735852-33737044
F>M|chrX:33867216-33868937
F>M|chrX:33868989-33869154
F>M|chrX:33869161-33869472
F>M|chrX:33869501-33869816
F>M|chrX:33869846-33870715
F>M|chrX:34130274-34130846
F>M|chrX:34137221-34138201
F>M|chrX:34138209-34138843
F>M|chrX:34138848-34139476
F>M|chrX:34139798-34140542
F>M|chrX:34140992-34144359
F>M|chrX:34184577-34185531
F>M|chrX:34251309-34251564
F>M|chrX:34283505-34283669
F>M|chrX:34283923-34284126
F>M|chrX:34334537-34335234
F>M|chrX:34335587-34336376
F>M|chrX:34336510-34337289
F>M|chrX:34339536-34339977
F>M|chrX:34344260-34344391
F>M|chrX:34347560-34348074
F>M|chrX:34348167-34348618
F>M|chrX:34354134-34354742
F>M|chrX:34363937-34364148
F>M|chrX:34373386-34373900
F>M|chrX:34379489-34379563
F>M|chrX:34403506-34404077
F>M|chrX:34404077-34404884
F>M|chrX:34413924-34414397
F>M|chrX:34414607-34414858
F>M|chrX:34414910-34415397
F>M|chrX:34442455-34442837
F>M|chrX:34443059-34443239
F>M|chrX:34443274-34444080
F>M|chrX:34527971-34529114
F>M|chrX:34529181-34530085
F>M|chrX:34588039-34588981
F>M|chrX:34588997-34589898
F>M|chrX:34623720-34624204
F>M|chrX:34624337-34626143
F>M|chrX:34649930-34650373
F>M|chrX:34650380-34650882
F>M|chrX:34667034-34667118
F>M|chrX:34667212-34668162
F>M|chrX:34730440-34731208
F>M|chrX:34731236-34731630
F>M|chrX:34731640-34732140
F>M|chrX:34786137-34786382
F>M|chrX:35533089-35533222
F>M|chrX:35533814-35534691
F>M|chrX:35542680-35542871
F>M|chrX:35542954-35543853
F>M|chrX:35603194-35604408
F>M|chrX:35604545-35605188
F>M|chrX:35605220-35605431
F>M|chrX:35605444-35605822
F>M|chrX:35755257-35755599
F>M|chrX:35756202-35757510
F>M|chrX:35791475-35791708
F>M|chrX:35796044-35796361
F>M|chrX:35803921-35804026
F>M|chrX:35804421-35805736
F>M|chrX:35807049-35807681
F>M|chrX:35808498-35809152
F>M|chrX:35809295-35809774
F>M|chrX:35810041-35810801
F>M|chrX:35826261-35826682
F>M|chrX:35826695-35826810
F>M|chrX:35838581-35839343
F>M|chrX:35916213-35917590
F>M|chrX:35917695-35918102
F>M|chrX:35918109-35919301
F>M|chrX:35953446-35954712
F>M|chrX:35987685-35988276
F>M|chrX:35988363-35988785
F>M|chrX:36125710-36126572
F>M|chrX:38753597-38754225
F>M|chrX:38754556-38755584
F>M|chrX:38890102-38890242
F>M|chrX:39263117-39264523
F>M|chrX:39264548-39264830
F>M|chrX:39264883-39265291
F>M|chrX:39386486-39387237
F>M|chrX:39397356-39397589
F>M|chrX:39397675-39397863
F>M|chrX:39397978-39398534
F>M|chrX:39412403-39413551
F>M|chrX:39418260-39418423
F>M|chrX:39421211-39421279
F>M|chrX:39421281-39422366
F>M|chrX:39460333-39460846
F>M|chrX:39501188-39502183
F>M|chrX:39502445-39502666
F>M|chrX:39502924-39503685
F>M|chrX:39503709-39504091
F>M|chrX:39504118-39507262
F>M|chrX:39576873-39577330
F>M|chrX:39713317-39714205
F>M|chrX:40780150-40782887
F>M|chrX:40783315-40784132
F>M|chrX:41720709-41721583
F>M|chrX:42142729-42143093
F>M|chrX:42143170-42143276
F>M|chrX:42482908-42484097
F>M|chrX:45152453-45152822
F>M|chrX:45244854-45245378
F>M|chrX:45245378-45245448
F>M|chrX:45245456-45245916
F>M|chrX:45265645-45265780
F>M|chrX:45265787-45266290
F>M|chrX:45338311-45338586
F>M|chrX:45345858-45346020
F>M|chrX:45386782-45387144
F>M|chrX:45387527-45388213
F>M|chrX:45388247-45388518
F>M|chrX:45407452-45408038
F>M|chrX:45477731-45478029
F>M|chrX:45496593-45497149
F>M|chrX:45510700-45511060
F>M|chrX:45556264-45557308
F>M|chrX:45561465-45561508
F>M|chrX:45562072-45562336
F>M|chrX:45609179-45609209
F>M|chrX:45610650-45611060
F>M|chrX:45667845-45667887
F>M|chrX:45693972-45694043
F>M|chrX:45694768-45694878
F>M|chrX:45696034-45696209
F>M|chrX:45697781-45697872
M>F|chrX:45751457-45751883
F>M|chrX:45763520-45763716
F>M|chrX:45806248-45806562
F>M|chrX:45806563-45807199
F>M|chrX:45807220-45807614
F>M|chrX:45807617-45807764
F>M|chrX:45807804-45808196
F>M|chrX:45815863-45816000
F>M|chrX:45816041-45816592
F>M|chrX:45865565-45867580
F>M|chrX:45871908-45872683
F>M|chrX:45872696-45873315
F>M|chrX:45946840-45948057
F>M|chrX:45975586-45977465
M>F|chrX:46387532-46387857
M>F|chrX:46638976-46639263
F>M|chrX:46640839-46642015
F>M|chrX:46823702-46824307
F>M|chrX:46833262-46834659
F>M|chrX:46846407-46847232
F>M|chrX:47150457-47151088
F>M|chrX:47890314-47891220
M>F|chrX:47902815-47903969
M>F|chrX:47919376-47920303
M>F|chrX:47922414-47922889
M>F|chrX:47925480-47926254
M>F|chrX:47929871-47930796
M>F|chrX:47933182-47934363
M>F|chrX:47936860-47937609
M>F|chrX:47944050-47945201
M>F|chrX:47950440-47951121
M>F|chrX:47953113-47953670
M>F|chrX:47955213-47956298
M>F|chrX:47957419-47959270
M>F|chrX:47960965-47962139
M>F|chrX:47964542-47965625
M>F|chrX:47966985-47968285
M>F|chrX:47969455-47971310
M>F|chrX:47972959-47974763
M>F|chrX:47975936-47976788
F>M|chrX:47987558-47988154
F>M|chrX:47988196-47989315
F>M|chrX:48193733-48195432
F>M|chrX:48277692-48278482
F>M|chrX:48295893-48296288
F>M|chrX:48369972-48373266
F>M|chrX:48411317-48412266
F>M|chrX:48557524-48558479
F>M|chrX:48558481-48558745
F>M|chrX:48558747-48558840
F>M|chrX:48558996-48559725
F>M|chrX:49033110-49033209
F>M|chrX:49033235-49034849
F>M|chrX:49406780-49406846
F>M|chrX:49497315-49498337
F>M|chrX:49507278-49508413
F>M|chrX:49516143-49516855
F>M|chrX:49516865-49518192
F>M|chrX:49518198-49518719
F>M|chrX:49570843-49571185
F>M|chrX:49614865-49615091
F>M|chrX:49626328-49626433
F>M|chrX:49832456-49832826
M>F|chrX:49939675-49939862
F>M|chrX:49964974-49967179
F>M|chrX:49967206-49967278
F>M|chrX:49967288-49967693
F>M|chrX:49985565-49986969
F>M|chrX:50004661-50005548
F>M|chrX:50096834-50097447
F>M|chrX:50097453-50098212
F>M|chrX:50144222-50144527
F>M|chrX:50264950-50267117
M>F|chrX:50289110-50289482
F>M|chrX:50340910-50341045
F>M|chrX:50341074-50342484
F>M|chrX:50409859-50410380
F>M|chrX:50412235-50412541
F>M|chrX:50514507-50514871
F>M|chrX:50515049-50516506
F>M|chrX:50584582-50585686
F>M|chrX:50621800-50623077
F>M|chrX:50623091-50623492
F>M|chrX:50722880-50723209
F>M|chrX:50910831-50911535
F>M|chrX:50946692-50947343
F>M|chrX:50973391-50974465
F>M|chrX:51019532-51020017
F>M|chrX:51277220-51280567
F>M|chrX:53599200-53599631
F>M|chrX:53707412-53708837
F>M|chrX:53708856-53709716
M>F|chrX:53844191-53844864
F>M|chrX:53850452-53852377
F>M|chrX:53862654-53862793
F>M|chrX:53863048-53864163
F>M|chrX:53984214-53984568
F>M|chrX:53984568-53984653
F>M|chrX:53984662-53984755
F>M|chrX:53985196-53985300
F>M|chrX:54074451-54075778
F>M|chrX:54306156-54306613
F>M|chrX:54306718-54306938
F>M|chrX:54307071-54307409
F>M|chrX:54530906-54531513
F>M|chrX:54578236-54580029
F>M|chrX:54644865-54646869
F>M|chrX:54756337-54756800
F>M|chrX:54756809-54757341
F>M|chrX:55169872-55172696
F>M|chrX:55173031-55175058
F>M|chrX:55175256-55177108
F>M|chrX:55268259-55268502
F>M|chrX:55268788-55269805
F>M|chrX:55283089-55283662
F>M|chrX:55283771-55285592
F>M|chrX:55291220-55293125
F>M|chrX:55330013-55330378
F>M|chrX:55408255-55410455
F>M|chrX:55768186-55768751
F>M|chrX:56386449-56387600
F>M|chrX:56387646-56388926
F>M|chrX:56819339-56820062
F>M|chrX:56820071-56821033
F>M|chrX:56821035-56821261
F>M|chrX:56821370-56822004
F>M|chrX:57252200-57253807
F>M|chrX:57308489-57308782
F>M|chrX:57569215-57569640
F>M|chrX:57600867-57601779
F>M|chrX:57655315-57656374
F>M|chrX:57656375-57657173
F>M|chrX:57657453-57657519
F>M|chrX:57657605-57659092
F>M|chrX:57800157-57800613
F>M|chrX:57800774-57801091
F>M|chrX:57801181-57801725
F>M|chrX:58084421-58085115
F>M|chrX:58141119-58143696
F>M|chrX:58143733-58145170
F>M|chrX:58145190-58145712
F>M|chrX:58145717-58146090
F>M|chrX:58146126-58146234
F>M|chrX:58146241-58146414
F>M|chrX:58146422-58146822
F>M|chrX:58147005-58148862
F>M|chrX:58150871-58152036
F>M|chrX:58962684-58963072
F>M|chrX:58975768-58976689
F>M|chrX:61529344-61529881
F>M|chrX:61530541-61531316
F>M|chrX:63906759-63907185
F>M|chrX:65931446-65931663
F>M|chrX:65931870-65932105
F>M|chrX:65932238-65932320
F>M|chrX:65932320-65933691
F>M|chrX:66613516-66613563
F>M|chrX:66613661-66613750
F>M|chrX:67617775-67618611
F>M|chrX:67638490-67639758
F>M|chrX:67729413-67730110
F>M|chrX:67730241-67730583
F>M|chrX:68301829-68303378
F>M|chrX:68303462-68304849
F>M|chrX:68304868-68305127
F>M|chrX:68305131-68305633
F>M|chrX:68468382-68468777
F>M|chrX:68468845-68469351
F>M|chrX:68617378-68619066
F>M|chrX:68698055-68698491
F>M|chrX:68745726-68746796
F>M|chrX:68808472-68809640
F>M|chrX:68809640-68809843
F>M|chrX:68809858-68809939
F>M|chrX:68810051-68810524
F>M|chrX:68913898-68917635
F>M|chrX:68917637-68918686
F>M|chrX:69061043-69062562
F>M|chrX:69207414-69207963
F>M|chrX:69207970-69208051
F>M|chrX:69208265-69208823
F>M|chrX:69519443-69520104
F>M|chrX:69520147-69520495
F>M|chrX:70070365-70070482
F>M|chrX:70070599-70071226
F>M|chrX:70163063-70164979
F>M|chrX:70232019-70233149
F>M|chrX:70252649-70253389
F>M|chrX:70473298-70475285
F>M|chrX:70541089-70541435
F>M|chrX:70587881-70588645
F>M|chrX:70703650-70704765
F>M|chrX:70748094-70749262
F>M|chrX:70882595-70882710
F>M|chrX:70882731-70883541
F>M|chrX:70884716-70885395
F>M|chrX:70905011-70905425
F>M|chrX:70917974-70918301
F>M|chrX:70918542-70919280
F>M|chrX:70960554-70961537
F>M|chrX:70961753-70961960
F>M|chrX:70962212-70963190
F>M|chrX:71031614-71032359
F>M|chrX:71032474-71033546
F>M|chrX:71068930-71069514
F>M|chrX:71069558-71069791
F>M|chrX:71070261-71070341
F>M|chrX:71106510-71106749
F>M|chrX:71125832-71125970
F>M|chrX:71126035-71126112
F>M|chrX:71126271-71126557
F>M|chrX:71156578-71156629
F>M|chrX:71160188-71160928
F>M|chrX:71166402-71167927
F>M|chrX:71198574-71198710
F>M|chrX:71209802-71210167
F>M|chrX:71210641-71212693
F>M|chrX:71212816-71213162
F>M|chrX:71268225-71268840
F>M|chrX:71268854-71269127
F>M|chrX:71329882-71330253
F>M|chrX:71330658-71330745
F>M|chrX:71361113-71361499
F>M|chrX:71490780-71491625
F>M|chrX:71491655-71491732
F>M|chrX:71491816-71491930
F>M|chrX:71493628-71495229
F>M|chrX:71495231-71495586
F>M|chrX:71499765-71500386
F>M|chrX:71500476-71500760
F>M|chrX:71515450-71517004
F>M|chrX:71517035-71518166
F>M|chrX:71526843-71527748
F>M|chrX:71527754-71528697
F>M|chrX:71541981-71543156
F>M|chrX:71550331-71550681
F>M|chrX:71557965-71559395
F>M|chrX:71573934-71575078
F>M|chrX:71598228-71599008
F>M|chrX:71613088-71614295
F>M|chrX:71618245-71619156
F>M|chrX:71637994-71639198
F>M|chrX:71674175-71675481
F>M|chrX:72125569-72125650
F>M|chrX:72329941-72330290
F>M|chrX:72340515-72341516
F>M|chrX:72341519-72342365
F>M|chrX:72375454-72376191
F>M|chrX:72376198-72376335
F>M|chrX:72376338-72376613
F>M|chrX:72400937-72401441
F>M|chrX:72627520-72627698
F>M|chrX:72661384-72661831
F>M|chrX:72662007-72662492
M>F|chrX:72701810-72702250
F>M|chrX:72720487-72720898
F>M|chrX:72720908-72721172
F>M|chrX:72758920-72760469
F>M|chrX:72919106-72919380
M>F|chrX:72969022-72969273
M>F|chrX:72975002-72976096
M>F|chrX:72978940-72979258
M>F|chrX:72989741-72990063
M>F|chrX:72990737-72991060
M>F|chrX:72994594-72994916
M>F|chrX:72995590-72995912
M>F|chrX:73004110-73005308
M>F|chrX:73074741-73075800
F>M|chrX:73119472-73119702
F>M|chrX:73119837-73120798
F>M|chrX:73120860-73122544
F>M|chrX:73141100-73141445
F>M|chrX:74678353-74679346
F>M|chrX:74754207-74755832
F>M|chrX:74755855-74756747
F>M|chrX:74756748-74756859
F>M|chrX:74756988-74757035
F>M|chrX:74757035-74757588
M>F|chrX:74896066-74896645
F>M|chrX:75040268-75040675
F>M|chrX:75040685-75040850
F>M|chrX:75040889-75041049
F>M|chrX:75041054-75041119
F>M|chrX:75041259-75042171
F>M|chrX:75828067-75829319
F>M|chrX:80060025-80060078
F>M|chrX:82206400-82206574
F>M|chrX:82293308-82294541
F>M|chrX:82298970-82299206
F>M|chrX:82517191-82518077
F>M|chrX:82818698-82819017
F>M|chrX:82819017-82819148
F>M|chrX:82819160-82819411
F>M|chrX:82819413-82820133
F>M|chrX:83021297-83022006
F>M|chrX:83022181-83022969
F>M|chrX:83436985-83438298
F>M|chrX:85360552-85361619
F>M|chrX:90525419-90526795
F>M|chrX:90529201-90531749
F>M|chrX:90531837-90532490
F>M|chrX:90534175-90534427
F>M|chrX:90534443-90535056
F>M|chrX:90535695-90536457
F>M|chrX:90540111-90540155
F>M|chrX:90542582-90542640
F>M|chrX:90544263-90544480
F>M|chrX:90544582-90544659
F>M|chrX:90876689-90878142
F>M|chrX:90920202-90921197
F>M|chrX:91002595-91003072
F>M|chrX:91076411-91077524
F>M|chrX:91077532-91078197
F>M|chrX:91156545-91157122
F>M|chrX:91257979-91258329
F>M|chrX:91278239-91278733
F>M|chrX:91306018-91306877
F>M|chrX:91360834-91361363
F>M|chrX:91365807-91367184
F>M|chrX:91367195-91367843
F>M|chrX:91367850-91367986
F>M|chrX:91368023-91368287
F>M|chrX:91368337-91368745
F>M|chrX:91368772-91369364
F>M|chrX:91478873-91479822
F>M|chrX:91480647-91480790
F>M|chrX:91480806-91481067
F>M|chrX:91481113-91481205
F>M|chrX:91610946-91613331
F>M|chrX:91786112-91786642
F>M|chrX:91786727-91787222
F>M|chrX:91787243-91787315
F>M|chrX:91787320-91787840
F>M|chrX:91870206-91870938
F>M|chrX:91881215-91881503
F>M|chrX:91881527-91883033
F>M|chrX:92111110-92111221
F>M|chrX:92220899-92222492
F>M|chrX:92359713-92361670
F>M|chrX:92391680-92391971
F>M|chrX:92639230-92639652
F>M|chrX:92639657-92640128
F>M|chrX:92640176-92640559
F>M|chrX:92853546-92854862
F>M|chrX:92906844-92907847
F>M|chrX:93151126-93153145
F>M|chrX:93163311-93164222
F>M|chrX:93290766-93292304
F>M|chrX:93651426-93652151
F>M|chrX:93908113-93909027
F>M|chrX:94267671-94268393
F>M|chrX:94571752-94572676
F>M|chrX:95343795-95343967
F>M|chrX:95344106-95346360
F>M|chrX:95346481-95347863
F>M|chrX:96046244-96046543
F>M|chrX:96085441-96085789
F>M|chrX:96085811-96086709
F>M|chrX:96132070-96132846
F>M|chrX:96133399-96134892
F>M|chrX:96237511-96238637
F>M|chrX:96326373-96326652
F>M|chrX:96330281-96334695
F>M|chrX:96345618-96345855
F>M|chrX:96349441-96350361
F>M|chrX:96394117-96394824
F>M|chrX:96412062-96412141
F>M|chrX:96412222-96412312
F>M|chrX:96638108-96638303
F>M|chrX:96664862-96665407
F>M|chrX:96665450-96666901
F>M|chrX:96769739-96770657
F>M|chrX:96789409-96789856
F>M|chrX:96799849-96800810
F>M|chrX:97014620-97015958
F>M|chrX:97015966-97016363
F>M|chrX:97016496-97017243
F>M|chrX:97048494-97048643
F>M|chrX:97048982-97049199
F>M|chrX:97170213-97171005
F>M|chrX:97171024-97171725
F>M|chrX:97171751-97172527
F>M|chrX:97666240-97667250
F>M|chrX:97688823-97689368
F>M|chrX:97689376-97690500
F>M|chrX:97820619-97820806
F>M|chrX:97821116-97822182
F>M|chrX:97882819-97884138
F>M|chrX:97925564-97925894
F>M|chrX:97934545-97935564
F>M|chrX:97962300-97963183
F>M|chrX:97963255-97963960
F>M|chrX:97969714-97969939
F>M|chrX:97969966-97970309
F>M|chrX:97972394-97973961
F>M|chrX:97987872-97988117
F>M|chrX:98280138-98280372
F>M|chrX:98280387-98281446
F>M|chrX:98416552-98417893
F>M|chrX:98417895-98418373
F>M|chrX:98449225-98449438
F>M|chrX:98449442-98449982
F>M|chrX:98449990-98450269
M>F|chrX:98451094-98451650
F>M|chrX:98469407-98469646
F>M|chrX:98469650-98470011
F>M|chrX:98494460-98496079
F>M|chrX:98527592-98527837
F>M|chrX:98527989-98528152
F>M|chrX:98528208-98528679
F>M|chrX:98546505-98546669
F>M|chrX:98564284-98564719
F>M|chrX:98571183-98572131
F>M|chrX:98573755-98574365
F>M|chrX:98575481-98577506
F>M|chrX:98578213-98578743
F>M|chrX:98579252-98581229
F>M|chrX:98584003-98584778
F>M|chrX:98614150-98616002
F>M|chrX:98624229-98627188
F>M|chrX:98727609-98729009
M>F|chrX:98832021-98833973
F>M|chrX:98834363-98837934
F>M|chrX:98839393-98839798
F>M|chrX:99044902-99045198
F>M|chrX:99045201-99045306
F>M|chrX:99045308-99045586
F>M|chrX:99045593-99046092
F>M|chrX:99147483-99148724
F>M|chrX:99149232-99149557
F>M|chrX:99149586-99149720
F>M|chrX:99199413-99199479
F>M|chrX:99265623-99266510
F>M|chrX:99266695-99266783
M>F|chrX:99338650-99339045
F>M|chrX:99352106-99352292
F>M|chrX:99373983-99374242
F>M|chrX:99382388-99384366
F>M|chrX:99384446-99385068
F>M|chrX:99445389-99445620
F>M|chrX:99445988-99446090
F>M|chrX:99446215-99447983
F>M|chrX:99448010-99449596
M>F|chrX:99611269-99611698
F>M|chrX:99699522-99701417
F>M|chrX:99839020-99839557
F>M|chrX:99839606-99839721
F>M|chrX:99839752-99840370
F>M|chrX:100128639-100130078
F>M|chrX:100360337-100360582
F>M|chrX:100360584-100360889
F>M|chrX:100381139-100382040
F>M|chrX:100484040-100484447
F>M|chrX:100484640-100484805
F>M|chrX:100516803-100518046
F>M|chrX:100551595-100551664
F>M|chrX:100552162-100552245
F>M|chrX:100552331-100552594
M>F|chrX:100644943-100645237
M>F|chrX:100676046-100679429
F>M|chrX:101014422-101015319
F>M|chrX:101015502-101017049
F>M|chrX:101017066-101018500
F>M|chrX:101074684-101075484
F>M|chrX:101175247-101176422
F>M|chrX:101176447-101177299
F>M|chrX:101394901-101395510
F>M|chrX:101395519-101395812
F>M|chrX:101395813-101395852
F>M|chrX:101395858-101397510
F>M|chrX:101608026-101609519
F>M|chrX:101677902-101679110
F>M|chrX:101865819-101866182
F>M|chrX:102051969-102052789
F>M|chrX:102315976-102316229
F>M|chrX:102588803-102588996
F>M|chrX:102959093-102959653
F>M|chrX:102959970-102960278
F>M|chrX:102960367-102961646
F>M|chrX:103079394-103081240
F>M|chrX:103096520-103096663
F>M|chrX:103123121-103123258
F>M|chrX:103123271-103123782
F>M|chrX:103123808-103123858
F>M|chrX:103124309-103125005
F>M|chrX:103206319-103208047
F>M|chrX:103210451-103211723
F>M|chrX:103221587-103222611
F>M|chrX:103222631-103223586
F>M|chrX:103366562-103367360
F>M|chrX:103381573-103382403
F>M|chrX:103382476-103382983
F>M|chrX:103383075-103383799
F>M|chrX:103414415-103415386
F>M|chrX:103679680-103680708
F>M|chrX:103680827-103682050
F>M|chrX:104037883-104038260
F>M|chrX:104597909-104598567
F>M|chrX:104871554-104872487
F>M|chrX:104874879-104875173
F>M|chrX:105010797-105011558
F>M|chrX:105011608-105012036
F>M|chrX:105859661-105860338
F>M|chrX:106007944-106008351
F>M|chrX:106028437-106029461
F>M|chrX:106029577-106029847
F>M|chrX:106029928-106030757
F>M|chrX:106207165-106207971
F>M|chrX:106208364-106209808
F>M|chrX:106289994-106291681
F>M|chrX:106322845-106323422
F>M|chrX:108009861-108011119
F>M|chrX:108575455-108576852
F>M|chrX:108576865-108576933
F>M|chrX:108577062-108577633
F>M|chrX:108651190-108651781
M>F|chrX:108744913-108745184
F>M|chrX:108810494-108810774
F>M|chrX:109008022-109008414
F>M|chrX:109008439-109008512
F>M|chrX:109008518-109008625
F>M|chrX:109008713-109009226
F>M|chrX:109424732-109425785
F>M|chrX:109714038-109714218
F>M|chrX:109714467-109714878
F>M|chrX:109714939-109715227
F>M|chrX:109715232-109715875
F>M|chrX:110266184-110266821
F>M|chrX:110411097-110411742
F>M|chrX:110412082-110413267
F>M|chrX:111587825-111588257
F>M|chrX:126284023-126285044
F>M|chrX:126285047-126286177
F>M|chrX:126318620-126319460
F>M|chrX:130219587-130221699
F>M|chrX:130221702-130222949
F>M|chrX:130222950-130222988
F>M|chrX:130222989-130223581
F>M|chrX:130224140-130224606
F>M|chrX:130225119-130226711
F>M|chrX:130273541-130273698
F>M|chrX:130432249-130433326
F>M|chrX:130515702-130516621
F>M|chrX:130593663-130593992
F>M|chrX:130594009-130594789
F>M|chrX:130697003-130697931
F>M|chrX:130810757-130811196
F>M|chrX:130811269-130812052
F>M|chrX:130829628-130831396
F>M|chrX:130841850-130842871
F>M|chrX:130842895-130843289
M>F|chrX:130899715-130900177
F>M|chrX:130938869-130939387
F>M|chrX:131075169-131076386
F>M|chrX:131119540-131121447
F>M|chrX:131134670-131135058
F>M|chrX:131135131-131135982
F>M|chrX:131136005-131137024
F>M|chrX:131146938-131147187
F>M|chrX:131196256-131196517
F>M|chrX:131220733-131221156
F>M|chrX:131221159-131221202
F>M|chrX:131252337-131253661
F>M|chrX:131285164-131286213
F>M|chrX:131291001-131292336
F>M|chrX:131342392-131343549
F>M|chrX:131542440-131543931
F>M|chrX:131543941-131544481
F>M|chrX:131570240-131570857
F>M|chrX:131743833-131745202
F>M|chrX:132276341-132277239
F>M|chrX:132277246-132277900
F>M|chrX:132330483-132331844
F>M|chrX:132373463-132374681
F>M|chrX:132420008-132420756
F>M|chrX:132527737-132529090
F>M|chrX:132568498-132568878
F>M|chrX:132595718-132595806
F>M|chrX:132602123-132602385
F>M|chrX:132650095-132650798
F>M|chrX:132673492-132674292
F>M|chrX:132678788-132679109
F>M|chrX:132705799-132707136
F>M|chrX:132707394-132707642
F>M|chrX:132737537-132739292
F>M|chrX:132749493-132750088
F>M|chrX:132779348-132780411
F>M|chrX:132786582-132786867
F>M|chrX:132804261-132805436
F>M|chrX:133200697-133202407
F>M|chrX:133242338-133242739
F>M|chrX:133242745-133243689
F>M|chrX:133275066-133275784
F>M|chrX:133275808-133276285
F>M|chrX:133276301-133277405
F>M|chrX:133402191-133403478
F>M|chrX:133492205-133493032
F>M|chrX:133510930-133511918
F>M|chrX:133526944-133527677
F>M|chrX:133571816-133573243
F>M|chrX:133583745-133584039
F>M|chrX:133584056-133584177
F>M|chrX:133584548-133585111
F>M|chrX:133632697-133633605
F>M|chrX:133633941-133634567
F>M|chrX:133634883-133636043
F>M|chrX:133636348-133638514
F>M|chrX:133638613-133640468
F>M|chrX:133642494-133642817
F>M|chrX:133645475-133645698
F>M|chrX:133651945-133652994
F>M|chrX:133653000-133653107
F>M|chrX:133653136-133653692
F>M|chrX:133653693-133656095
F>M|chrX:133656099-133656240
F>M|chrX:133656274-133658618
F>M|chrX:133662306-133662965
F>M|chrX:134104200-134104672
F>M|chrX:134105310-134105527
F>M|chrX:134105556-134105706
F>M|chrX:134105713-134105934
F>M|chrX:134106067-134106467
F>M|chrX:135447537-135449680
F>M|chrX:135744488-135745061
F>M|chrX:135751802-135752175
F>M|chrX:136014626-136015386
F>M|chrX:136144441-136144932
F>M|chrX:136145332-136146236
F>M|chrX:136176995-136177134
F>M|chrX:136218651-136219550
F>M|chrX:136219590-136219988
F>M|chrX:136342525-136343818
F>M|chrX:136349792-136350146
F>M|chrX:136368987-136369619
F>M|chrX:136404885-136405000
F>M|chrX:136405013-136405887
F>M|chrX:136405898-136406554
F>M|chrX:136411686-136411937
F>M|chrX:136532376-136532881
F>M|chrX:136595537-136596239
F>M|chrX:136596610-136597018
F>M|chrX:136597037-136597396
F>M|chrX:136810831-136812171
F>M|chrX:136812244-136812548
F>M|chrX:136812726-136812828
F>M|chrX:136812961-136813186
F>M|chrX:136814581-136815020
F>M|chrX:136876156-136877872
F>M|chrX:136964455-136964670
F>M|chrX:136990998-136992336
F>M|chrX:137026835-137028773
F>M|chrX:137036721-137036990
F>M|chrX:137040115-137040614
F>M|chrX:137040969-137041344
F>M|chrX:137045526-137046941
F>M|chrX:137054413-137057241
F>M|chrX:137059448-137060694
F>M|chrX:137063745-137064096
F>M|chrX:137071690-137072494
F>M|chrX:137073272-137074145
F>M|chrX:137075156-137076123
F>M|chrX:137076498-137077289
F>M|chrX:137077359-137078219
F>M|chrX:137078577-137079589
F>M|chrX:137132814-137133438
F>M|chrX:137133438-137133815
F>M|chrX:137134232-137134299
F>M|chrX:137134309-137134700
F>M|chrX:137134730-137134959
F>M|chrX:137134993-137135488
F>M|chrX:137198918-137199466
F>M|chrX:137199783-137200787
F>M|chrX:137272813-137273445
F>M|chrX:137490232-137492010
F>M|chrX:137599718-137600053
F>M|chrX:137909604-137910390
F>M|chrX:138155785-138157403
F>M|chrX:138157847-138158876
F>M|chrX:138158887-138159303
F>M|chrX:138159304-138161278
F>M|chrX:138623722-138624150
F>M|chrX:138661934-138662954
F>M|chrX:138663134-138663614
F>M|chrX:138740183-138740804
F>M|chrX:138769927-138771042
F>M|chrX:138804570-138804828
F>M|chrX:138823540-138824891
F>M|chrX:138825133-138825950
F>M|chrX:138909239-138909480
F>M|chrX:139115091-139115967
F>M|chrX:139116066-139116265
F>M|chrX:139116938-139117044
F>M|chrX:139399626-139400659
F>M|chrX:139400659-139401529
F>M|chrX:139493332-139493726
F>M|chrX:139501059-139502732
F>M|chrX:139515170-139515805
F>M|chrX:139828383-139828988
F>M|chrX:139952887-139953035
F>M|chrX:139953225-139953562
F>M|chrX:139966599-139967447
F>M|chrX:140098953-140099214
F>M|chrX:140588049-140589053
M>F|chrX:140751133-140751506
F>M|chrX:140752579-140752754
F>M|chrX:140752760-140753099
F>M|chrX:140753252-140753529
M>F|chrX:140770023-140770637
F>M|chrX:140992229-140992729
F>M|chrX:141122154-141123217
F>M|chrX:141123391-141123618
F>M|chrX:141123893-141123953
F>M|chrX:141555438-141555786
F>M|chrX:141889413-141889801
F>M|chrX:141890215-141890584
F>M|chrX:141938355-141939242
F>M|chrX:141939287-141941099
F>M|chrX:143396885-143398586
F>M|chrX:143628737-143629776
F>M|chrX:143988257-143988418
F>M|chrX:146875311-146875893
F>M|chrX:147021986-147024055
F>M|chrX:147027861-147030585
F>M|chrX:147247204-147248353
F>M|chrX:147391036-147391709
F>M|chrX:147419748-147419962
F>M|chrX:147451143-147452545
F>M|chrX:147481247-147481575
F>M|chrX:147481577-147481734
F>M|chrX:147481735-147481985
F>M|chrX:147481993-147482256
F>M|chrX:147482272-147482665
F>M|chrX:147530470-147531041
F>M|chrX:147531042-147531421
F>M|chrX:147567384-147567561
F>M|chrX:147568635-147569108
F>M|chrX:147603091-147603356
F>M|chrX:147603456-147603758
F>M|chrX:147603848-147604083
F>M|chrX:147604095-147604509
F>M|chrX:147604627-147604916
F>M|chrX:147778717-147779101
F>M|chrX:147779114-147779870
F>M|chrX:147954551-147955179
F>M|chrX:147955180-147957115
F>M|chrX:148235046-148235956
F>M|chrX:148235956-148237431
F>M|chrX:148237469-148239476
F>M|chrX:148435620-148438133
F>M|chrX:148450509-148451226
F>M|chrX:148451274-148451788
F>M|chrX:148451833-148452608
F>M|chrX:148579343-148579419
F>M|chrX:148579668-148580122
F>M|chrX:148613550-148614427
F>M|chrX:148776841-148776945
F>M|chrX:148777349-148777652
F>M|chrX:149202127-149203711
F>M|chrX:149204382-149204431
F>M|chrX:149204433-149205113
F>M|chrX:149440731-149442494
F>M|chrX:149471251-149472075
F>M|chrX:149574059-149575045
F>M|chrX:149671940-149672848
F>M|chrX:149793917-149795391
F>M|chrX:149851740-149851918
F>M|chrX:149931762-149932656
F>M|chrX:149932747-149933009
F>M|chrX:149933010-149933135
F>M|chrX:149933135-149933419
F>M|chrX:150129885-150130463
F>M|chrX:150157541-150158668
F>M|chrX:151148101-151148824
F>M|chrX:151649907-151650876
F>M|chrX:151650885-151651290
F>M|chrX:151697084-151697440
F>M|chrX:151771960-151772871
F>M|chrX:152056577-152057871
F>M|chrX:152057871-152058083
F>M|chrX:152058099-152059197
F>M|chrX:152059205-152059714
F>M|chrX:153929079-153929575
F>M|chrX:153929576-153929678
F>M|chrX:153929746-153929987
F>M|chrX:153930083-153930259
F>M|chrX:154035386-154036258
F>M|chrX:154036293-154036337
F>M|chrX:154036361-154036618
F>M|chrX:154036630-154037022
F>M|chrX:154050996-154051217
F>M|chrX:154255362-154256013
F>M|chrX:154479494-154480958
F>M|chrX:154480959-154481031
F>M|chrX:154481032-154481297
F>M|chrX:154481298-154481382
F>M|chrX:154481452-154482072
F>M|chrX:155361055-155362013
F>M|chrX:155427546-155427776
F>M|chrX:155692061-155693404
F>M|chrX:155693834-155693884
F>M|chrX:155693885-155695614
F>M|chrX:155810384-155811238
F>M|chrX:155852306-155852367
F>M|chrX:155852368-155852451
F>M|chrX:155852455-155852527
F>M|chrX:155852634-155853168
F>M|chrX:155970250-155970444
F>M|chrX:155970537-155970647
F>M|chrX:155970659-155970836
F>M|chrX:155971223-155971501
M>F|chrX:155978841-155980125
F>M|chrX:156064319-156064891
F>M|chrX:156064963-156065365
F>M|chrX:156065483-156065608
F>M|chrX:156065637-156066110
F>M|chrX:156425889-156426020
F>M|chrX:156426114-156426262
F>M|chrX:156426263-156426608
F>M|chrX:156426612-156426731
F>M|chrX:156575006-156575819
F>M|chrX:156575865-156576180
F>M|chrX:156576372-156576645
F>M|chrX:156828642-156829119
F>M|chrX:156851244-156852206
F>M|chrX:156852943-156853580
F>M|chrX:156856307-156856841
F>M|chrX:156939712-156940521
F>M|chrX:156940799-156941138
F>M|chrX:157203469-157204936
F>M|chrX:157431686-157432702
F>M|chrX:157432771-157434231
F>M|chrX:157600665-157601106
F>M|chrX:158154639-158154810
F>M|chrX:158154825-158155211
F>M|chrX:158155228-158155577
F>M|chrX:158155587-158156854
F>M|chrX:158345943-158346258
F>M|chrX:158346260-158346697
F>M|chrX:158346783-158346885
F>M|chrX:158346899-158347167
F>M|chrX:158399178-158400254
F>M|chrX:158532614-158532871
F>M|chrX:158572234-158572546
F>M|chrX:158596088-158596997
F>M|chrX:158596999-158597037
F>M|chrX:158597040-158597272
F>M|chrX:158597276-158597332
F>M|chrX:158597335-158597639
F>M|chrX:158597649-158597961
F>M|chrX:159028260-159028534
F>M|chrX:159028914-159029517
F>M|chrX:159080784-159081234
F>M|chrX:159081384-159081426
F>M|chrX:159081453-159081826
F>M|chrX:159161152-159161652
F>M|chrX:159173239-159174472
F>M|chrX:159197765-159198001
F>M|chrX:159198109-159198182
F>M|chrX:159198263-159200151
F>M|chrX:159265662-159267071
F>M|chrX:159267132-159268202
F>M|chrX:159324836-159326435
F>M|chrX:159339277-159340173
F>M|chrX:159340173-159340657
F>M|chrX:159345357-159345844
F>M|chrX:159359415-159360040
F>M|chrX:159405367-159405688
F>M|chrX:160183643-160184242
F>M|chrX:160198353-160199607
F>M|chrX:160346120-160346654
F>M|chrX:160346669-160347206
F>M|chrX:160347223-160347568
F>M|chrX:160347599-160348023
F>M|chrX:160395509-160396551
F>M|chrX:160396557-160397872
F>M|chrX:160465767-160465851
F>M|chrX:160473600-160474159
F>M|chrX:160480152-160480268
F>M|chrX:160513847-160514073
F>M|chrX:160514205-160514384
F>M|chrX:160514384-160514969
F>M|chrX:160528005-160528411
F>M|chrX:160583667-160584075
F>M|chrX:160671282-160671694
F>M|chrX:160707323-160707945
F>M|chrX:160819316-160820189
F>M|chrX:160820190-160820349
F>M|chrX:160856980-160857530
F>M|chrX:160857710-160858721
F>M|chrX:160869472-160869645
F>M|chrX:160883397-160883885
F>M|chrX:161417943-161418190
F>M|chrX:161418721-161419346
F>M|chrX:162607285-162607649
F>M|chrX:162676605-162678051
F>M|chrX:162877743-162878274
F>M|chrX:162878553-162878599
F>M|chrX:162878961-162879605
F>M|chrX:162904805-162904974
F>M|chrX:162915491-162916094
F>M|chrX:162916430-162917077
F>M|chrX:162917166-162917418
F>M|chrX:162917418-162917586
F>M|chrX:162947703-162948379
F>M|chrX:162948428-162948837
F>M|chrX:162952052-162952309
F>M|chrX:163023065-163023873
F>M|chrX:163099071-163099279
F>M|chrX:163645796-163646827
F>M|chrX:163646882-163647744
F>M|chrX:163819429-163820325
F>M|chrX:163820458-163821050
F>M|chrX:164560583-164561207
F>M|chrX:164561833-164562426
F>M|chrX:165109873-165110456
F>M|chrX:165110483-165111422
F>M|chrX:165111422-165111509
F>M|chrX:165111653-165111828
F>M|chrX:165111834-165112246
F>M|chrX:165112246-165112979
F>M|chrX:165216176-165217376
F>M|chrX:165232597-165234811
F>M|chrX:165270153-165270631
F>M|chrX:165474290-165475652
F>M|chrX:165757170-165758851
F>M|chrX:166123184-166123304
F>M|chrX:166318470-166319009

## Sheet: M-vs-F chr3 (Metilene)
F>M|chr3:18938832-18939035
M>F|chr3:35978505-35979562
F>M|chr3:50991123-50991462
M>F|chr3:52409284-52409507
F>M|chr3:67362404-67362651
F>M|chr3:101376193-101376864
F>M|chr3:104414357-104414658
F>M|chr3:104426837-104427055
F>M|chr3:108632239-108632588
F>M|chr3:118179731-118180179
F>M|chr3:129917067-129917664
F>M|chr3:131004103-131004801

## Sheet: B6-vs-C3 chrX (Metilene)
C3>B6|chrX:8909301-8910409
B6>C3|chrX:20822191-20822452
B6>C3|chrX:20822573-20822753
B6>C3|chrX:23585586-23585838
B6>C3|chrX:53638130-53639685
C3>B6|chrX:68914094-68915176
C3>B6|chrX:68919844-68921630
C3>B6|chrX:75876297-75876617
B6>C3|chrX:80180005-80180610
C3>B6|chrX:94337090-94337546
B6>C3|chrX:110412972-110414122
B6>C3|chrX:111870127-111870477
C3>B6|chrX:120216510-120217208
C3>B6|chrX:120217707-120218867
B6>C3|chrX:121395362-121395710
B6>C3|chrX:122067184-122067464
B6>C3|chrX:135975653-135975675
B6>C3|chrX:139663982-139664177
C3>B6|chrX:163030879-163030917
B6>C3|chrX:166429341-166429480
B6>C3|chrX:166431749-166432167
B6>C3|chrX:166440553-166440940

## Sheet: B6-vs-C3 chr3 (Metilene)
C3>B6|chr3:9523415-9523729
B6>C3|chr3:9530301-9530567
B6>C3|chr3:9558083-9558212
C3>B6|chr3:9974212-9974866
B6>C3|chr3:19141284-19141408
B6>C3|chr3:19185833-19186010
B6>C3|chr3:27105642-27105838
B6>C3|chr3:27215713-27216530
B6>C3|chr3:27220024-27220995
B6>C3|chr3:28898881-28898899
B6>C3|chr3:37277434-37277991
B6>C3|chr3:37796964-37797228
C3>B6|chr3:38806863-38807145
B6>C3|chr3:51034279-51034351
C3>B6|chr3:51060621-51060900
C3>B6|chr3:51182462-51182538
B6>C3|chr3:51376796-51376842
B6>C3|chr3:51468981-51469039
C3>B6|chr3:52726438-52726685
B6>C3|chr3:53462508-53462711
C3>B6|chr3:54720618-54721091
B6>C3|chr3:59065877-59066236
B6>C3|chr3:59066633-59067158
B6>C3|chr3:60409435-60409453
B6>C3|chr3:60634224-60634334
B6>C3|chr3:68893282-68893306
C3>B6|chr3:79008092-79008426
B6>C3|chr3:79031666-79031914
B6>C3|chr3:79042926-79043309
B6>C3|chr3:79048504-79048736
B6>C3|chr3:81800852-81800956
B6>C3|chr3:82679739-82679922
C3>B6|chr3:84921994-84922325
B6>C3|chr3:84990570-84990909
C3>B6|chr3:85568566-85568900
C3>B6|chr3:86668419-86668481
C3>B6|chr3:86837203-86837646
B6>C3|chr3:87282872-87283046
B6>C3|chr3:88453925-88454066
B6>C3|chr3:96077524-96078189
C3>B6|chr3:96166631-96166863
C3>B6|chr3:96208125-96208724
C3>B6|chr3:96208744-96209722
C3>B6|chr3:96209806-96210360
C3>B6|chr3:96483884-96484914
C3>B6|chr3:100921852-100922011
B6>C3|chr3:101822513-101822555
B6>C3|chr3:101950945-101951098
C3>B6|chr3:104555784-104556215
B6>C3|chr3:105266506-105266833
C3>B6|chr3:105806484-105806758
B6>C3|chr3:105905862-105905924
C3>B6|chr3:115376610-115377008
C3>B6|chr3:115457527-115457757
C3>B6|chr3:115461120-115462171
C3>B6|chr3:115696123-115696164
B6>C3|chr3:116535452-116535686
B6>C3|chr3:117569966-117570382
C3>B6|chr3:122331548-122331661
B6>C3|chr3:122563865-122564606
C3>B6|chr3:122796502-122796750
C3>B6|chr3:122807357-122807926
B6>C3|chr3:122866318-122866858
C3>B6|chr3:126371751-126372142
C3>B6|chr3:126708922-126709376
C3>B6|chr3:126827329-126828078
C3>B6|chr3:127408379-127409396
C3>B6|chr3:127484059-127484216
C3>B6|chr3:127544034-127544160
B6>C3|chr3:129385349-129385568
B6>C3|chr3:129834831-129834970
C3>B6|chr3:130393704-130394346
C3>B6|chr3:130394389-130394947
B6>C3|chr3:131139274-131139316
C3>B6|chr3:137580662-137580894
C3>B6|chr3:137632933-137633213
B6>C3|chr3:137868388-137868547
B6>C3|chr3:137875198-137875972
C3>B6|chr3:137972823-137973287
C3>B6|chr3:138868109-138868471
B6>C3|chr3:142375669-142377441
B6>C3|chr3:145436389-145436896
B6>C3|chr3:145437499-145437866
C3>B6|chr3:146105249-146106135
C3>B6|chr3:146761073-146761693
B6>C3|chr3:148553879-148554641
C3>B6|chr3:148622312-148622772
C3>B6|chr3:149078194-149078453
B6>C3|chr3:149209053-149209104
C3>B6|chr3:152365528-152365731
B6>C3|chr3:152731217-152731249
B6>C3|chr3:157574779-157574815
