# Supplementary material for: Dosage compensation and DNA methylation landscape of the X chromosome in mouse liver
Source: Sci Rep. 2018 Jul 4;8:10138. doi: 10.1038/s41598-018-28356-3 (PMC6031675; doi:10.1038/s41598-018-28356-3)
Supplement: Supplementary file 11 — Table S10 [file 41598_2018_28356_MOESM11_ESM.xlsx]

## Sheet: Table S10 Key
Supplementary Table S10. Weighted methylation levels for promoter and gene body regions on ChrX and Chr3.
Tables list weighted methylation levels for promoter and gene body regions with average depth of at least 5 reads per validated C site, per strand (10 per combined strand) in all 4 samples.
Sheets:
1. genebody CG chrX
2. genebody CG chr3
3. promoter CG chrX
4. promoter CG chr3
5. genebody CH chrX
6. genebody CH chr3
7. promoter CH chrX
8. promoter CH chr3

## Sheet: genebody CG chrX
geneID	geneSYM	coordinates	B6 Male	B6 Female	C3 Male	C3 Female
1110012L19Rik	68618	chrX:67639088-67642591	0.489023	0.625	0.480243	0.63357
1600025M17Rik	72030	chrX:53570785-53573841	0.857754	0.785567	0.844492	0.784722
1700013H16Rik	75514	chrX:51046078-51061008	0.885681	0.84081	0.880116	0.815475
1700019B21Rik	75545	chrX:59763714-59780186	0.799	0.743835	0.790068	0.749593
1700031F05Rik	73300	chrX:100054526-100061692	0.746107	0.743974	0.759912	0.774638
1700080O16Rik	74279	chrX:49321872-49325949	0.837747	0.804422	0.852399	0.825243
1700111N16Rik	74305	chrX:67182435-67396763	0.784449	0.751042	0.792581	0.758946
1700121L16Rik	76643	chrX:102012115-102037794	0.832885	0.809415	0.830665	0.799194
1810030O07Rik	69155	chrX:12232008-12250765	0.770891	0.748752	0.785418	0.776702
2010106E10Rik	67715	chrX:109608883-109671952	0.726971	0.681458	0.734023	0.678088
2010204K13Rik	68355	chrX:6988943-7000114	0.715507	0.720385	0.703655	0.723596
2010308F09Rik	72122	chrX:12811767-12813409	0.668571	0.746667	0.783172	0.769863
2210013O21Rik	70123	chrX:150158097-150175839	0.780303	0.733917	0.783254	0.736488
2610002M06Rik	67028	chrX:104978091-105011673	0.730139	0.70748	0.732932	0.719819
2810403D21Rik	69964	chrX:106029817-106082235	0.828638	0.737806	0.819439	0.76764
2900008C10Rik	72937	chrX:11711580-11737472	0.400743	0.283195	0.397299	0.294817
3010001F23Rik	75693	chrX:148803115-148851245	0.789247	0.748826	0.784216	0.752125
3632454L22Rik	320606	chrX:131562445-131571141	0.593235	0.620623	0.532213	0.643043
3830403N18Rik	70691	chrX:53389749-53406673	0.737771	0.684706	0.753701	0.68606
3830417A13Rik	70696	chrX:61426723-61431953	0.837079	0.808814	0.850634	0.82059
4921511C20Rik	245598	chrX:123928825-123930430	0.774942	0.665227	0.754386	0.701717
4921511M17Rik	667256	chrX:150544176-150555228	0.733781	0.691886	0.695	0.709315
4921511M17Rik	667256	chrX:150436133-150447183	0.687268	0.686842	0.697531	0.687577
4930402K13Rik	75775	chrX:8681688-8683468	0.85939	0.889552	0.884417	0.877176
4930415L06Rik	245511	chrX:87175436-87178191	0.791242	0.738392	0.802721	0.783983
4930453H23Rik	100503481	chrX:20783706-20798791	0.726402	0.703691	0.717481	0.685602
4930480E11Rik	74910	chrX:75614982-75616467	0.48538	0.379085	0.477011	0.452055
4930502E18Rik	75013	chrX:51028008-51041399	0.822809	0.780946	0.818463	0.766242
4930513O06Rik	75125	chrX:135620782-135627942	0.836283	0.762376	0.852339	0.742857
4930515L19Rik	75133	chrX:43620736-43682088	0.794175	0.758976	0.808316	0.765394
4930519F16Rik	75106	chrX:100427620-100451945	0.830471	0.780789	0.848152	0.77573
4930524N10Rik	75071	chrX:150773768-150777935	0.484751	0.522998	0.559055	0.527897
4930550L24Rik	75352	chrX:56164638-56173481	0.846435	0.849964	0.858319	0.841914
4930555B12Rik	78086	chrX:112040598-112042206	0.833333	0.75	0.77451	0.72381
4930558G05Rik	75274	chrX:125586060-125601682	0.801841	0.776381	0.813361	0.754187
4930578C19Rik	75905	chrX:17992007-18038523	0.773945	0.726206	0.776314	0.727839
4930595M18Rik	245492	chrX:78664914-78703461	0.74589	0.712118	0.751576	0.720793
4932411N23Rik	237029	chrX:123346994-123350397	0.821832	0.720137	0.783943	0.741935
4932429P05Rik	245509	chrX:86997607-87000830	0.756161	0.723545	0.767442	0.729508
4933400A11Rik	66747	chrX:166214310-166217567	0.940058	0.905797	0.936913	0.898187
4933401B06Rik	71011	chrX:104737921-104739139	0.85241	0.821656	0.870073	0.815634
4933402E13Rik	74437	chrX:59536674-59545253	0.755026	0.740791	0.763263	0.744399
4933403O08Rik	71030	chrX:109352658-109357461	0.847249	0.819689	0.842844	0.810508
4933407K13Rik	74396	chrX:72970797-73010038	0.846971	0.694766	0.858165	0.712368
4933416I08Rik	71159	chrX:50989668-50994509	0.855051	0.806734	0.873515	0.795918
4933436I01Rik	66780	chrX:65173039-65174625	0.708266	0.707242	0.72023	0.695793
5330434G04Rik	100043213	chrX:102568333-102587093	0.828514	0.798324	0.840688	0.785612
5430402E10Rik	71351	chrX:75233630-75238906	0.762295	0.756381	0.786848	0.764822
5430427O19Rik	71398	chrX:83115612-83136838	0.762924	0.74693	0.790821	0.753516
5430428K19Rik	71422	chrX:6029494-6151781	0.830585	0.77644	0.83937	0.77909
5530601H04Rik	71445	chrX:102236193-102265463	0.875063	0.882056	0.877469	0.882374
5730405O15Rik	70489	chrX:12619141-12622421	0.58083	0.60875	0.492517	0.597826
5730412P04Rik	70491	chrX:132639142-132649959	0.668806	0.650788	0.67496	0.659661
6030498E09Rik	77883	chrX:36125957-36315865	0.807829	0.765083	0.816312	0.769759
9530027J09Rik	100500713	chrX:45629969-45638603	0.612538	0.637831	0.628555	0.669629
9530051G07Rik	319781	chrX:149472172-149507458	0.770385	0.725063	0.762163	0.736671
A230072C01Rik	320742	chrX:20538802-20564475	0.749441	0.702862	0.735005	0.735687
A230072E10Rik	331547	chrX:147747878-147776422	0.84722	0.778256	0.868108	0.772623
A630012P03Rik	100504594	chrX:49929020-49972224	0.61211	0.623754	0.596016	0.649151
A630033H20Rik	213438	chrX:104344954-104369000	0.731511	0.679128	0.760996	0.698626
A730046J19Rik	319764	chrX:140588238-140600817	0.691864	0.701556	0.67885	0.696259
A830080D01Rik	382252	chrX:155970600-156031013	0.846712	0.761061	0.823839	0.789128
AA414768	245350	chrX:12513999-12515667	0.404063	0.516926	0.346369	0.516075
Abcb7	11306	chrX:101475904-101609185	0.852135	0.799865	0.854744	0.802282
Abcd1	11666	chrX:70961936-70983626	0.680281	0.701222	0.659349	0.708112
Ace2	70008	chrX:160578412-160626350	0.78598	0.754966	0.786992	0.745218
Acot9	56360	chrX:151696986-151732197	0.809824	0.74548	0.808289	0.76211
Acsl4	50790	chrX:138752536-138825078	0.731093	0.752786	0.728666	0.748388
Actrt1	73360	chrX:43682184-43683522	0.775463	0.719588	0.7463	0.716749
Adgrg2	237175	chrX:156828622-156936008	0.788771	0.773638	0.794172	0.765733
Aff2	14266	chrX:66613506-67121212	0.784558	0.730826	0.794355	0.732408
Agtr2	11609	chrX:21061750-21065959	0.771287	0.741237	0.7628	0.738776
Aifm1	26926	chrX:45828121-45866740	0.812719	0.784348	0.80364	0.805106
Akap14	434756	chrX:34690693-34708837	0.835691	0.797595	0.843149	0.799083
Akap17b	338351	chrX:34148178-34185409	0.796769	0.760578	0.803517	0.779139
Akap4	11643	chrX:6644641-6655732	0.865997	0.819795	0.850873	0.814593
Alas2	11656	chrX:146981960-147005165	0.881008	0.82079	0.867141	0.814097
Alg13	67574	chrX:140752509-140759740	0.448348	0.505976	0.437381	0.588675
Amelx	11704	chrX:165614046-165625141	0.871303	0.770665	0.889348	0.767425
Amer1	72345	chrX:92615653-92640179	0.752242	0.705218	0.742634	0.749926
Ammecr1	56068	chrX:139288017-139401271	0.842984	0.794362	0.8346	0.800826
Amot	27494	chrX:141880967-141922182	0.877966	0.835596	0.885176	0.836179
Ap1s2	108012	chrX:160346949-160371598	0.622267	0.620138	0.576078	0.677878
Apex2	77622	chrX:147006050-147022698	0.738473	0.750693	0.770864	0.758528
Apln	30878	chrX:45378323-45388029	0.53305	0.607577	0.59319	0.660266
Apoo	68316	chrX:91612449-91662431	0.861393	0.819278	0.860851	0.830243
Apoo-ps	621156	chrX:91612463-91643541	0.820319	0.792804	0.819594	0.806156
Apool	68117	chrX:109424961-109486364	0.746274	0.712942	0.771762	0.739074
Ar	11835	chrX:95344096-95518557	0.717929	0.715047	0.727851	0.729329
Araf	11836	chrX:20425669-20437647	0.749938	0.748857	0.749101	0.738976
Arhgap36	75404	chrX:46823627-46853427	0.436618	0.536658	0.48887	0.578251
Arhgap4	171207	chrX:71139691-71156637	0.80926	0.797161	0.825152	0.807146
Arhgap6	11856	chrX:165550810-165742372	0.846068	0.793098	0.856236	0.783418
Arhgef6	73341	chrX:54484662-54591906	0.817631	0.776974	0.82085	0.782062
Arhgef9	236915	chrX:92244274-92361878	0.838867	0.78258	0.840206	0.784279
Arl13a	74448	chrX:130722040-130742569	0.887206	0.840454	0.892962	0.827282
Armcx1	78248	chrX:131252477-131256451	0.493289	0.570084	0.441472	0.518416
Armcx2	67416	chrX:131338681-131343760	0.545775	0.616688	0.542315	0.59846
Armcx3	71703	chrX:131291107-131295995	0.319672	0.452673	0.309255	0.501697
Armcx4	100503043	chrX:131221058-131232311	0.703996	0.715941	0.700394	0.740279
Armcx5	494468	chrX:132277231-132281865	0.547328	0.612525	0.55614	0.66963
Armcx6	278097	chrX:131282994-131285958	0.413723	0.498256	0.335952	0.521971
Arr3	170735	chrX:97800836-97813832	0.800479	0.771545	0.813675	0.778449
Arx	11878	chrX:90531846-90543694	0.0600248	0.244531	0.0536099	0.276489
Arxes1	76219	chrX:132567906-132569485	0.163077	0.374408	0.148218	0.315888
Arxes2	76976	chrX:132528359-132529898	0.231266	0.362759	0.188209	0.43038
Asb11	68854	chrX:160874926-160897102	0.723678	0.725928	0.733815	0.732304
Asb12	70392	chrX:92665538-92753326	0.835762	0.77719	0.834339	0.774667
Asb9	69299	chrX:160935835-160977684	0.813244	0.785714	0.840157	0.786281
Atg4a	666468	chrX:137491456-137598813	0.818094	0.772087	0.830582	0.785648
Atp11c	320940	chrX:57476467-57657156	0.71796	0.725832	0.709949	0.743779
Atp1b4	67821	chrX:35669299-35689961	0.844921	0.811712	0.860024	0.80299
Atp2b3	320707	chrX:70748425-70803553	0.782038	0.745291	0.779135	0.767433
Atp6ap1	54411	chrX:71542436-71550060	0.540302	0.616396	0.52	0.603193
Atp6ap2	70495	chrX:12164885-12194177	0.839411	0.79743	0.833123	0.797411
Atp7a	11977	chrX:103222563-103323499	0.801181	0.784108	0.817654	0.794161
Atrx	22589	chrX:102992956-103124711	0.802094	0.795448	0.792081	0.788916
AU015836	385493	chrX:91213995-91220809	0.800671	0.813396	0.771638	0.803193
AU022751	102991	chrX:5658336-5660538	0.899047	0.908712	0.902872	0.898441
AV320801	331531	chrX:131702163-131712171	0.815089	0.753521	0.835687	0.78556
Avpr2	12000	chrX:71137441-71139767	0.885277	0.837621	0.887836	0.870093
AW822252	331578	chrX:51000099-51019755	0.73617	0.711266	0.728859	0.707954
Awat1	245533	chrX:97767586-97773545	0.886728	0.852876	0.894495	0.844571
Awat2	245532	chrX:97597561-97607926	0.90077	0.848037	0.913679	0.842342
B230119M05Rik	77983	chrX:131219101-131221001	0.467822	0.496552	0.382667	0.52801
B630019K06Rik	102941	chrX:8469479-8472090	0.0850186	0.309827	0.0656859	0.317589
BC023829	236848	chrX:67713231-67730218	0.646157	0.65072	0.608919	0.66144
BC065397	436230	chrX:133277496-133337900	0.897797	0.829321	0.905694	0.837255
Bcap31	27061	chrX:70931517-70961543	0.780102	0.745483	0.790967	0.74989
Bcor	71458	chrX:11613864-11737481	0.486989	0.384571	0.47991	0.417617
Bcorl1	320376	chrX:45694535-45759905	0.748455	0.733057	0.7777	0.740023
Bex1	19716	chrX:132748511-132750052	0.578947	0.645464	0.604213	0.679558
Bex4	406217	chrX:132673584-132674976	0.371706	0.553875	0.408186	0.558363
Bgn	12111	chrX:70728940-70741275	0.787242	0.746167	0.772842	0.74764
Bhlhb9	70237	chrX:132420390-132425620	0.619689	0.64455	0.601112	0.66347
Bmp15	12155	chrX:5891224-5897841	0.790297	0.785208	0.807166	0.768962
Bmx	12169	chrX:160630774-160696125	0.837661	0.794702	0.831607	0.797147
Brcc3	210766	chrX:72661967-72701040	0.795933	0.73784	0.782367	0.754909
Brs3	12209	chrX:54296251-54301935	0.741554	0.730834	0.721508	0.733069
Brwd3	382236	chrX:105937547-106029694	0.856738	0.79059	0.861149	0.811038
Btg1-ps1	436199	chrX:35367085-35371992	0.850069	0.79125	0.85582	0.820144
Btg1-ps2	194735	chrX:35391376-35396291	0.859215	0.81182	0.865467	0.812242
Btk	12229	chrX:131076880-131117679	0.782632	0.766601	0.810918	0.780958
C030023E24Rik	320247	chrX:58444468-58447339	0.837349	0.80137	0.879227	0.84058
C1galt1c1	59048	chrX:35983960-35988320	0.624387	0.668164	0.645099	0.664466
C230004F18Rik	331424	chrX:58369553-58392635	0.747575	0.712572	0.755004	0.725657
C330007P06Rik	77644	chrX:34388539-34404241	0.732109	0.712167	0.727758	0.71495
C430049B03Rik	72575	chrX:50406289-50410367	0.369868	0.411965	0.387391	0.426889
C77370	245555	chrX:101272775-101396456	0.779497	0.72741	0.742939	0.741798
Cacna1f	54652	chrX:7184229-7212322	0.730012	0.741928	0.727534	0.742511
Capn6	12338	chrX:140236780-140261955	0.788478	0.774419	0.783799	0.782532
Car5b	56078	chrX:160414754-160465942	0.83225	0.800383	0.83641	0.802554
Cask	12361	chrX:13094208-13423682	0.867982	0.792797	0.871203	0.800393
Ccdc120	54648	chrX:7308840-7318450	0.757045	0.770647	0.809505	0.778196
Ccdc160	434778	chrX:50144377-50152645	0.690361	0.634889	0.67428	0.657429
Ccdc22	54638	chrX:7170935-7182546	0.778877	0.7758	0.808953	0.784095
Ccnb3	209091	chrX:6556778-6618745	0.83634	0.802028	0.839547	0.797625
Cd40lg	21947	chrX:54465320-54477219	0.678989	0.720735	0.670581	0.715826
Cd99l2	171486	chrX:68673235-68746024	0.838301	0.795447	0.839598	0.810018
Cdk16	18555	chrX:20265552-20277005	0.642188	0.662898	0.672907	0.688735
Cdkl5	382253	chrX:157222240-157432613	0.874058	0.812446	0.86696	0.81141
Cdr1	631990	chrX:58436421-58438733	0.897196	0.847751	0.865385	0.856574
Cdx4	12592	chrX:100516737-100525563	0.509639	0.552456	0.525837	0.61171
Cenpi	102920	chrX:130842623-130897643	0.898242	0.844225	0.894011	0.856305
Cetn2	26370	chrX:70158904-70163683	0.565661	0.594982	0.63787	0.679769
Cfp	18636	chrX:20502580-20508681	0.897509	0.821306	0.933844	0.823445
Chic1	12212	chrX:100551815-100591457	0.768999	0.708772	0.768793	0.722459
Chm	12662	chrX:110154201-110299124	0.864599	0.801526	0.86572	0.803289
Chrdl1	83453	chrX:139731701-139828805	0.787178	0.74742	0.787228	0.757249
Chst7	60322	chrX:19636696-19674646	0.503486	0.525353	0.475095	0.589084
Cited1	12705	chrX:99442717-99446115	0.512346	0.490691	0.505181	0.54964
Clcn5	12728	chrX:6735538-6896484	0.851083	0.791997	0.856151	0.799057
Cldn2	12738	chrX:136335347-136345927	0.659197	0.741663	0.633367	0.719552
Cldn34b1	100040937	chrX:151321346-151324810	0.8	0.799139	0.831874	0.825967
Cldn34b2	73347	chrX:151559524-151582392	0.80865	0.779202	0.831509	0.795557
Cldn34b3	238829	chrX:73509645-73513012	0.821212	0.849112	0.863714	0.85129
Cldn34b4	619294	chrX:73638689-73643318	0.638851	0.608084	0.638783	0.581227
Cldn34c1	73061	chrX:120217132-120259263	0.448228	0.388934	0.786646	0.735899
Cldn34c4	73934	chrX:124255710-124271086	0.824967	0.802592	0.853884	0.808966
Cldn34d	74987	chrX:73827949-73848263	0.783228	0.785527	0.775886	0.757276
Cmc4	105886298	chrX:72650186-72661923	0.561719	0.586667	0.557041	0.656514
Cnga2	12789	chrX:69237188-69255557	0.84997	0.811337	0.839161	0.811754
Cnksr2	245684	chrX:154259505-154481129	0.780794	0.72344	0.77716	0.727063
Col4a5	12830	chrX:137909962-138123778	0.856738	0.787167	0.871006	0.796158
Col4a6	94216	chrX:137599946-137908619	0.795063	0.760517	0.802161	0.758916
Cox7b	66142	chrX:103211039-103217789	0.32783	0.461085	0.315412	0.452316
Cpxcr1	382239	chrX:113562553-113592392	0.775981	0.737559	0.763262	0.709729
Cstf2	108062	chrX:130593715-130621361	0.749679	0.770823	0.755746	0.7696
Ctag2	70062	chrX:62300819-62302192	0.89228	0.849835	0.904425	0.851986
Ctps2	55936	chrX:159339492-159472473	0.8456	0.810416	0.85185	0.817521
Cul4b	72584	chrX:35884798-35929373	0.761443	0.721552	0.753896	0.749869
Cxcr3	12766	chrX:98926874-98929486	0.799594	0.839527	0.795296	0.855152
Cxx1a	66158	chrX:50945666-50946940	0.215812	0.410989	0.206009	0.441365
Cxx1c	72865	chrX:50911099-50912311	0.187079	0.430571	0.227603	0.431257
Cybb	13058	chrX:9012380-9046450	0.828182	0.791163	0.843815	0.798818
Cylc1	67407	chrX:108305757-108319213	0.772166	0.723964	0.770659	0.727222
Cysltr1	58861	chrX:103771848-103799018	0.719298	0.718049	0.739507	0.715095
D330045A20Rik	102871	chrX:136014906-136089119	0.790836	0.77836	0.800695	0.768195
Dach2	93837	chrX:110411865-110949995	0.799772	0.741055	0.811006	0.756923
Dcaf12l1	245404	chrX:42139744-42143374	0.432614	0.556421	0.435472	0.58866
Dcaf12l2	245403	chrX:41718634-41721514	0.425055	0.513987	0.424356	0.554242
Dcx	13193	chrX:140290385-140367667	0.773509	0.742399	0.786997	0.756891
Ddx26b	236790	chrX:53708016-53761020	0.726473	0.727792	0.725342	0.733618
Ddx3x	13205	chrX:12858148-12871109	0.385523	0.492844	0.389214	0.488645
Dgat2l6	668257	chrX:97720177-97741447	0.841278	0.77326	0.843928	0.783842
Dgkk	331374	chrX:6356432-6525489	0.750325	0.723132	0.74356	0.734942
Diaph2	54004	chrX:126284278-127000369	0.889833	0.796566	0.891448	0.806917
Dkc1	245474	chrX:72341193-72355115	0.672731	0.729637	0.690635	0.746083
Dlg3	53310	chrX:97972610-98013749	0.747685	0.768513	0.765889	0.772343
Dmd	13405	chrX:82293634-82450389	0.827487	0.78822	0.845463	0.795996
Dmrtc1a	70887	chrX:100098560-100101896	0.724936	0.697248	0.718421	0.676543
Dmrtc1b	632708	chrX:99903220-99910548	0.790291	0.754613	0.788308	0.733567
Dnase1l1	69537	chrX:71518556-71527075	0.656268	0.644779	0.658389	0.664321
Dock11	75974	chrX:33428827-33616557	0.798617	0.76641	0.796166	0.768529
Drp2	13497	chrX:130939319-130991112	0.85875	0.833013	0.86897	0.839546
Dusp9	75590	chrX:70884780-70888853	0.519666	0.587591	0.516922	0.630631
Dynlt3	67117	chrX:9231396-9240109	0.662207	0.653694	0.690134	0.671577
E530001F21Rik	279610	chrX:102359717-102360844	0.619835	0.60221	0.654762	0.59375
Ebp	13595	chrX:7762455-7770638	0.441413	0.509853	0.358468	0.514498
Eda	13607	chrX:97170945-97596099	0.849239	0.79548	0.840718	0.786497
Eda2r	245527	chrX:94529180-94572548	0.725909	0.728773	0.734026	0.733406
Efhc2	74405	chrX:16709175-16896494	0.831026	0.768418	0.832058	0.771004
Efnb1	13641	chrX:96331400-96344361	0.452816	0.607986	0.430727	0.634944
Egfl6	54156	chrX:162960939-163023648	0.778746	0.760312	0.772633	0.753848
Eif1ax	66235	chrX:155810127-155823631	0.658281	0.700267	0.650362	0.722504
Eif2s3x	26905	chrX:91434048-91457990	0.826065	0.84328	0.822428	0.847257
Elf4	56501	chrX:45764226-45816309	0.686504	0.675283	0.674663	0.701642
Elk1	13712	chrX:20510521-20527734	0.787136	0.72204	0.7744	0.736054
Emd	13726	chrX:71500026-71503232	0.26553	0.466595	0.305191	0.499346
Enox2	209224	chrX:46362884-46641419	0.893029	0.823239	0.894591	0.823407
Eras	353283	chrX:7501402-7505733	0.522405	0.496963	0.542287	0.52438
Ercc6l	236930	chrX:99338159-99352430	0.802982	0.777609	0.796279	0.785954
Esx1	13984	chrX:133649936-133654865	0.0389858	0.306089	0.0348236	0.303393
Etd	69501	chrX:50788095-50796753	0.794444	0.766163	0.799127	0.775103
F630028O10Rik	100038363	chrX:93435265-93438981	0.778742	0.71645	0.787529	0.700422
F8	14069	chrX:72418056-72625380	0.870692	0.801168	0.869909	0.803006
F8a	14070	chrX:70473645-70476134	0.0924488	0.274262	0.0554465	0.313761
F9	14071	chrX:57252641-57283937	0.660026	0.693253	0.686843	0.687973
Fam120c	207375	chrX:147778766-147908677	0.867082	0.816617	0.864671	0.821911
Fam122b	78755	chrX:50596592-50622982	0.808064	0.764436	0.809386	0.783794
Fam122c	73866	chrX:50626610-50654678	0.854023	0.770482	0.838771	0.791166
Fam199x	245622	chrX:133584133-133617040	0.779071	0.735103	0.795699	0.772445
Fam3a	66294	chrX:71630059-71638613	0.566089	0.598082	0.580887	0.587318
Fam46d	213449	chrX:104987929-105068250	0.714945	0.685343	0.705307	0.702046
Fam47c	70864	chrX:75983102-75984749	0.847826	0.849138	0.862344	0.860571
Fam50a	108160	chrX:71558372-71565488	0.597992	0.613858	0.601489	0.663115
Fancb	237211	chrX:161418524-161435204	0.811726	0.765448	0.794209	0.761404
Fate1	77905	chrX:69218325-69234385	0.800294	0.778575	0.814028	0.771921
Fgd1	14163	chrX:147481713-147524229	0.819285	0.774393	0.807775	0.786007
Fgf13	14168	chrX:56315324-56419265	0.651228	0.644359	0.643459	0.665883
Fgf16	80903	chrX:102959816-102971871	0.471124	0.54142	0.448697	0.580906
Fhl1	14199	chrX:53984938-54046523	0.783603	0.770977	0.787885	0.771785
Figf	14205	chrX:160811454-160840582	0.77535	0.731522	0.781786	0.751454
Firre	103012	chrX:47916297-47988498	0.852524	0.663609	0.873837	0.677397
Flna	192176	chrX:71468800-71491873	0.707307	0.735488	0.704238	0.749267
Fmr1	14265	chrX:65931716-65971136	0.662489	0.636834	0.658439	0.683998
Fmr1nb	207854	chrX:66015014-66057735	0.855764	0.816604	0.864004	0.816529
Fmr1os	100038638	chrX:65920689-65931574	0.646613	0.638548	0.747205	0.70826
Fnd3c2	331491	chrX:103430585-103450711	0.850353	0.81007	0.848696	0.797801
Fndc3c1	333564	chrX:103615382-103680568	0.74237	0.723429	0.737875	0.726921
Foxo4	54601	chrX:98449867-98456212	0.621139	0.607721	0.662405	0.582189
Foxp3	20371	chrX:7157609-7172369	0.922242	0.854556	0.922719	0.859347
Foxr2	436240	chrX:149553331-149567404	0.789822	0.742875	0.800312	0.733712
Frmd7	385354	chrX:48245822-48295887	0.820227	0.784325	0.817984	0.783819
Frmpd3	245643	chrX:136902033-136929059	0.803836	0.797875	0.819021	0.80169
Frmpd4	333605	chrX:163909238-165015165	0.766119	0.741218	0.773346	0.743891
Fthl17a	71996	chrX:82495016-82515630	0.923924	0.866732	0.931818	0.871663
Ftsj1	54632	chrX:7815794-7829532	0.750294	0.733707	0.766382	0.763045
Ftx	78878	chrX:100764844-100819093	0.766451	0.776137	0.774878	0.780461
Fundc1	72018	chrX:17132726-17149451	0.599889	0.569884	0.540369	0.603317
Fundc2	67391	chrX:72627738-72642497	0.703643	0.673638	0.691432	0.676688
G530011O06Rik	654820	chrX:166412975-166416849	0.79887	0.787368	0.715	0.711068
G6pdx	14381	chrX:71654825-71674500	0.604664	0.662894	0.624905	0.668825
Gab3	210710	chrX:72233887-72330244	0.811067	0.760661	0.817062	0.765456
Gabra3	14396	chrX:69678015-69901585	0.784587	0.747554	0.791711	0.747583
Gabre	14404	chrX:69502771-69520060	0.726606	0.719723	0.69752	0.710575
Gabrq	57249	chrX:70070517-70087941	0.697523	0.70108	0.665953	0.70565
Gata1	14460	chrX:7536386-7545036	0.87223	0.865494	0.89017	0.855364
Gdi1	14567	chrX:71550351-71557206	0.636852	0.698967	0.640927	0.704455
Gdpd2	71584	chrX:97925525-97934240	0.742857	0.758519	0.777217	0.783214
Gemin8	237221	chrX:162608386-162628444	0.846132	0.809669	0.835325	0.806924
Gja6	414089	chrX:157340048-157344984	0.906293	0.864343	0.911709	0.84593
Gjb1	14618	chrX:98572574-98580968	0.252271	0.507382	0.262849	0.541006
Gk	14933	chrX:82947276-83022158	0.747727	0.755735	0.764448	0.77908
Gla	11605	chrX:131122708-131135544	0.723871	0.728604	0.735844	0.738926
Glod5	69824	chrX:7581327-7595618	0.687045	0.686652	0.739805	0.698814
Glra2	237213	chrX:161566949-161764913	0.774056	0.734729	0.783557	0.732693
Glra4	14657	chrX:133292213-133314260	0.900983	0.810333	0.91122	0.829222
Gm10057	625650	chrX:150436133-150447185	0.687268	0.686842	0.697531	0.687577
Gm10058	100039240	chrX:29130553-29153416	0.638966	0.608555	0.671146	0.634248
Gm10096	100039377	chrX:29130522-29153417	0.638966	0.608065	0.671146	0.634248
Gm10147	100039324	chrX:29130550-29153417	0.638966	0.608555	0.671146	0.634248
Gm10230	100042175	chrX:29130550-29153420	0.638966	0.608555	0.671146	0.634248
Gm10439	382243	chrX:146029144-146071164	0.707702	0.702629	0.716589	0.715142
Gm10486	100039550	chrX:29130522-29153420	0.638966	0.608065	0.671146	0.634248
Gm10488	100042109	chrX:29130553-29153401	0.638966	0.608555	0.671146	0.634248
Gm10922	668964	chrX:3993614-3995573	0.843836	0.863501	0.862471	0.827423
Gm1141	382221	chrX:69177777-69186210	0.896721	0.844841	0.892477	0.850696
Gm14345	630022	chrX:3241670-3243629	0.876106	0.883459	0.903361	0.886076
Gm14346	668958	chrX:3241670-3243629	0.876106	0.883459	0.903361	0.886076
Gm14347	627264	chrX:3907011-3908970	0.758422	0.749622	0.776165	0.770355
Gm14351	668960	chrX:3241675-3243629	0.876106	0.883459	0.903361	0.886076
Gm14374	434725	chrX:5246185-5248144	0.782869	0.802218	0.796875	0.820643
Gm14379	100270707	chrX:6953051-6955168	0.158917	0.354167	0.202312	0.382596
Gm14459	546263	chrX:8091178-8102080	0.769545	0.772696	0.787101	0.776241
Gm14525	100039120	chrX:26099906-26129764	0.735969	0.694995	0.756962	0.719512
Gm14625	625210	chrX:52683412-52700069	0.677625	0.676739	0.706696	0.666489
Gm14632	100042144	chrX:29130550-29153420	0.638966	0.608555	0.671146	0.634248
Gm14634	552913	chrX:12339404-12398618	0.809774	0.764035	0.811487	0.773806
Gm14635	100043946	chrX:11916905-11932122	0.812641	0.806763	0.845262	0.814379
Gm14692	666842	chrX:64936167-64946737	0.57377	0.523256	0.65625	0.604027
Gm14718	100502842	chrX:54453814-54457553	0.891051	0.830664	0.886571	0.824385
Gm14743	236874	chrX:75485801-75491260	0.794118	0.822222	0.808511	0.827586
Gm14744	628923	chrX:75110097-75115372	0.828619	0.843648	0.85061	0.827737
Gm14781	629542	chrX:88877533-88881010	0.753463	0.775068	0.814904	0.745192
Gm14812	100038584	chrX:96600670-96639136	0.788271	0.767271	0.801813	0.778427
Gm14819	100039585	chrX:29130550-29153420	0.638966	0.608555	0.671146	0.634248
Gm14827	100503393	chrX:91688071-91693066	0.873317	0.837191	0.890924	0.852003
Gm14858	434825	chrX:99447990-99453028	0.309809	0.49446	0.292822	0.529212
Gm15008	100534633	chrX:34450829-34451980	0.547389	0.632689	0.55079	0.576923
Gm15023	100040635	chrX:131703844-131712153	0.820513	0.775229	0.844875	0.795376
Gm15080	666184	chrX:144427536-144467717	0.743169	0.798817	0.757576	0.72067
Gm15085	100039934	chrX:144427536-144467717	0.743169	0.798817	0.757576	0.72067
Gm15091	382244	chrX:146376198-146419525	0.724601	0.71981	0.753831	0.711853
Gm15097	434869	chrX:146219047-146261237	0.778155	0.785521	0.793975	0.780657
Gm15107	434864	chrX:144615267-144659253	0.669608	0.632549	0.683254	0.660594
Gm15127	434866	chrX:146219022-146419525	0.734269	0.744064	0.758898	0.740769
Gm15127	434866	chrX:145098147-145138392	0.678023	0.698383	0.700174	0.680523
Gm15140	625713	chrX:150544176-150555228	0.733781	0.691886	0.695	0.709315
Gm15140	625713	chrX:150436133-150447183	0.687268	0.686842	0.697531	0.687577
Gm16404	100039055	chrX:52804773-52821634	0.63905	0.641112	0.665516	0.636855
Gm16445	635580	chrX:150587114-150591430	0.645621	0.661123	0.708625	0.634234
Gm1720	382255	chrX:163099957-163127744	0.832593	0.773441	0.843287	0.778128
Gm2012	100039030	chrX:25628009-26362795	0.716123	0.715461	0.740698	0.716134
Gm2030	100039065	chrX:25714325-25737170	0.634211	0.62631	0.693038	0.654006
Gm21950	100861966	chrX:30732679-30734582	0.860681	0.823151	0.885294	0.839344
Gm21950	100861966	chrX:30977838-30979741	0.886311	0.866841	0.877493	0.8
Gm21950	100861966	chrX:32129797-32131700	0.807198	0.829157	0.860262	0.85078
Gm21950	100861966	chrX:3241681-3243584	0.876106	0.883459	0.903361	0.886076
Gm21950	100861966	chrX:3907056-3908959	0.758422	0.749622	0.776165	0.770355
Gm21951	100862329	chrX:30732662-30734582	0.860681	0.823151	0.885294	0.839344
Gm21951	100862329	chrX:30977821-30979741	0.886311	0.866841	0.877493	0.8
Gm21951	100862329	chrX:3241681-3243601	0.876106	0.883459	0.903361	0.886076
Gm21951	100862329	chrX:3907039-3908959	0.758422	0.749622	0.776165	0.770355
Gm2799	100040482	chrX:30732634-30734583	0.860681	0.823151	0.885294	0.839344
Gm2799	100040482	chrX:30598311-30600259	0.881029	0.856734	0.896552	0.860215
Gm2825	100040533	chrX:30977793-30979742	0.886311	0.866841	0.877493	0.8
Gm2863	100040606	chrX:31349047-31350997	0.871875	0.872861	0.874016	0.875706
Gm2927	100040722	chrX:31832260-31834202	0.846715	0.798046	0.878125	0.827815
Gm35612	102639259	chrX:47890566-47915775	0.842325	0.68662	0.834795	0.675801
Gm362	637093	chrX:40944166-40946707	0.827506	0.830986	0.86456	0.844211
Gm364	245423	chrX:54662326-54741948	0.8068	0.766547	0.816107	0.77313
Gm3701	100042159	chrX:3241670-3243629	0.876106	0.883459	0.903361	0.886076
Gm3706	100042168	chrX:3241675-3243629	0.876106	0.883459	0.903361	0.886076
Gm3750	100042254	chrX:3241675-3243629	0.876106	0.883459	0.903361	0.886076
Gm3763	100042275	chrX:4598166-4600108	0.851393	0.82866	0.792818	0.746914
Gm382	211208	chrX:123574504-123598518	0.74726	0.694621	0.758143	0.704407
Gm38425	100503280	chrX:72212183-72214464	0.799347	0.745098	0.821429	0.808777
Gm41	245502	chrX:83590814-83600333	0.815813	0.800718	0.82461	0.788168
Gm4297	100043216	chrX:24129376-24150431	0.647703	0.652557	0.688618	0.658272
Gm44504	100169864	chrX:71612786-71618688	0.324558	0.495972	0.316654	0.547445
Gm4907	236749	chrX:23469889-23484676	0.7695	0.744444	0.782998	0.76134
Gm5071	278087	chrX:89177285-89178319	0.954545	0.772727	0.880952	0.933333
Gm5124	331392	chrX:20937991-20941750	0.335541	0.478451	0.338544	0.507252
Gm5126	331480	chrX:100127386-100129562	0.225621	0.479868	0.214575	0.444594
Gm5127	331493	chrX:103778525-103905896	0.809404	0.772417	0.819798	0.773202
Gm5166	382233	chrX:99986535-99993728	0.832122	0.829684	0.807393	0.828516
Gm5168	382275	chrX:25455340-25478167	0.676014	0.664828	0.705763	0.679672
Gm5169	382277	chrX:24704609-24728581	0.64719	0.624365	0.670394	0.651419
Gm5640	434797	chrX:71884458-71890974	0.872905	0.852666	0.871398	0.837719
Gm5643	434858	chrX:138732048-138733780	0.871099	0.83737	0.880871	0.85254
Gm5925	546185	chrX:4219983-4221937	0.781866	0.811821	0.799476	0.78563
Gm5934	546272	chrX:24051434-24076289	0.729774	0.737824	0.782206	0.73359
Gm5935	546282	chrX:24330288-24352290	0.629192	0.633068	0.677348	0.630973
Gm5936	546325	chrX:72082535-72088708	0.889961	0.861857	0.901045	0.848071
Gm5938	546335	chrX:75370806-75375742	0.703237	0.667373	0.669829	0.648936
Gm595	209005	chrX:46194643-46230890	0.813174	0.763934	0.812207	0.759286
Gm614	245536	chrX:98456712-98459331	0.953682	0.838126	0.948905	0.866739
Gm6268	621901	chrX:33943472-33944649	0.857798	0.788571	0.876494	0.837302
Gm6377	622976	chrX:106392095-106395784	0.883415	0.808712	0.895717	0.784211
Gm648	270599	chrX:53797051-53802783	0.774179	0.755759	0.786825	0.750313
Gm6592	625480	chrX:8421120-8426733	0.838403	0.798748	0.846899	0.755455
Gm6787	627782	chrX:7674213-7683827	0.707598	0.716667	0.741438	0.710402
Gm6880	628456	chrX:71725626-71726738	0.83501	0.81198	0.828154	0.808847
Gm6890	628518	chrX:71986266-71987527	0.849421	0.829294	0.840292	0.838542
Gm6938	629024	chrX:20889336-20911853	0.700071	0.679444	0.71451	0.694897
Gm7073	631784	chrX:57689227-57709370	0.854481	0.799	0.863071	0.811088
Gm7134	634340	chrX:107568092-107570495	0.800623	0.796472	0.809459	0.788269
Gm715	279618	chrX:57801183-57802391	0.266925	0.434412	0.209644	0.427966
Gm7173	636104	chrX:76727907-76762624	0.763808	0.720307	0.796022	0.737209
Gm732	213450	chrX:105141074-105143775	0.758242	0.730486	0.810848	0.73315
Gm773	331416	chrX:53443004-53466058	0.763085	0.741882	0.773694	0.737665
Gm8787	667736	chrX:76575852-76603407	0.775666	0.709896	0.807993	0.751036
Gm8817	667794	chrX:163501381-163508302	0.778017	0.781831	0.823266	0.770035
Gm9	194854	chrX:34748497-34751036	0.857782	0.826667	0.845047	0.821165
Gm9159	668415	chrX:100740839-100743038	0.392989	0.380952	0.396509	0.463736
Gmcl1l	71847	chrX:30732634-30734588	0.860681	0.823151	0.885294	0.839344
Gnl3l	237107	chrX:147417676-147451865	0.810183	0.790793	0.800276	0.787705
Gpc3	14734	chrX:49625604-49967151	0.834802	0.788804	0.836958	0.792682
Gpc4	14735	chrX:49406195-49518100	0.698995	0.73386	0.700571	0.7408
Gpkow	209416	chrX:7274260-7287385	0.699149	0.712166	0.702034	0.720445
Gpm6b	14758	chrX:162676875-162826965	0.789985	0.768971	0.790142	0.772749
Gpr101	245424	chrX:54749845-54756934	0.609577	0.689164	0.627501	0.731884
Gpr119	236781	chrX:46021156-46027655	0.828386	0.804443	0.818595	0.795951
Gpr143	18241	chrX:149216464-149243189	0.770695	0.737547	0.771393	0.744456
Gpr165	76206	chrX:93908807-93914727	0.637363	0.614631	0.600914	0.644774
Gpr173	70771	chrX:148801563-148803247	0.538226	0.614555	0.610465	0.625828
Gpr174	213439	chrX:104479685-104492108	0.857461	0.78716	0.850174	0.811939
Gpr34	23890	chrX:13209895-13217984	0.872009	0.82335	0.887332	0.82636
Gpr50	14765	chrX:68916842-68922432	0.167488	0.426652	0.290024	0.530194
Gpr82	319200	chrX:13238489-13244559	0.947208	0.883844	0.947316	0.865317
Gprasp1	67298	chrX:132277231-132338007	0.803398	0.7543	0.796956	0.765494
Gprasp2	245607	chrX:132373573-132379269	0.628609	0.650794	0.628511	0.669385
Gria3	53623	chrX:38754706-39025643	0.847992	0.789444	0.853585	0.794961
Gripap1	54645	chrX:7367119-7397693	0.852404	0.806315	0.870879	0.806468
Grpr	14829	chrX:159951836-159987668	0.780972	0.752186	0.795702	0.750152
Gspt2	14853	chrX:91881408-91883900	0.38547	0.520575	0.324399	0.442088
Gucy2f	245650	chrX:138513832-138631479	0.770165	0.765102	0.77731	0.757321
H2bfm	69389	chrX:133461864-133462912	0.939545	0.9211	0.931734	0.894628
Haus7	73738	chrX:70682654-70704368	0.756397	0.727616	0.764706	0.742944
Hccs	15159	chrX:165749463-165758275	0.587034	0.607338	0.496869	0.662173
Hcfc1	15161	chrX:71188131-71211696	0.670247	0.694959	0.671562	0.700162
Hdac6	15185	chrX:7507248-7525015	0.828365	0.789335	0.828189	0.802189
Hdac8	70315	chrX:99479977-99700497	0.888509	0.835546	0.900326	0.831774
Hdx	245596	chrX:108688813-108810688	0.845057	0.767975	0.844611	0.774349
Heph	15203	chrX:93651685-93769823	0.82065	0.758377	0.821429	0.760767
Hmgb3	15354	chrX:68809092-68813848	0.354748	0.490638	0.274911	0.536705
Hmgn5	50887	chrX:106199876-106208719	0.39	0.539637	0.403214	0.512653
Hnrnph2	56258	chrX:131135718-131141596	0.476206	0.57289	0.448052	0.593054
Hprt	15452	chrX:50341255-50374837	0.752651	0.707758	0.721401	0.728708
Hs6st2	50786	chrX:48739814-49033654	0.819501	0.772418	0.822922	0.777379
Hsd17b10	15108	chrX:148436439-148438985	0.288652	0.520821	0.302373	0.555325
Hsf3	245525	chrX:93501517-93651633	0.779186	0.742876	0.78133	0.741999
Htatsf1	72459	chrX:54307011-54320359	0.818238	0.788511	0.815639	0.792811
Htr2c	15560	chrX:143397056-143631820	0.67803	0.666626	0.677317	0.673826
Huwe1	59026	chrX:148237825-148369961	0.787015	0.782823	0.799146	0.793046
Idh3g	15929	chrX:71024302-71032236	0.540375	0.606521	0.507206	0.632571
Ids	15931	chrX:67596245-67618260	0.804444	0.750946	0.789879	0.777615
Igbp1	18518	chrX:97689630-97711464	0.802394	0.777506	0.795574	0.786494
Igsf1	209268	chrX:47139526-47148541	0.764823	0.718544	0.798012	0.731073
Ikbkg	16151	chrX:71674654-71699117	0.648206	0.681181	0.6786	0.684578
Il13ra1	16164	chrX:33652103-33711256	0.758235	0.73135	0.755213	0.738617
Il13ra2	16165	chrX:143818021-143863735	0.74048	0.691209	0.730896	0.697951
Il1rapl1	331461	chrX:83992581-85360962	0.755536	0.721388	0.76879	0.727947
Il1rapl2	60367	chrX:134105293-135383616	0.769799	0.740083	0.776148	0.742243
Il2rg	16186	chrX:98459724-98463594	0.73822	0.803412	0.784111	0.791394
Iqsec2	245666	chrX:148578811-148659780	0.768164	0.739583	0.773577	0.744196
Irak1	16179	chrX:71259253-71269257	0.558422	0.624143	0.555791	0.6493
Irs4	16370	chrX:138145541-138159760	0.257914	0.419065	0.241514	0.468613
Itgb1bp2	26549	chrX:98644448-98648880	0.851556	0.833464	0.909462	0.831799
Itm2a	16431	chrX:104592534-104598699	0.602032	0.663862	0.62291	0.666144
Jade3	382207	chrX:20002814-20097065	0.834553	0.786545	0.839707	0.793301
Jpx	70252	chrX:100688897-100701764	0.516129	0.609584	0.505972	0.611795
Kantr	72997	chrX:148729367-148762036	0.813659	0.764564	0.796819	0.758611
Kcnd1	16506	chrX:7400885-7415404	0.882436	0.826713	0.890838	0.823118
Kcne1l	66240	chrX:138739296-138740741	0.339607	0.546834	0.342163	0.571939
Kctd12b	207474	chrX:150119697-150130823	0.736823	0.730384	0.719147	0.729855
Kdm5c	20591	chrX:148667770-148713642	0.807411	0.8174	0.800752	0.830523
Kdm6a	22289	chrX:17739701-17857062	0.720068	0.713516	0.688665	0.751215
Kif4	16571	chrX:97821404-97922610	0.86344	0.83779	0.867911	0.83728
Kir3dl1	245616	chrX:133052538-133068845	0.74684	0.717538	0.762072	0.700556
Kir3dl2	245615	chrX:132982646-133003580	0.753649	0.734961	0.75979	0.732615
Kis2	751866	chrX:50095740-50097770	0.141749	0.346409	0.097185	0.374656
Klf8	245671	chrX:149672588-149830677	0.785581	0.741142	0.781018	0.750184
Klhl13	67455	chrX:22796397-22942208	0.862065	0.782514	0.857935	0.794818
Klhl15	236904	chrX:91480269-91518854	0.75329	0.708614	0.763206	0.718425
Klhl34	245683	chrX:154256367-154258992	0.783934	0.785682	0.789916	0.751279
Klhl4	237010	chrX:111587942-111674738	0.743915	0.688944	0.734936	0.696344
L1cam	16728	chrX:71099119-71126173	0.67793	0.705247	0.676314	0.678745
Lage3	66192	chrX:71597501-71598957	0.273458	0.439952	0.283154	0.494505
Lamp2	16784	chrX:35758226-35809637	0.602378	0.68383	0.602866	0.683145
Lancl3	236285	chrX:8777099-8845211	0.743611	0.712605	0.744964	0.74266
Las1l	76130	chrX:93130652-93152313	0.696179	0.707516	0.716533	0.731474
Ldoc1	434784	chrX:58962791-58964125	0.487023	0.684951	0.47561	0.651274
Lhfpl1	237091	chrX:141724902-141783437	0.821897	0.79603	0.835745	0.801626
LOC100504039	100504039	chrX:50989704-50994502	0.855051	0.806734	0.873515	0.795918
Lonrf3	74365	chrX:33868404-33906851	0.642459	0.645928	0.629799	0.685648
Lpar4	78134	chrX:104115964-104129238	0.695696	0.643744	0.667768	0.655959
Lrch2	210297	chrX:143906237-143988624	0.773839	0.729341	0.785939	0.749561
Luzp4	434865	chrX:145317119-145358682	0.673558	0.683871	0.703141	0.676379
Magea1	17137	chrX:151523062-151524333	0.75	0.705882	0.826531	0.746988
Magea10	236852	chrX:69627209-69632197	0.802493	0.777778	0.831551	0.778093
Magea2	17138	chrX:151461744-151467835	0.770694	0.740614	0.755682	0.754137
Magea3	17139	chrX:151383006-151384112	0.423077	0.548387	0.433333	0.518519
Magea5	17141	chrX:151487604-151496096	0.679012	0.640163	0.668113	0.659375
Magea6	17142	chrX:151358555-151360658	0.607843	0.553488	0.636752	0.597222
Magea8	17144	chrX:151420318-151430393	0.723225	0.699451	0.749193	0.697405
Mageb16	71967	chrX:76868570-76916774	0.764108	0.738897	0.792141	0.732716
Mageb16-ps1	100039436	chrX:140987301-140990782	0.910173	0.806452	0.918743	0.839286
Mageb18	215641	chrX:89364218-89844911	0.779165	0.748844	0.795011	0.751586
Mageb4	434903	chrX:83495595-83501558	0.77701	0.761832	0.784419	0.778788
Mageb5	74271	chrX:89024947-89028315	0.768116	0.738764	0.78273	0.73385
Maged1	94275	chrX:91780813-91787413	0.47235	0.56532	0.451136	0.594112
Maged2	80884	chrX:147240964-147248246	0.601258	0.688137	0.678967	0.693244
Magee1	107528	chrX:102315717-102319300	0.608108	0.629337	0.595415	0.650741
Magee2	272790	chrX:102050291-102052606	0.314339	0.477174	0.302387	0.532629
Mageh1	75625	chrX:149470709-149472106	0.0128399	0.266892	0.0217391	0.310152
Magix	54634	chrX:7250292-7258215	0.55792	0.567216	0.562619	0.59099
Magt1	67075	chrX:103163424-103207238	0.798487	0.754554	0.758779	0.771812
Mamld1	333639	chrX:68303431-68407892	0.759881	0.734146	0.74817	0.74291
Maoa	17161	chrX:16196824-16264938	0.841064	0.776181	0.847383	0.775241
Maob	109731	chrX:16286407-16394492	0.764043	0.720552	0.768397	0.726107
Map3k15	270672	chrX:156426365-156561283	0.841209	0.790146	0.836601	0.789482
Map7d2	78283	chrX:155897057-155936689	0.852968	0.80501	0.85719	0.798017
Mbnl3	171170	chrX:48466671-48559167	0.808725	0.768443	0.80888	0.784137
Mbtps2	270669	chrX:153985754-154036647	0.798067	0.747028	0.802093	0.761388
Mcf2	109904	chrX:57309133-57400877	0.836525	0.789705	0.832189	0.796989
Mcts1	68995	chrX:35953835-35966699	0.794622	0.738016	0.766827	0.740139
Mdrl	69591	chrX:34354763-34357195	0.682766	0.614603	0.736515	0.679245
Mecp2	17257	chrX:71271931-71331029	0.74623	0.715108	0.725372	0.723967
Med12	59024	chrX:98469430-98494273	0.849567	0.823544	0.851162	0.814312
Med14	26896	chrX:12252497-12339099	0.799648	0.770317	0.797865	0.778672
Mid1	17318	chrX:166317551-166428729	0.831447	0.761266	0.701925	0.67097
Mid1ip1	68041	chrX:10294491-10296828	0.00419687	0.236241	0.00134183	0.264281
Mid2	23947	chrX:137212567-137302254	0.851512	0.815487	0.870493	0.81921
Mmgt1	236792	chrX:53838689-53851096	0.692751	0.681653	0.700222	0.708323
Morc4	75746	chrX:136356174-136406193	0.755715	0.744856	0.751563	0.757232
Morf4l2	56397	chrX:133267490-133275891	0.456545	0.613109	0.525931	0.626108
Mospd1	70380	chrX:50697771-50723736	0.788357	0.759244	0.761749	0.779825
Mospd2	76763	chrX:161374106-161418307	0.841498	0.823186	0.850073	0.818036
Mpp1	17524	chrX:72355072-72376355	0.680559	0.67788	0.679045	0.69476
Msl3	17692	chrX:165091031-165111834	0.676662	0.662282	0.663867	0.701818
Msn	17698	chrX:93291384-93363892	0.782911	0.762911	0.783484	0.768553
Mtap7d3	320923	chrX:54051130-54075502	0.77533	0.75278	0.774416	0.76839
Mtcp1	17763	chrX:72655781-72661923	0.483325	0.528851	0.472445	0.598295
Mtm1	17772	chrX:68468181-68568470	0.81664	0.792453	0.825301	0.794489
Mtmr1	53332	chrX:68617935-68672371	0.769112	0.743781	0.7844	0.757134
Mum1l1	245631	chrX:135751705-135772874	0.773877	0.749093	0.785166	0.761392
Mycs	17870	chrX:5044022-5046383	0.160745	0.35271	0.14272	0.344212
Naa10	56292	chrX:71162209-71167283	0.479223	0.552467	0.429939	0.535742
Nap1l2	17954	chrX:100379398-100382003	0.328959	0.438156	0.288264	0.436524
Nap1l3	54561	chrX:119508170-119510994	0.321683	0.327362	0.283031	0.346866
Ndp	17986	chrX:16462648-16488900	0.629615	0.639438	0.623505	0.636331
Ndufa1	54405	chrX:34727584-34731233	0.448954	0.505863	0.396434	0.548256
Ndufb11	104130	chrX:20192452-20194690	0.238768	0.397151	0.225043	0.432099
Nhs	195727	chrX:158274362-158597373	0.772613	0.74768	0.764876	0.750853
Nhsl2	100042480	chrX:99044724-99287394	0.756223	0.742496	0.754529	0.750447
Nkap	67050	chrX:34666758-34690741	0.656704	0.69171	0.658427	0.69863
Nkrf	77286	chrX:34427537-34442894	0.785581	0.764789	0.782789	0.783262
Nlgn3	245537	chrX:98494518-98516689	0.818364	0.799739	0.81644	0.80446
Nono	53610	chrX:98624990-98643932	0.684068	0.745755	0.712355	0.743328
Nox1	237038	chrX:130620960-130646393	0.844441	0.813872	0.85507	0.810273
Nr0b1	11614	chrX:83437114-83441285	0.216485	0.420314	0.168807	0.37227
Nrk	27206	chrX:135448969-135543629	0.804256	0.764481	0.80285	0.767734
Nsdhl	18194	chrX:70163860-70203867	0.805585	0.772851	0.784795	0.769013
Nudt10	102954	chrX:5745815-5750109	0.366187	0.414277	0.283692	0.45086
Nudt11	58242	chrX:5624625-5631869	0.52086	0.515889	0.482366	0.576105
Nup62cl	279706	chrX:136542212-136597107	0.773035	0.755298	0.765556	0.764537
Nxf2	83454	chrX:131479065-131498436	0.805568	0.769573	0.815928	0.772014
Nxf3	245610	chrX:132606638-132619794	0.81432	0.783709	0.829947	0.778003
Nxf7	170722	chrX:132114326-132128394	0.845271	0.772008	0.848346	0.792984
Nxt2	237082	chrX:138662480-138674243	0.573709	0.636612	0.559025	0.620745
Nyx	236690	chrX:13044798-13066439	0.808595	0.787992	0.79015	0.792793
Obp1a	18249	chrX:75330844-75336713	0.654971	0.633484	0.689702	0.658038
Obp1b	628991	chrX:75432147-75437581	0.676056	0.611511	0.72028	0.696
Ocrl	320634	chrX:45265633-45319043	0.883505	0.837957	0.895941	0.84008
Ofd1	237222	chrX:162827965-162878636	0.799287	0.750711	0.804802	0.761183
Ogt	108155	chrX:98835390-98879690	0.691259	0.730565	0.699618	0.738704
Ophn1	94190	chrX:95749619-96086364	0.845232	0.800684	0.849888	0.804416
Opn1mw	14539	chrX:71372805-71396094	0.80509	0.756176	0.795853	0.750922
Otc	18416	chrX:9829431-9898150	0.799754	0.77452	0.814976	0.762995
Ott	18422	chrX:144427536-144467717	0.743169	0.798817	0.757576	0.72067
Otud5	54644	chrX:7418957-7453752	0.698889	0.685891	0.694994	0.69723
P2ry10	78826	chrX:104284674-104300309	0.828847	0.751179	0.831574	0.783967
P2ry4	57385	chrX:97785493-97790208	0.830645	0.808321	0.822268	0.792971
Pabpc5	93728	chrX:117040805-117043774	0.578053	0.622237	0.60119	0.63785
Pak3	18481	chrX:140127830-140232339	0.789982	0.761754	0.80203	0.761853
Pbdc1	67683	chrX:102275095-102280533	0.523505	0.523872	0.535699	0.596957
Pbsn	54192	chrX:75083237-75098839	0.767884	0.7206	0.770619	0.735516
Pcdh11x	245578	chrX:117403936-118024227	0.718243	0.669872	0.734264	0.6784
Pcdh19	279653	chrX:130117400-130223532	0.602096	0.643025	0.597643	0.650212
Pcsk1n	30052	chrX:7496948-7501536	0.191731	0.280789	0.17284	0.291071
Pcyt1b	236899	chrX:90900202-90995287	0.819463	0.8025	0.82773	0.794389
Pdha1	18597	chrX:156560151-156576362	0.650685	0.69081	0.644335	0.710244
Pdk3	236900	chrX:91009955-91077434	0.857769	0.809625	0.853938	0.810953
Pdzd11	72621	chrX:97818245-97821246	0.587969	0.682088	0.633822	0.673759
Pdzd4	245469	chrX:71038696-71070308	0.649807	0.669548	0.648884	0.656453
Pet2	18630	chrX:86649187-86655028	0.890554	0.865214	0.900455	0.864164
Pfkfb1	18639	chrX:147024464-147078421	0.746923	0.764234	0.746085	0.758574
Pgk1	18655	chrX:103382439-103399038	0.577278	0.651078	0.573836	0.662101
Pgr15l	245526	chrX:94267935-94277443	0.614847	0.613306	0.614731	0.651768
Pgrmc1	53328	chrX:34138188-34146074	0.22599	0.480721	0.207136	0.489399
Phex	18675	chrX:153596618-153853218	0.809767	0.770448	0.802912	0.76856
Phf6	70998	chrX:50265391-50310138	0.732886	0.730064	0.741213	0.740232
Phf8	320595	chrX:147955215-148068400	0.814017	0.759608	0.797494	0.777297
Phka1	18679	chrX:99709314-99839585	0.869117	0.810774	0.862961	0.812396
Phka2	110094	chrX:156940098-157029654	0.825996	0.786565	0.825229	0.787569
Piga	18700	chrX:160857719-160871847	0.70742	0.734773	0.744821	0.750323
Pih1h3b	331537	chrX:136597418-136641336	0.851628	0.803125	0.861538	0.79948
Pim2	18715	chrX:7455432-7460558	0.416502	0.50618	0.379041	0.508501
Pin4	69713	chrX:99314804-99323012	0.702642	0.693589	0.676157	0.709677
Pir	69656	chrX:160707363-160810945	0.831506	0.799619	0.843119	0.803737
Pja1	18744	chrX:96661073-96666074	0.613094	0.701775	0.590147	0.718115
Plac1	56096	chrX:50423179-50467582	0.858935	0.806633	0.871178	0.815571
Platr21	78526	chrX:135774765-135891309	0.844133	0.809615	0.849517	0.803406
Plp1	18823	chrX:133357285-133373121	0.906802	0.827338	0.920773	0.830401
Plp2	18824	chrX:7245067-7248516	0.545885	0.60651	0.527437	0.615426
Pls3	102866	chrX:73030993-73120509	0.818757	0.75964	0.816218	0.764612
Plxna3	18846	chrX:71574405-71590028	0.840823	0.83099	0.853748	0.832366
Plxnb3	140571	chrX:71002442-71017849	0.890115	0.842625	0.900528	0.841048
Pnck	93843	chrX:70901331-70905409	0.653871	0.696264	0.607688	0.676403
Pnma3	245468	chrX:70310126-70313530	0.854248	0.796992	0.875275	0.822467
Pnma5	385377	chrX:70279320-70282442	0.79682	0.785838	0.866606	0.813075
Pof1b	69693	chrX:109752036-109812260	0.785422	0.734201	0.778874	0.717802
Pola1	18968	chrX:90550105-90877494	0.90563	0.832806	0.906178	0.83201
Porcn	53627	chrX:7770972-7783651	0.754643	0.724079	0.765003	0.749613
Pou3f4	18994	chrX:108009718-108014447	0.0695779	0.263017	0.076078	0.320158
Ppef1	237178	chrX:157061027-157157904	0.827831	0.788835	0.83429	0.782995
Ppp1r2-ps7	76705	chrX:22038722-22040669	0.792782	0.789362	0.823458	0.765933
Ppp1r3f	54646	chrX:7135688-7151407	0.618971	0.692753	0.632516	0.709258
Ppp1r3fos	78185	chrX:7150726-7158142	0.389885	0.514178	0.388227	0.531991
Pqbp1	54633	chrX:7471645-7476395	0.606166	0.691418	0.603649	0.686174
Praf2	54637	chrX:7305697-7308189	0.572816	0.626136	0.593728	0.650986
Prame	75829	chrX:132147541-132162244	0.786216	0.746514	0.806125	0.741502
Pramel3	83565	chrX:131836855-131847175	0.802825	0.778396	0.835967	0.790222
Prdx4	53381	chrX:151758461-151773003	0.62667	0.635852	0.604586	0.686633
Prickle3	54630	chrX:7234505-7245312	0.713224	0.718677	0.719944	0.732116
Prkx	19108	chrX:75007374-75041299	0.677091	0.676252	0.659566	0.684173
Prps1	19139	chrX:136991142-137010679	0.586189	0.661674	0.573158	0.642642
Prps2	110639	chrX:163784252-163820681	0.773728	0.741791	0.770746	0.752953
Prr32	68800	chrX:42444081-42445967	0.784916	0.73822	0.733333	0.735695
Prrg1	546336	chrX:75694949-75829236	0.873547	0.796057	0.871572	0.811162
Prrg3	208748	chrX:69208321-69218061	0.669346	0.683713	0.629141	0.686588
Psmd10	53380	chrX:137482964-137491250	0.688567	0.712838	0.719686	0.707894
Ptchd1	211612	chrX:152004279-152057870	0.654898	0.667262	0.656177	0.684081
Rab33a	19337	chrX:45872462-45883417	0.701982	0.71556	0.702133	0.731611
Rab39b	67790	chrX:72817384-72823570	0.409478	0.469388	0.409626	0.512276
Rab9	56382	chrX:162895184-162917799	0.559004	0.644555	0.565135	0.653033
Rab9b	319642	chrX:133392690-133403079	0.578089	0.614704	0.61088	0.674383
Rai2	24004	chrX:158154968-158217426	0.711082	0.714648	0.721425	0.721631
Rap2c	72065	chrX:48357091-48371195	0.645201	0.673546	0.648684	0.713264
Rbbp7	245688	chrX:159198304-159217022	0.534937	0.580826	0.538149	0.612903
Rbm10	236732	chrX:20194885-20228031	0.778746	0.763216	0.776037	0.782573
Rbm3	19652	chrX:7719482-7723006	0.270482	0.507644	0.26069	0.513723
Rbm3os	70226	chrX:7722553-7725089	0.298216	0.411765	0.241523	0.4405
Rbm41	237073	chrX:136476067-136533134	0.89654	0.836464	0.895524	0.838276
Rbmx	19655	chrX:54636525-54646213	0.584735	0.657651	0.579434	0.701383
Rbmx2	209003	chrX:46048181-46063896	0.677524	0.676589	0.679453	0.677725
Renbp	19703	chrX:71167460-71176189	0.69591	0.677781	0.645845	0.714116
Reps2	194590	chrX:158849884-159081590	0.829231	0.780493	0.833378	0.79399
Rgag1	209540	chrX:139534137-139538878	0.798467	0.830688	0.803061	0.821246
Rgag4	331474	chrX:99261881-99266646	0.556911	0.637857	0.564921	0.676853
Rgn	19733	chrX:20126944-20139213	0.501211	0.595427	0.524186	0.605817
Rhox1	385343	chrX:34753800-34762253	0.842538	0.819487	0.847643	0.80626
Rhox10	434769	chrX:35419652-35424865	0.863808	0.815391	0.84708	0.820746
Rhox11	194738	chrX:35429775-35438316	0.677379	0.698907	0.696269	0.720733
Rhox12	382282	chrX:35457239-35464084	0.894497	0.854991	0.895406	0.860653
Rhox13	73614	chrX:35474017-35483143	0.899449	0.890709	0.913849	0.86466
Rhox2a	75199	chrX:34784987-34789685	0.76646	0.769948	0.772992	0.782583
Rhox2b	100039913	chrX:34826612-34831313	0.778835	0.813896	0.796318	0.809989
Rhox2c	100039948	chrX:34868166-34872882	0.781463	0.792844	0.761653	0.774451
Rhox2d	434760	chrX:34907917-34912222	0.820731	0.792742	0.825251	0.771523
Rhox2e	100040016	chrX:34784987-34831309	0.800774	0.793736	0.811124	0.793794
Rhox2e	100040016	chrX:34944975-34956316	0.824324	0.809635	0.82288	0.802395
Rhox2f	434764	chrX:34985928-34990666	0.804064	0.806728	0.798893	0.82702
Rhox2g	434766	chrX:35053619-35057977	0.816461	0.813016	0.824338	0.780835
Rhox2h	622301	chrX:35083504-35087784	0.823853	0.779385	0.83874	0.8
Rhox3a	382209	chrX:34789914-34798973	0.772543	0.751143	0.780299	0.74195
Rhox3c	100135654	chrX:34884375-34888468	0.861827	0.843836	0.858059	0.847021
Rhox3e	100135657	chrX:34961482-34965404	0.848958	0.841033	0.871338	0.8
Rhox3e	100135657	chrX:34794873-34798793	0.781963	0.787211	0.805464	0.76698
Rhox3f	621852	chrX:34995859-35000003	0.845178	0.849188	0.833971	0.803585
Rhox3g	546294	chrX:35037939-35042646	0.851201	0.829734	0.837135	0.839286
Rhox3h	434758	chrX:35072195-35083271	0.81269	0.793502	0.830181	0.802648
Rhox4a	664609	chrX:34805370-34810130	0.810511	0.798319	0.829268	0.813762
Rhox4b	57737	chrX:34847001-34851785	0.8557	0.841958	0.860051	0.844384
Rhox4c	434759	chrX:34894844-34899631	0.83725	0.827203	0.871815	0.837587
Rhox4d	664610	chrX:34929042-34933682	0.807771	0.827645	0.828047	0.767241
Rhox4e	194856	chrX:34971919-34976789	0.869934	0.853965	0.871976	0.834052
Rhox4f	636177	chrX:35017402-35022193	0.879607	0.839446	0.881455	0.845936
Rhox4g	664608	chrX:35061008-35065834	0.902954	0.864583	0.912898	0.863384
Rhox6	19202	chrX:35180232-35183034	0.908088	0.861598	0.890385	0.854309
Rhox7a	547168	chrX:35184863-35194348	0.804108	0.844742	0.84242	0.841172
Rhox8	434768	chrX:35227953-35232121	0.83745	0.830549	0.85726	0.805768
Rhox9	104384	chrX:35252274-35254947	0.874152	0.834852	0.879042	0.826141
Ribc1	66611	chrX:148439127-148450838	0.747214	0.737352	0.753684	0.741892
Ripply1	622473	chrX:136314220-136316892	0.490417	0.598178	0.469298	0.578631
Rlim	19820	chrX:101152506-101176623	0.694665	0.722141	0.695818	0.74437
Rnf113a1	69942	chrX:34731217-34732460	0.0272547	0.294387	0.033731	0.272
Rnf128	66889	chrX:136145159-136207684	0.708115	0.689213	0.7035	0.720245
Rnf138rt1	74264	chrX:160198071-160199264	0.186355	0.493622	0.272779	0.467554
Rp2	19889	chrX:19941607-19977984	0.800843	0.732026	0.806476	0.760073
Rpgr	19893	chrX:9735342-9793579	0.878007	0.819868	0.898824	0.836234
Rpl10	110954	chrX:71516155-71518474	0.0737744	0.368937	0.0788548	0.375114
Rpl36a	19982	chrX:131120193-131122601	0.178991	0.365976	0.194576	0.435445
Rpl39	67248	chrX:34622513-34625217	0.106881	0.329137	0.135059	0.349976
Rps4x	20102	chrX:99380280-99384730	0.224833	0.513781	0.258401	0.507578
Rps6ka3	110651	chrX:155693714-155806176	0.836011	0.76684	0.833808	0.774722
Rps6ka6	67071	chrX:108501446-108651568	0.750324	0.709299	0.746764	0.720778
Rragb	245670	chrX:149574501-149606486	0.792632	0.729077	0.766962	0.756019
Rs1	20147	chrX:157205945-157237595	0.872411	0.823922	0.878845	0.822687
S100g	12309	chrX:159399924-159402531	0.863751	0.812737	0.849733	0.826893
Samt1	78092	chrX:150544176-150555228	0.733781	0.691886	0.695	0.709315
Samt1	78092	chrX:150436133-150447183	0.687268	0.686842	0.697531	0.687577
Samt2	434881	chrX:151009771-151013873	0.764706	0.761905	0.770068	0.755253
Samt3	73495	chrX:83289538-83292652	0.826623	0.8159	0.831325	0.821374
Samt4	75185	chrX:150916545-150919225	0.872881	0.845161	0.850394	0.814286
Sash3	74131	chrX:45499613-45514742	0.817941	0.817593	0.850304	0.823346
Sat1	20229	chrX:151647669-151650992	0.287766	0.46236	0.25211	0.469638
Satl1	73809	chrX:109497914-109520388	0.875286	0.814991	0.900204	0.83245
Scml2	107815	chrX:157600682-157696145	0.839579	0.777606	0.855319	0.786481
Sept6	56526	chrX:34453439-34529690	0.798216	0.76507	0.808705	0.762763
Serpina7	331535	chrX:135613789-135619775	0.735294	0.721154	0.750311	0.774005
Sh2d1a	20400	chrX:39855742-39875272	0.826786	0.786452	0.83547	0.762052
Sh3bgrl	56726	chrX:106290746-106357806	0.699893	0.701287	0.701897	0.698608
Sh3kbp1	58194	chrX:156065204-156413852	0.837583	0.790783	0.83723	0.793498
Shroom2	110380	chrX:149044052-149204029	0.796517	0.779859	0.810623	0.785483
Shroom4	208431	chrX:5992860-6214572	0.836457	0.784371	0.843441	0.789833
Siah1b	20438	chrX:160508635-160514425	0.4941	0.601478	0.475887	0.611543
Slc10a3	214601	chrX:71614558-71618688	0.528169	0.599296	0.533767	0.675445
Slc16a2	20502	chrX:100892753-101017327	0.710377	0.728412	0.723705	0.753304
Slc25a14	20523	chrX:45976851-46015475	0.829433	0.761074	0.807967	0.779342
Slc25a43	194744	chrX:34283627-34317302	0.722914	0.71917	0.73626	0.725202
Slc25a5	11740	chrX:34335592-34338803	0.247734	0.49386	0.203556	0.506259
Slc25a53	67062	chrX:133515655-133572841	0.768381	0.74513	0.758897	0.739487
Slc35a2	22232	chrX:7461370-7471153	0.740663	0.743013	0.740391	0.740288
Slc38a5	209837	chrX:7848507-7857302	0.687853	0.749936	0.73124	0.781165
Slc6a14	56774	chrX:21292026-21319483	0.754214	0.730128	0.768247	0.729541
Slc6a8	102857	chrX:70918472-70927839	0.543508	0.545039	0.493136	0.614263
Slc7a3	11989	chrX:98274549-98280744	0.599605	0.597907	0.617674	0.663126
Slc9a6	236794	chrX:53863012-53917407	0.835223	0.762595	0.830748	0.79242
Slc9a7	236727	chrX:19682881-19868890	0.855847	0.776575	0.855335	0.77921
Slitrk2	245450	chrX:63906334-63914577	0.489413	0.54396	0.520635	0.586425
Slitrk4	245446	chrX:61522619-61530171	0.365882	0.355297	0.360022	0.442145
Slx	664829	chrX:25949783-25972691	0.647454	0.649556	0.677261	0.652793
Smarca1	93761	chrX:45162547-45245729	0.816232	0.76485	0.810529	0.765484
Smc1a	24061	chrX:148450971-148496516	0.781537	0.774758	0.787747	0.787289
Smim10l2a	320237	chrX:53627763-53631647	0.399716	0.453713	0.38232	0.489603
Smim9	434800	chrX:72391396-72409090	0.719896	0.686563	0.690032	0.684704
Smpx	66106	chrX:154136905-154190523	0.735895	0.70616	0.756164	0.71336
Sms	20603	chrX:153881886-153929978	0.788167	0.717967	0.77044	0.74706
Snx12	55988	chrX:98407300-98417902	0.496657	0.560095	0.4835	0.571124
Sowahd	245381	chrX:34588840-34590413	0.0823673	0.356486	0.0904737	0.358364
Sox3	20675	chrX:58144541-58146605	0.00648968	0.311437	0.00507614	0.320388
Spaca5	278203	chrX:20645614-20655085	0.799007	0.756792	0.865409	0.797251
Spin2c	278240	chrX:150266836-150268783	0.367228	0.453242	0.405714	0.556122
Spin2d	100504429	chrX:70420641-70422328	0.865934	0.821643	0.796053	0.803063
Spin4	270624	chrX:92217846-92222021	0.165053	0.399032	0.148315	0.404642
Srpk3	56504	chrX:71019744-71024263	0.855749	0.814029	0.890741	0.835366
Srpx	51795	chrX:9615103-9694787	0.772303	0.750284	0.792629	0.754638
Srpx2	68792	chrX:130442964-130466985	0.735277	0.735662	0.726982	0.734296
Ssr4	20832	chrX:71032367-71036167	0.246718	0.404398	0.244	0.456272
Ssx9	382206	chrX:8325556-8331713	0.771323	0.749838	0.779987	0.772465
Ssxb1	67985	chrX:7990431-7999283	0.783907	0.762024	0.788032	0.755791
Ssxb10	385312	chrX:7904550-7913361	0.794084	0.760095	0.788076	0.751249
Ssxb2	387132	chrX:8031469-8038852	0.773575	0.747928	0.770596	0.754472
Ssxb3	278174	chrX:8160670-8166372	0.77306	0.724209	0.757595	0.730926
Ssxb6	668976	chrX:8119730-8125381	0.732261	0.72846	0.732126	0.776
Ssxb8	631002	chrX:8262457-8267970	0.78659	0.772504	0.771686	0.757724
Ssxb9	387131	chrX:7944104-7952514	0.758906	0.727376	0.744031	0.726879
Stag2	20843	chrX:39503878-39630363	0.773841	0.762971	0.790589	0.778737
Stard8	236920	chrX:96237920-96270067	0.74675	0.771412	0.755855	0.779742
Stk26	70415	chrX:48194548-48246275	0.795811	0.76302	0.798072	0.76749
Suv39h1	20937	chrX:7638297-7651886	0.614659	0.63264	0.566403	0.671543
Syap1	67043	chrX:159294775-159326394	0.74853	0.741651	0.717271	0.759522
Syn1	20964	chrX:20437637-20498044	0.710457	0.70876	0.69867	0.70884
Syp	20977	chrX:7215706-7230382	0.465379	0.536078	0.461629	0.566624
Sytl4	27359	chrX:130470924-130516351	0.788484	0.74972	0.791854	0.756252
Sytl5	236643	chrX:9462747-9575990	0.868196	0.829362	0.864452	0.816947
Tab3	66724	chrX:82819361-82879808	0.821441	0.76828	0.8183	0.781627
Taf1	270627	chrX:98728074-98797128	0.88079	0.832977	0.887472	0.832955
Taf7l	74469	chrX:130994655-131011029	0.811869	0.790766	0.813109	0.789123
Taf9b	407786	chrX:103402213-103416497	0.732041	0.71878	0.717348	0.758597
Taz	66826	chrX:71528057-71535490	0.534413	0.60777	0.484182	0.618932
Tbc1d25	209815	chrX:7731598-7753307	0.750574	0.730784	0.751545	0.727248
Tbc1d8b	245638	chrX:136219535-136288757	0.832319	0.773598	0.832026	0.793872
Tbl1x	21372	chrX:74756566-74905604	0.784594	0.750192	0.775122	0.751175
Tbx22	245572	chrX:104863303-104880831	0.414872	0.5	0.375616	0.52815
Tceal1	237052	chrX:133242604-133244405	0.265729	0.413251	0.25894	0.426136
Tceal3	594844	chrX:133200914-133202916	0.0927318	0.357143	0.106416	0.419048
Tceal5	331532	chrX:132735490-132738390	0.509259	0.593371	0.578582	0.57567
Tceal6	66104	chrX:131743225-131745226	0.109322	0.369144	0.183868	0.443925
Tceal7	100040972	chrX:132758580-132760639	0.92053	0.829137	0.882629	0.789474
Tceal8	66684	chrX:132703523-132706790	0.331454	0.469055	0.395203	0.509041
Tceanc	245695	chrX:162937747-162948410	0.597418	0.639129	0.561733	0.65838
Tcp11x2	71841	chrX:132189237-132228329	0.690751	0.691117	0.750195	0.707418
Tenm1	23963	chrX:39885570-40627961	0.77359	0.73591	0.777988	0.735636
Tex11	83558	chrX:98033987-98254978	0.829319	0.782816	0.829157	0.773529
Tex13	83555	chrX:137342846-137347972	0.841948	0.826357	0.869148	0.826035
Tex13a	67944	chrX:134742704-134744119	0.834532	0.814516	0.865191	0.803797
Tex16	83556	chrX:109207129-109240935	0.740037	0.681255	0.730906	0.674164
Tex28	385380	chrX:71396283-71413177	0.818696	0.780278	0.819224	0.76054
Tfe3	209446	chrX:7339787-7352328	0.58912	0.635822	0.604691	0.633599
Thoc2	331401	chrX:39148171-39265078	0.813211	0.753167	0.804614	0.770159
Timm17b	21855	chrX:7476462-7484778	0.655483	0.630367	0.668136	0.684264
Timm8a1	30058	chrX:131071795-131076209	0.419647	0.631473	0.400419	0.624864
Timp1	21857	chrX:20447292-20451863	0.590772	0.573638	0.590153	0.580043
Tktl1	83553	chrX:71422598-71453837	0.841539	0.797872	0.873051	0.815957
Tlr13	279572	chrX:103338614-103355832	0.850062	0.826959	0.864802	0.818803
Tlr7	170743	chrX:163742858-163768503	0.818419	0.786462	0.820893	0.784409
Tlr8	170744	chrX:163679055-163702261	0.817349	0.810146	0.823437	0.809746
Tmem164	209497	chrX:139115943-139272914	0.830123	0.800229	0.842238	0.803636
Tmem255a	245386	chrX:35550474-35605658	0.736728	0.736236	0.75896	0.765152
Tmem27	57394	chrX:160528119-160556791	0.833333	0.784489	0.827897	0.769346
Tmem28	620592	chrX:97016408-97041684	0.569213	0.614888	0.564167	0.654321
Tmem29	382245	chrX:146843121-146875448	0.902363	0.860732	0.902683	0.858173
Tmem35	67564	chrX:130829764-130840508	0.563797	0.615986	0.533844	0.620779
Tmem47	192216	chrX:78315983-78343214	0.469401	0.429482	0.44804	0.486565
Tmsb15a	78478	chrX:132253206-132255212	0.774194	0.799443	0.84466	0.760526
Tmsb15b1	666244	chrX:133508561-133511413	0.496791	0.653302	0.494689	0.630435
Tmsb15b2	100034363	chrX:133489529-133492518	0.611877	0.674686	0.620968	0.689032
Tmsb15l	399591	chrX:133489529-133511413	0.70022	0.724977	0.71341	0.735112
Tmsb4x	19241	chrX:163645026-163647150	0.150241	0.387017	0.140056	0.386127
Tnmd	64103	chrX:130385547-130400116	0.836846	0.802372	0.841685	0.8041
Trap1a	22037	chrX:135868222-135872708	0.888889	0.842462	0.916407	0.80425
Trappc2	66226	chrX:162878687-162891072	0.652984	0.621557	0.630942	0.667629
Trex2	24102	chrX:70679044-70680682	0.91383	0.855072	0.914487	0.848761
Trmt2b	215201	chrX:130757494-130811523	0.869722	0.839429	0.874631	0.839471
Tro	56191	chrX:147079253-147092126	0.784017	0.7865	0.831007	0.820679
Trpc5	22067	chrX:140811870-141122723	0.841441	0.793586	0.847725	0.794693
Trpc5os	100503240	chrX:140891125-140911606	0.888745	0.832741	0.894636	0.826724
Tsc22d3	14605	chrX:137074068-137077726	0.0910053	0.392387	0.0657966	0.393308
Tsga8	100502723	chrX:80732015-80733263	0.863796	0.852713	0.905217	0.899823
Tsix	22097	chrX:100626856-100680296	0.762791	0.624832	0.740071	0.626841
Tspan6	56496	chrX:130425609-130432968	0.605582	0.682081	0.61064	0.681159
Tspan7	21912	chrX:10062242-10173730	0.813539	0.779251	0.815142	0.777942
Tspyl2	52808	chrX:148771395-148777027	0.576451	0.567663	0.558056	0.603946
Tsr2	69499	chrX:147521637-147531086	0.580266	0.670356	0.59816	0.680297
Tsx	22127	chrX:100609806-100619922	0.886622	0.843641	0.881876	0.842213
Txlng	353170	chrX:159216849-159267386	0.760986	0.76842	0.786586	0.793764
Uba1	22201	chrX:20240022-20260305	0.764267	0.76059	0.76995	0.782361
Ube2a	22209	chrX:34414290-34424215	0.559664	0.595685	0.514115	0.640438
Ubl4a	27643	chrX:71611057-71613887	0.245303	0.461538	0.192153	0.472745
Ubqln2	54609	chrX:149932775-149936101	0.384389	0.54352	0.387043	0.533381
Upf3b	68134	chrX:34631673-34650317	0.729127	0.722534	0.715659	0.747781
Uprt	331487	chrX:101678121-101701601	0.686211	0.680408	0.653534	0.67503
Usp11	236733	chrX:20281035-20297665	0.667189	0.685388	0.672885	0.695439
Usp26	83563	chrX:49107136-49154410	0.836166	0.790541	0.84419	0.797196
Usp27x	54651	chrX:6949717-6952956	0.604142	0.651973	0.543997	0.683711
Usp51	635253	chrX:149441012-149444002	0.205574	0.409091	0.200124	0.461176
Usp9x	22284	chrX:12648624-12750453	0.744586	0.729909	0.750047	0.762157
Utp14a	72554	chrX:45610111-45635626	0.783202	0.784905	0.798048	0.792056
Uxt	22294	chrX:20528791-20539104	0.610626	0.598148	0.562796	0.631318
Vbp1	22327	chrX:72759636-72780285	0.681585	0.650293	0.625035	0.694422
Vgll1	170828	chrX:54341283-54359717	0.81847	0.796741	0.829855	0.797136
Vma21	67048	chrX:69062097-69070045	0.639785	0.644148	0.607469	0.717917
Vsig1	78789	chrX:137442147-137474011	0.804596	0.771953	0.810723	0.764353
Vsig4	278180	chrX:93442542-93488777	0.795229	0.780047	0.796462	0.775678
Was	22376	chrX:7658592-7667617	0.843329	0.831541	0.858778	0.820308
Wbp5	22381	chrX:132779619-132781678	0.245665	0.452088	0.218834	0.454458
Wdr13	73447	chrX:7700427-7709984	0.766449	0.765781	0.779486	0.762066
Wdr44	72404	chrX:23270177-23383127	0.848902	0.756797	0.844862	0.787182
Wdr45	54636	chrX:7299346-7305327	0.665823	0.70087	0.655656	0.687329
Wnk3	279561	chrX:147632621-147754735	0.892342	0.825157	0.889851	0.819474
Xiap	11798	chrX:39424419-39462841	0.770959	0.765843	0.773913	0.778375
Xist	213742	chrX:100655712-100678572	0.894243	0.705481	0.897971	0.690129
Xk	22439	chrX:8849910-8890371	0.798675	0.743958	0.797016	0.770309
Xkrx	331524	chrX:130683584-130696467	0.884324	0.84101	0.877279	0.841799
Xlr	22441	chrX:51086911-51100883	0.775971	0.712273	0.774331	0.700481
Xlr3a	22445	chrX:70331632-70342434	0.813084	0.787099	0.820561	0.797901
Xlr3b	574437	chrX:70437518-70448269	0.817532	0.787736	0.824358	0.78031
Xlr3c	22446	chrX:70499879-70510729	0.852745	0.819345	0.851188	0.814156
Xlr4a	434794	chrX:70319684-70327846	0.856799	0.838983	0.863048	0.802083
Xlr4b	27083	chrX:70459672-70467792	0.8521	0.799154	0.877751	0.833149
Xlr4c	72891	chrX:70479415-70488469	0.81883	0.792029	0.849398	0.796785
Xlr5a	574438	chrX:70352974-70363041	0.794702	0.752864	0.831461	0.742149
Xlr5c	27084	chrX:70530536-70535854	0.809615	0.77591	0.810065	0.81198
Xpnpep2	170745	chrX:45461902-45490158	0.806236	0.778957	0.820099	0.78698
Yipf6	77929	chrX:96133120-96144359	0.593367	0.643053	0.554763	0.674703
Yy2	100073351	chrX:154004051-154006917	0.926316	0.847578	0.931986	0.840681
Zbtb33	56805	chrX:35542970-35550223	0.521992	0.621338	0.47843	0.661748
Zc3h12b	547176	chrX:92907017-93123309	0.830476	0.787489	0.830874	0.786686
Zc4h2	245522	chrX:92834533-92853848	0.848984	0.787637	0.856814	0.770368
Zcchc12	72693	chrX:33735899-33739153	0.372549	0.515373	0.392092	0.558688
Zcchc13	75064	chrX:100825925-100827003	0.854722	0.716599	0.780735	0.748092
Zcchc16	619287	chrX:141123450-141556953	0.845532	0.792889	0.846843	0.789171
Zcchc18	66995	chrX:133527694-133531462	0.593361	0.581075	0.608742	0.604278
Zcchc5	213436	chrX:104032421-104035982	0.852599	0.847842	0.856522	0.831729
Zdhhc15	108672	chrX:101732309-101866403	0.851577	0.791202	0.847912	0.796291
Zdhhc9	208884	chrX:45525148-45561879	0.6938	0.718236	0.68703	0.720973
Zfp182	319535	chrX:20603310-20639164	0.853689	0.796463	0.860153	0.799139
Zfp185	22673	chrX:70232678-70276882	0.780866	0.745464	0.781435	0.755291
Zfp275	27081	chrX:70587959-70604419	0.742534	0.7301	0.721744	0.720294
Zfp280c	208968	chrX:45894803-45945310	0.922319	0.848824	0.92955	0.849874
Zfp300	245368	chrX:20656276-20666355	0.631126	0.626949	0.602931	0.681008
Zfp36l3	333473	chrX:51075863-51079571	0.928285	0.803571	0.910999	0.793613
Zfp449	78619	chrX:53599577-53618851	0.792037	0.737071	0.770884	0.740312
Zfp711	245595	chrX:109714135-109748671	0.535227	0.555819	0.509889	0.58915
Zfp92	22754	chrX:70656899-70673721	0.843228	0.774822	0.853037	0.794738
Zfx	22764	chrX:91319970-91368746	0.618634	0.690544	0.615013	0.697804
Zic3	22773	chrX:55283805-55289807	0.120634	0.29786	0.10182	0.276492
Zmat1	215693	chrX:131505912-131543748	0.7829	0.740144	0.808635	0.754473
Zmym3	56364	chrX:98599723-98615561	0.777705	0.753887	0.780034	0.761571
Zrsr2	22184	chrX:160388318-160396598	0.512505	0.539013	0.449568	0.612745
Zxda	668171	chrX:92036624-92043628	0.910819	0.846039	0.899713	0.842932
Zxdb	668166	chrX:91969908-91975530	0.832609	0.782427	0.848156	0.751252

## Sheet: genebody CG chr3
geneID	geneSYM	coordinates	B6 Male	B6 Female	C3 Male	C3 Female
0610031O16Rik	68369	chr3:137873681-137902627	0.612392	0.590457	0.54499	0.566502
1110015O18Rik	100503859	chr3:4798708-4814911	0.784363	0.743846	0.771213	0.761484
1110032F04Rik	68725	chr3:68673508-68676085	0.126978	0.102526	0.130346	0.150075
1500004A13Rik	319830	chr3:88625932-88636409	0.793294	0.771853	0.752256	0.751742
1700003H04Rik	384775	chr3:124268809-124284009	0.800122	0.743511	0.782895	0.744661
1700006A11Rik	71824	chr3:124104073-124128946	0.755642	0.752583	0.779968	0.736888
1700007F19Rik	67850	chr3:57945629-57967729	0.756978	0.772532	0.782737	0.785468
1700008P02Rik	69347	chr3:6615413-6620443	0.781935	0.738872	0.784314	0.764706
1700010I02Rik	75476	chr3:7925303-7954887	0.794816	0.798845	0.789714	0.786527
1700012D16Rik	75489	chr3:152959466-152961613	0.842993	0.814375	0.83499	0.835657
1700013F07Rik	75504	chr3:108340502-108347615	0.778149	0.781812	0.79392	0.786058
1700017G19Rik	100040882	chr3:40403787-40421834	0.846268	0.845889	0.851612	0.837052
1700018B24Rik	66332	chr3:48409653-48413022	0.833532	0.822246	0.892384	0.887692
1700027H10Rik	72274	chr3:45220506-45243231	0.727482	0.714636	0.740464	0.714355
1700028M03Rik	69460	chr3:83359289-83378040	0.823056	0.8069	0.827928	0.814188
1700030L20Rik	70055	chr3:136098234-136112313	0.828775	0.828256	0.844418	0.847865
1700034I23Rik	73297	chr3:40704121-40706465	0.917628	0.911439	0.915254	0.939236
1700036G14Rik	73283	chr3:85121441-85135949	0.823041	0.8298	0.860775	0.849173
1700061I17Rik	433646	chr3:116763440-116780683	0.739883	0.746123	0.80542	0.816118
1700094D03Rik	73545	chr3:89866718-89872269	0.791241	0.788164	0.814363	0.830228
1700113A16Rik	76642	chr3:87975482-87981707	0.639764	0.582468	0.662857	0.623737
1700125G22Rik	76657	chr3:27052948-27055941	0.383768	0.360279	0.386139	0.418507
1810022K09Rik	69126	chr3:14606289-14611256	0.478887	0.471067	0.45974	0.505872
1810037I17Rik	67704	chr3:122627315-122629112	0.132368	0.117163	0.13878	0.18716
1810062G17Rik	72282	chr3:36374859-36381221	0.624714	0.63061	0.654944	0.67551
2010016I18Rik	69206	chr3:106284904-106288831	0.376092	0.351643	0.372228	0.365651
2310050C09Rik	66533	chr3:92672281-92674127	0.840206	0.842529	0.829638	0.819712
2400006E01Rik	78648	chr3:41304853-41332396	0.841539	0.832094	0.843764	0.831128
2410004B18Rik	66421	chr3:145600996-145607239	0.478972	0.443234	0.469496	0.49711
2610100L16Rik	70441	chr3:17689921-17700071	0.0840129	0.0823738	0.0859599	0.119722
2610316D01Rik	72511	chr3:45084361-45182182	0.609176	0.558296	0.609947	0.607126
2700069I18Rik	72608	chr3:5177824-5220823	0.389953	0.361927	0.363737	0.391304
2810403A07Rik	74200	chr3:88489716-88516855	0.629728	0.601254	0.609543	0.673644
4632404H12Rik	74034	chr3:89571433-89577322	0.340655	0.297605	0.331709	0.349427
4632415L05Rik	70808	chr3:19794871-19798984	0.294204	0.281857	0.334465	0.352469
4921511C10Rik	70924	chr3:79016841-79057835	0.671791	0.658473	0.626996	0.632046
4930406D18Rik	73806	chr3:100230328-100241677	0.751393	0.735712	0.733444	0.736402
4930419G24Rik	73874	chr3:32923699-32987529	0.784039	0.760242	0.779679	0.759529
4930425O10Rik	74635	chr3:138374499-138389948	0.838427	0.828209	0.845153	0.833835
4930429B21Rik	67576	chr3:32264411-32266360	0.38467	0.374387	0.364208	0.401422
4930432M17Rik	619318	chr3:121373681-121385900	0.805786	0.80052	0.820011	0.818728
4930433B08Rik	73959	chr3:18368285-18380477	0.910897	0.877316	0.890103	0.895355
4930442L01Rik	67583	chr3:96633749-96635993	0.540909	0.536842	0.494253	0.445183
4930447N08Rik	71647	chr3:122498009-122504898	0.896271	0.882812	0.8829	0.875125
4930455H04Rik	74654	chr3:116671185-116687324	0.615125	0.642536	0.646374	0.642533
4930482G09Rik	75001	chr3:152810907-152815072	0.799296	0.752613	0.778095	0.801081
4930503B20Rik	75015	chr3:146309223-146314281	0.862048	0.873219	0.881575	0.862841
4930509J09Rik	74693	chr3:73155128-73285573	0.81801	0.810592	0.836569	0.81611
4930529C04Rik	619677	chr3:90875584-90879114	0.822448	0.81173	0.835115	0.816735
4930539C22Rik	75208	chr3:134067107-134086599	0.797535	0.783214	0.809514	0.788705
4930539J05Rik	319587	chr3:135099187-135101629	0.215553	0.178366	0.191507	0.248824
4930539M17Rik	75149	chr3:9061964-9071076	0.702263	0.670098	0.696652	0.70626
4930539N22Rik	75203	chr3:13597139-13652865	0.767938	0.748448	0.778774	0.755876
4930558C23Rik	67654	chr3:95190380-95206763	0.856422	0.846626	0.870813	0.872335
4930564D02Rik	75269	chr3:104869762-104881724	0.76996	0.76527	0.791597	0.768747
4930565D16Rik	75309	chr3:84153298-84183843	0.850215	0.852457	0.822367	0.81172
4930570G19Rik	329782	chr3:156211379-156224651	0.465988	0.442843	0.455906	0.45891
4930577N17Rik	67746	chr3:51080683-51082329	0.0264631	0.0162568	0.0203218	0.0178992
4930579F01Rik	67741	chr3:137827099-137849677	0.867297	0.8559	0.878823	0.877555
4930579G24Rik	75939	chr3:79433001-79436741	0.559268	0.569307	0.517914	0.588523
4930593A02Rik	71301	chr3:58496511-58592446	0.765061	0.752853	0.773556	0.765184
4930594O21Rik	75947	chr3:37508813-37514198	0.8498	0.837612	0.818779	0.790291
4931419H13Rik	70970	chr3:54859164-54887924	0.674302	0.654463	0.684696	0.67873
4931440P22Rik	71004	chr3:65331407-65333336	0	0	0.000916031	0
4932438A13Rik	229227	chr3:36762028-36951955	0.875388	0.866378	0.880278	0.885504
4933401H06Rik	71038	chr3:135496658-135503233	0.93032	0.93321	0.939516	0.935747
4933405D12Rik	74057	chr3:122585510-122627034	0.735337	0.724709	0.739538	0.728529
4933431E20Rik	329735	chr3:107691768-107699131	0.631866	0.611681	0.62517	0.656261
4933434E20Rik	99650	chr3:89856724-89862789	0.519111	0.492428	0.520018	0.56201
5031434O11Rik	100039684	chr3:51363679-51371038	0.451537	0.409628	0.425972	0.487053
5330417C22Rik	229722	chr3:108260987-108339440	0.776899	0.773245	0.7903	0.796905
5430434I15Rik	71342	chr3:38102073-38107041	0.823471	0.865248	0.788423	0.748936
5730460C07Rik	70594	chr3:153452269-153455051	0.818182	0.805954	0.824211	0.795302
5730508B09Rik	70617	chr3:127572606-127599241	0.740657	0.738896	0.688104	0.735345
5830417I10Rik	100302730	chr3:88580979-88633293	0.926081	0.931798	0.929094	0.923785
6330410L21Rik	319224	chr3:129456676-129466800	0.54093	0.518276	0.557542	0.536562
6330549D23Rik	229613	chr3:96410585-96433742	0.856661	0.859802	0.869945	0.858244
6530403H02Rik	320739	chr3:120157252-120589650	0.796067	0.779637	0.805476	0.794509
9130204L05Rik	229550	chr3:90892059-90894727	0.633117	0.646302	0.68038	0.678125
9330178D15Rik	329780	chr3:155639318-155671556	0.813252	0.792299	0.831839	0.796553
9830132P13Rik	329753	chr3:127619089-127658138	0.814024	0.82653	0.815026	0.814008
A230001M10Rik	319951	chr3:102066328-102092694	0.802262	0.797168	0.826338	0.801233
A330015K06Rik	102637797	chr3:64936981-65106607	0.810655	0.805039	0.811416	0.802467
A630076J17Rik	319929	chr3:107033532-107036949	0.632157	0.632101	0.616382	0.652268
A730020M07Rik	100503044	chr3:121337856-121346403	0.767812	0.759828	0.763784	0.775786
A730090N16Rik	319798	chr3:65127942-65153351	0.883673	0.877163	0.884716	0.889285
A830019L24Rik	320072	chr3:142906019-142920960	0.77437	0.746655	0.779777	0.730524
A930001A20Rik	77127	chr3:14971201-15002727	0.84884	0.837446	0.855973	0.85717
A930005H10Rik	68161	chr3:115584497-115590977	0.538117	0.549226	0.560714	0.6
Aadac	67758	chr3:59835710-59844079	0.755814	0.774444	0.774459	0.789733
Aadacl2	639634	chr3:59810665-59829342	0.873708	0.862131	0.870288	0.881973
Abca4	11304	chr3:121747378-121882979	0.830402	0.820369	0.836912	0.832732
Abcd3	19299	chr3:121461828-121518133	0.638228	0.654481	0.628226	0.678919
Abhd18	269423	chr3:40698199-40740229	0.822847	0.80449	0.815921	0.826959
Acad9	229211	chr3:35964922-35991779	0.81854	0.787451	0.826012	0.790813
Acadm	11364	chr3:153585317-153607607	0.710423	0.71631	0.704942	0.75051
Acp6	66659	chr3:96962700-96980499	0.725211	0.715573	0.734165	0.745202
Actl6a	56456	chr3:32607468-32625893	0.721799	0.641219	0.674964	0.714921
Actrt3	76652	chr3:30495995-30498792	0.733607	0.716917	0.696186	0.698065
Adad1	21744	chr3:36962578-37010434	0.830836	0.812888	0.824112	0.81105
Adam15	11490	chr3:89143562-89153932	0.632546	0.607682	0.648936	0.628378
Adam30	71078	chr3:97964557-97968092	0.891499	0.882997	0.894716	0.887495
Adamtsl4	229595	chr3:95480125-95491840	0.700755	0.708897	0.743601	0.731651
Adar	56417	chr3:89534640-89557377	0.851496	0.84821	0.86808	0.865495
Adgrl2	99633	chr3:148478550-148617599	0.871472	0.869471	0.873462	0.872103
Adgrl4	170757	chr3:151100846-151208045	0.775454	0.752796	0.785446	0.759714
Adh1	11522	chr3:137940609-137953655	0.5	0.41612	0.562567	0.480832
Adh4	26876	chr3:138078461-138093856	0.691625	0.724942	0.69598	0.751409
Adh5	11532	chr3:138106057-138118463	0.520069	0.544074	0.528349	0.557761
Adh6-ps1	639769	chr3:138037085-138051255	0.625995	0.766211	0.669211	0.804657
Adh6a	69117	chr3:137976250-137994098	0.917909	0.913698	0.916512	0.908452
Adh7	11529	chr3:137880737-137895006	0.565545	0.547428	0.543827	0.566249
Adora3	11542	chr3:105707339-105711846	0.777909	0.77376	0.799895	0.81685
Agl	77559	chr3:116442917-116511084	0.823529	0.812683	0.813354	0.817632
Agtr1b	11608	chr3:20213395-20266099	0.753429	0.725678	0.756381	0.732867
Ahcyl1	229709	chr3:107466038-107499466	0.69979	0.661599	0.686664	0.707395
AI115009	99542	chr3:152329877-152344396	0.572927	0.539894	0.54955	0.577407
AI504432	229694	chr3:106842422-106857240	0.759412	0.744778	0.76772	0.741716
AI606473	99686	chr3:153993785-153997651	0.0314484	0.0303298	0.0312192	0.0442948
Aimp1	13722	chr3:132323462-132346843	0.825936	0.822151	0.83004	0.827474
Ak5	229949	chr3:152125779-152331104	0.780953	0.764805	0.780231	0.774075
Aknad1	329738	chr3:108542576-108585227	0.816005	0.81868	0.82966	0.830918
Alg14	66789	chr3:120994735-121064929	0.816234	0.816051	0.817218	0.815212
Alg5	66248	chr3:54539461-54553717	0.804823	0.778426	0.798929	0.821372
Alpk1	71481	chr3:127373228-127483445	0.743933	0.735554	0.768038	0.794991
Alx3	11694	chr3:107397949-107408793	0.26349	0.262139	0.290899	0.297801
Amigo1	229715	chr3:107989207-107995204	0.615684	0.592539	0.628769	0.667521
Ampd1	229665	chr3:102877937-102903643	0.839986	0.830798	0.858994	0.830721
Ampd2	109674	chr3:107876980-107889584	0.659024	0.644532	0.669574	0.650276
Amy1	11722	chr3:113258870-113277680	0.748168	0.780599	0.736068	0.781266
Amy2b	545562	chr3:112950574-112959645	0.796537	0.755528	0.795082	0.797619
Ank2	109676	chr3:126624525-126701370	0.878136	0.884325	0.88431	0.869117
Ankrd13c	433667	chr3:157610430-157669801	0.715672	0.687475	0.686374	0.704841
Ankrd34a	545554	chr3:96400559-96403701	0.11935	0.129997	0.158824	0.158782
Ankrd35	213121	chr3:96474054-96494957	0.645689	0.618528	0.631963	0.644623
Ankrd50	99696	chr3:38348183-38383738	0.813946	0.830799	0.827481	0.847173
Ankub1	242037	chr3:57471344-57496459	0.875128	0.882457	0.889192	0.891744
Anp32e	66471	chr3:95733180-95751310	0.75395	0.717848	0.708683	0.74812
Anxa5	11747	chr3:36347846-36374809	0.727701	0.741374	0.730122	0.736093
Anxa9	71790	chr3:95100016-95111098	0.730094	0.729458	0.740315	0.762961
Ap1ar	211556	chr3:127510183-127540410	0.779624	0.765031	0.74751	0.751881
Ap4b1	67489	chr3:103613440-103625948	0.760251	0.7625	0.766092	0.776403
Aph1a	226548	chr3:95697844-95702515	0.38948	0.390411	0.45332	0.434806
Apoa1bp	246703	chr3:87860445-87862417	0.288006	0.275466	0.257993	0.301268
Arfip1	99889	chr3:84300015-84386547	0.821158	0.822225	0.826614	0.838361
Arhgap29	214137	chr3:121656244-121719071	0.66792	0.653817	0.661088	0.692044
Arhgef11	213498	chr3:87422673-87541955	0.901696	0.904246	0.912687	0.909979
Arhgef2	16800	chr3:88425028-88451974	0.754879	0.744222	0.754151	0.768505
Arhgef26	622434	chr3:62142699-62266143	0.755551	0.736848	0.765468	0.760176
Arhgef38	77669	chr3:132822495-132897853	0.823304	0.802868	0.817014	0.805954
Arl14	71619	chr3:69026341-69027540	0.585153	0.610619	0.625935	0.625
Armc1	74252	chr3:19032144-19063065	0.754264	0.750397	0.749308	0.782711
Arnt	11863	chr3:95238312-95301161	0.810804	0.793996	0.813332	0.820081
Arsj	271970	chr3:126066770-126143292	0.771521	0.747452	0.774488	0.754974
Asb17	66772	chr3:153507211-153516579	0.840928	0.818332	0.851495	0.841843
Asb17os	72317	chr3:153513338-153515388	0.867672	0.834087	0.876652	0.856269
Ash1l	192195	chr3:88769734-88883297	0.902636	0.906407	0.919872	0.917273
Asic5	58170	chr3:81800844-81825155	0.825304	0.834804	0.749811	0.822496
Atp11b	76295	chr3:35653060-35755198	0.866492	0.855053	0.855296	0.876541
Atp1a1	11928	chr3:101380142-101408630	0.749793	0.751544	0.767331	0.781665
Atp5f1	11950	chr3:105745596-105763166	0.460584	0.38736	0.3778	0.415394
Atp8b2	54667	chr3:89743403-89767254	0.74576	0.734626	0.769828	0.7678
Atxn7l2	72522	chr3:108005146-108013445	0.667607	0.67304	0.693912	0.697159
B3galnt1	26879	chr3:69377841-69402882	0.746436	0.712491	0.73587	0.750134
Bank1	242248	chr3:135716328-135989030	0.830324	0.815142	0.83257	0.814092
Bbs12	241950	chr3:37211476-37220373	0.643672	0.632949	0.669846	0.659444
Bbs7	71492	chr3:36472065-36512311	0.826017	0.815269	0.835676	0.839695
BC021767	545551	chr3:94464511-94471074	0.807619	0.795016	0.825752	0.814276
BC028528	229600	chr3:95688896-95695853	0.719572	0.728814	0.773799	0.781466
BC107364	329716	chr3:96237711-96256229	0.532483	0.538961	0.524194	0.540377
Bcan	12032	chr3:87791453-87804278	0.2	0.190636	0.229025	0.241285
Bcar3	29815	chr3:122122698-122233100	0.712093	0.70879	0.719979	0.728599
Bcas2	68183	chr3:102975634-102983077	0.632901	0.615567	0.64969	0.645754
Bche	12038	chr3:73439731-73512337	0.765052	0.761801	0.781014	0.781622
Bcl10	12042	chr3:145587226-145597328	0.657959	0.607347	0.638615	0.642385
Bcl2l15	229672	chr3:103636619-103642571	0.875	0.857724	0.90681	0.899601
Bcl9	77578	chr3:97007585-97031287	0.846465	0.837881	0.859199	0.850346
Bdh2	69772	chr3:134944185-134967389	0.816162	0.819669	0.835439	0.830517
Bglap3	12095	chr3:88172538-88173753	0.913706	0.905702	0.930283	0.92804
Bhlhe22	59058	chr3:17954325-17957514	0.0494524	0.0372844	0.0381741	0.0580887
Bmpr1b	12167	chr3:141500100-141594552	0.781318	0.761574	0.786699	0.773842
Bnipl	171388	chr3:95045215-95055115	0.918665	0.918871	0.924774	0.921046
C030034L19Rik	320088	chr3:9403078-9413903	0.820445	0.821711	0.839908	0.817147
C130079G13Rik	229333	chr3:59729136-59741871	0.843521	0.854626	0.829077	0.855769
C2cd4d	271944	chr3:94166366-94168489	0.189576	0.162173	0.135714	0.182016
C920021L13Rik	100042889	chr3:95675445-95693016	0.467661	0.446049	0.439024	0.47837
Camk2d	108058	chr3:126299869-126549244	0.837802	0.829386	0.833326	0.839327
Capza1	12340	chr3:104625703-104667423	0.78898	0.781011	0.759098	0.7915
Car1	12346	chr3:14766214-14778460	0.765903	0.793757	0.768608	0.803287
Car13	71934	chr3:14641727-14663002	0.742677	0.719226	0.738917	0.74768
Car14	23831	chr3:95701723-95708562	0.405201	0.424039	0.467958	0.492026
Car2	12349	chr3:14886426-14900770	0.56234	0.542188	0.561252	0.615047
Car3	12350	chr3:14863538-14872373	0.449873	0.523505	0.360726	0.508543
Casp6	12368	chr3:129604333-129617030	0.732227	0.707542	0.733924	0.737388
Casq2	12373	chr3:101890378-101950435	0.863389	0.851547	0.870065	0.860364
Ccbl2	229905	chr3:142364012-142407875	0.631591	0.609145	0.593537	0.595608
Ccdc109b	66815	chr3:129617878-129673124	0.788987	0.768982	0.820943	0.81443
Ccdc144b	241943	chr3:35906169-35952469	0.822958	0.818346	0.833351	0.837278
Ccdc169	320604	chr3:54941261-54976858	0.824079	0.811233	0.829549	0.819352
Ccdc39	51938	chr3:33711283-33743232	0.745365	0.725592	0.757607	0.763416
Ccna1	12427	chr3:54849391-54858977	0.782307	0.742975	0.710015	0.691405
Ccna2	12428	chr3:36463787-36470918	0.402397	0.310298	0.289121	0.334254
Ccnl1	56706	chr3:65750073-65762147	0.437513	0.432444	0.461096	0.467005
Cct3	12462	chr3:88101057-88125688	0.735149	0.731798	0.760963	0.75623
Cd101	630146	chr3:100797452-100833418	0.818936	0.807636	0.828581	0.817516
Cd160	54215	chr3:96602686-96618444	0.712973	0.715143	0.737802	0.730046
Cd1d1	12479	chr3:86799758-86803262	0.397969	0.370213	0.38631	0.348498
Cd1d2	12480	chr3:86790508-86793454	0.653614	0.667653	0.677895	0.724208
Cd2	12481	chr3:101079831-101091862	0.786441	0.763544	0.801869	0.789642
Cd53	12508	chr3:106561779-106593067	0.721354	0.72988	0.769392	0.736987
Cd5l	11801	chr3:87161803-87174996	0.84245	0.8192	0.840892	0.852508
Cdc14a	229776	chr3:115975471-116126950	0.830094	0.825624	0.828014	0.837026
Cdc42se1	57912	chr3:95032346-95040346	0.555271	0.555178	0.58283	0.570961
Celf3	78784	chr3:94282217-94296120	0.650985	0.656894	0.63439	0.625633
Celsr2	53883	chr3:108193766-108218412	0.844317	0.836688	0.845267	0.837321
Cenpe	229841	chr3:134875527-134936504	0.898741	0.88235	0.888655	0.890316
Cept1	99712	chr3:106305178-106350720	0.596679	0.575725	0.583776	0.62598
Cers2	76893	chr3:95119174-95127490	0.220169	0.206983	0.190877	0.222222
Cetn4	207175	chr3:37207549-37211368	0.556586	0.515544	0.59589	0.591205
Cfi	12630	chr3:129539657-129578246	0.753787	0.76069	0.75357	0.754305
Cgn	70737	chr3:94563991-94590437	0.754975	0.73983	0.770103	0.782017
Chd1l	68058	chr3:97364671-97414113	0.83674	0.83384	0.841573	0.850711
Chia1	81600	chr3:105916300-105935034	0.717383	0.695652	0.751266	0.742986
Chil3	12655	chr3:105950472-105970482	0.707224	0.698917	0.785235	0.74837
Chil4	104183	chr3:106004409-106022397	0.715141	0.705146	0.78838	0.764567
Chil5	229687	chr3:105819837-105835813	0.813478	0.802125	0.863818	0.815085
Chil6	229688	chr3:106190302-106209100	0.734004	0.711082	0.772078	0.740097
Chmp4c	66371	chr3:10366973-10391005	0.758592	0.766182	0.774389	0.767648
Chrnb2	11444	chr3:89557370-89568554	0.703261	0.683743	0.708261	0.699839
Chtop	66511	chr3:90302461-90313420	0.542542	0.536746	0.500631	0.585372
Ciart	229599	chr3:95682428-95686151	0.348354	0.369352	0.34016	0.400728
Cisd2	67006	chr3:135069376-135086397	0.690484	0.635369	0.711856	0.746067
Cks1b	54124	chr3:89219394-89222213	0.555732	0.525843	0.51696	0.519373
Clca1	23844	chr3:144667501-144695740	0.798246	0.781131	0.799126	0.775831
Clca2	229933	chr3:144733229-144762005	0.849963	0.836593	0.847917	0.831253
Clca3a1	12722	chr3:144392641-144423941	0.821592	0.808265	0.822358	0.818312
Clca3a2	80797	chr3:144459523-144482458	0.854429	0.841763	0.84624	0.840459
Clca3b	229927	chr3:144485587-144512266	0.800447	0.798462	0.801616	0.793021
Clca4a	99663	chr3:144615450-144638009	0.829673	0.806193	0.82542	0.819816
Clca4b	99709	chr3:144573885-144595493	0.808106	0.770441	0.799052	0.778256
Clca4c-ps	622139	chr3:144542286-144558975	0.816636	0.807054	0.827121	0.803731
Clcc1	229725	chr3:108456831-108481758	0.80181	0.774169	0.796531	0.805565
Cldn11	18417	chr3:31048842-31063248	0.761693	0.720562	0.752936	0.737212
Clk2	12748	chr3:88968717-88981009	0.718995	0.679071	0.68254	0.734694
Clk2-scamp3	105943584	chr3:88968717-88986692	0.647438	0.617921	0.637565	0.663889
Clrn1	229320	chr3:58647950-58689134	0.811856	0.811862	0.825667	0.806206
Cnn3	71994	chr3:121129459-121161123	0.539697	0.537142	0.569819	0.618327
Cog6	67542	chr3:52786045-52821145	0.827316	0.823646	0.831405	0.832622
Col11a1	12814	chr3:113733458-113923674	0.745117	0.721978	0.750254	0.737943
Col24a1	71355	chr3:144955436-145214975	0.842828	0.833196	0.848086	0.845661
Col25a1	77018	chr3:129883763-130302801	0.837855	0.829647	0.849805	0.844183
Commd2	52245	chr3:57448271-57455606	0.604954	0.601786	0.593159	0.621129
Cp	12870	chr3:19857054-19892998	0.649041	0.616317	0.63749	0.613826
Cpa3	12873	chr3:20115515-20142080	0.804161	0.779289	0.812688	0.780346
Cpb1	76703	chr3:20149378-20174655	0.768458	0.75245	0.769521	0.748624
Crabp2	12904	chr3:87752615-87757294	0.243608	0.245856	0.246154	0.254395
Crct1	74175	chr3:92818127-92819608	0.21875	0.19661	0.226524	0.223801
Creb3l4	78284	chr3:90041420-90046472	0.823603	0.830701	0.855206	0.856713
Crh	12918	chr3:19593401-19595396	0.137606	0.118084	0.116745	0.136208
Crnn	381457	chr3:92948709-92953393	0.884153	0.862767	0.858513	0.889841
Crtc2	74343	chr3:90058203-90068047	0.598407	0.6012	0.606777	0.613833
Cryz	12972	chr3:154259675-154286146	0.794278	0.755488	0.772018	0.765272
Csde1	229663	chr3:102824469-102862109	0.663051	0.635446	0.649863	0.6883
Csf1	12977	chr3:107543966-107563387	0.696833	0.674067	0.702979	0.706302
Ctbs	74245	chr3:146113431-146128812	0.716037	0.631005	0.655619	0.685107
Cth	107869	chr3:157557212-157588027	0.702851	0.691477	0.66853	0.685556
Ctsk	13038	chr3:95303132-95313309	0.895384	0.886868	0.892473	0.888312
Ctso	229445	chr3:81736523-81760647	0.743772	0.739531	0.807229	0.810472
Ctss	13040	chr3:95330708-95360327	0.869415	0.860419	0.884978	0.871043
Cttnbp2nl	80281	chr3:104804833-104855871	0.794901	0.795223	0.816971	0.820006
Cxxc4	319478	chr3:133899459-133925053	0.594766	0.569786	0.579791	0.590099
Cyb561d1	72023	chr3:107998689-108003752	0.637183	0.633821	0.656509	0.652582
Cym	229697	chr3:107014213-107024650	0.837542	0.839297	0.833016	0.839224
Cyp2u1	71519	chr3:130993409-131006145	0.618954	0.633684	0.572682	0.649965
Cyp7b1	13123	chr3:17971950-18143338	0.796356	0.836711	0.804521	0.865835
Cyr61	16007	chr3:145309935-145312949	0.421542	0.395058	0.438316	0.440072
D030025E07Rik	402774	chr3:127819933-127934523	0.780622	0.763949	0.778088	0.777108
D3Ertd254e	241944	chr3:36050002-36069263	0.77135	0.742761	0.76179	0.75019
D3Ertd751e	73852	chr3:41546540-41562861	0.734375	0.727367	0.735964	0.758075
D930015E06Rik	229473	chr3:83702209-83844083	0.802378	0.793035	0.802592	0.800149
Dap3	65111	chr3:88724725-88754204	0.791072	0.778094	0.787799	0.797273
Dapp1	26377	chr3:137593971-137644513	0.780256	0.766281	0.766537	0.767743
Dbt	13171	chr3:116215997-116252899	0.813122	0.805103	0.816464	0.817919
Dclk1	13175	chr3:55046448-55275239	0.796849	0.776175	0.807854	0.793328
Dclk2	70762	chr3:86590072-86724806	0.804996	0.78585	0.7923	0.798148
Dclre1b	140917	chr3:103604528-103613310	0.487702	0.492103	0.489026	0.49369
Dcst1	77772	chr3:89154141-89169175	0.736048	0.745914	0.751596	0.757123
Dcun1d1	114893	chr3:35791027-35831888	0.658108	0.619464	0.63794	0.64633
Ddah1	69219	chr3:145421656-145557241	0.813108	0.813041	0.814458	0.815396
Ddit4l	73284	chr3:137286636-137291296	0.517843	0.493585	0.465626	0.470992
Ddx20	53975	chr3:105481380-105490489	0.64536	0.555681	0.588029	0.63095
Dennd2c	329727	chr3:102931479-102973656	0.863698	0.855844	0.868941	0.863614
Dennd2d	72121	chr3:106285349-106305948	0.704425	0.684528	0.709429	0.698258
Dennd4b	229541	chr3:90070436-90084587	0.918241	0.915751	0.930162	0.928553
Depdc1a	76131	chr3:159158397-159192919	0.800369	0.769627	0.767602	0.793218
Dhx36	72162	chr3:62272564-62310910	0.792826	0.746501	0.775445	0.771977
Dkk2	56811	chr3:131748256-131843268	0.73546	0.71056	0.731399	0.723217
Dnajb14	70604	chr3:137530639-137571895	0.829683	0.812198	0.823931	0.831443
Dnajb4	67035	chr3:151846835-151856809	0.49547	0.462969	0.457967	0.47889
Dnajc19	67713	chr3:33976207-33980276	0.282272	0.282291	0.280645	0.338945
Dnajc5b	66326	chr3:19408595-19510862	0.744734	0.736374	0.739855	0.731863
Dnase2b	56629	chr3:146244337-146278562	0.569791	0.579082	0.549473	0.56745
Dnttip2	99480	chr3:121977332-121988189	0.700099	0.664519	0.715152	0.70273
Dph5	69740	chr3:115591101-115632241	0.846079	0.844344	0.837995	0.841573
Dpyd	99586	chr3:118265096-119135836	0.830751	0.838398	0.848397	0.858301
Dram2	67171	chr3:106350716-106378259	0.690663	0.665226	0.673171	0.704307
E130311K13Rik	329659	chr3:63718618-63733307	0.784304	0.712521	0.775694	0.788457
E2f5	13559	chr3:14578671-14606309	0.678163	0.626424	0.675031	0.677217
Ecm1	13601	chr3:95538071-95543492	0.860148	0.869379	0.884805	0.874957
Ect2	13605	chr3:26996144-27052776	0.826779	0.809392	0.834262	0.841265
Efna1	13636	chr3:89075652-89083567	0.282036	0.302862	0.261203	0.287111
Efna3	13638	chr3:89118873-89126801	0.13095	0.153274	0.145503	0.161975
Efna4	13639	chr3:89137315-89141950	0.625316	0.59799	0.649445	0.67413
Egf	13645	chr3:129380495-129428004	0.879068	0.879503	0.889483	0.8842
Egfem1	75740	chr3:28981499-29589978	0.795104	0.771402	0.801317	0.778437
Eif2a	229317	chr3:58329743-58361423	0.810531	0.782458	0.764999	0.762154
Eif4e	13684	chr3:138189155-138222660	0.578598	0.552777	0.59375	0.603803
Eif5a2	208691	chr3:28680233-28697768	0.7196	0.674116	0.694954	0.717833
Elf2	69257	chr3:51056642-51144566	0.689696	0.67361	0.692738	0.709845
Elovl6	170439	chr3:129235304-129341411	0.732643	0.710847	0.727317	0.703481
Emcn	59308	chr3:137004042-137094033	0.824917	0.808793	0.828492	0.811921
Enpep	13809	chr3:128972095-129035667	0.816327	0.800522	0.804408	0.815288
Ensa	56205	chr3:95428902-95434415	0.457916	0.333098	0.404092	0.396903
Eps8l3	99662	chr3:107680148-107695818	0.856934	0.856743	0.872545	0.869259
Erich3	209601	chr3:154374097-154411976	0.801347	0.780715	0.814436	0.789398
Erich6	545527	chr3:58420222-58441129	0.733262	0.721425	0.742353	0.749076
Etfdh	66841	chr3:79407710-79432689	0.716589	0.703839	0.711635	0.737325
Etnppl	71760	chr3:130320493-130338668	0.802123	0.811624	0.837926	0.848552
Etv3	27049	chr3:87329500-87344080	0.716549	0.71298	0.710815	0.713038
Exosc8	69639	chr3:54532601-54539286	0.439918	0.384615	0.397795	0.445359
Exosc9	50911	chr3:36451528-36464649	0.729474	0.68408	0.75903	0.732688
Extl2	58193	chr3:115710367-115731934	0.785913	0.755774	0.780426	0.790367
F3	14066	chr3:121426455-121437970	0.719405	0.709292	0.704732	0.724774
F630111L10Rik	320463	chr3:58950218-58957550	0.850995	0.839848	0.868137	0.865975
Fabp12	75497	chr3:10244209-10301183	0.776333	0.765769	0.777056	0.773323
Fabp2	14079	chr3:122597990-122602424	0.594785	0.571531	0.576322	0.55741
Fabp4	11770	chr3:10204343-10208576	0.698141	0.750831	0.7261	0.762905
Fabp5	16592	chr3:10012585-10016610	0.401916	0.366075	0.407883	0.430271
Fabp9	21884	chr3:10193624-10197283	0.942876	0.946975	0.955196	0.942857
Fam102b	329739	chr3:108773915-108830525	0.79701	0.780195	0.796551	0.794615
Fam160a1	229488	chr3:85463985-85550131	0.869136	0.874432	0.891412	0.889034
Fam189b	68521	chr3:88987147-88993211	0.738648	0.742991	0.755912	0.765094
Fam198b	68659	chr3:79689852-79750200	0.814346	0.807749	0.814282	0.80719
Fam19a3	329731	chr3:104570323-104580465	0.674926	0.647528	0.681885	0.645479
Fam212b	109050	chr3:105508376-105523760	0.782211	0.783994	0.785164	0.798903
Fam46c	74645	chr3:100275459-100293115	0.706082	0.67263	0.691323	0.684345
Fam63a	75007	chr3:95086857-95100086	0.423372	0.411664	0.408244	0.435053
Fam73a	215708	chr3:151936424-152003371	0.852399	0.836797	0.863302	0.863573
Fat4	329628	chr3:38785862-38910905	0.778194	0.753556	0.769947	0.757637
Fbxw7	50754	chr3:84619499-84783120	0.848833	0.852347	0.850414	0.860455
Fcgr1	14129	chr3:96086832-96097892	0.726738	0.710931	0.778945	0.756296
Fcrl1	229499	chr3:87180309-87196055	0.780638	0.761894	0.788632	0.766453
Fcrl5	329693	chr3:87239704-87271446	0.82374	0.81448	0.823485	0.833303
Fcrls	80891	chr3:87054887-87067446	0.811899	0.79377	0.804734	0.800374
Fdps	110196	chr3:88897510-88905889	0.570026	0.511816	0.538633	0.50492
Fga	14161	chr3:82830075-82837539	0.301482	0.250797	0.290064	0.2596
Fgb	110135	chr3:82846168-82853785	0.446497	0.442322	0.482628	0.481679
Fgf2	14173	chr3:37247575-37303752	0.790406	0.771161	0.767247	0.775761
Fgg	99571	chr3:82811646-82818978	0.270232	0.252227	0.214118	0.205892
Fhdc1	229474	chr3:84246118-84284361	0.700596	0.683729	0.703126	0.71425
Flad1	319945	chr3:89206595-89215785	0.625681	0.625607	0.63356	0.641097
Flg2	229574	chr3:93001195-93025298	0.861132	0.860704	0.838483	0.839498
Fmo5	14263	chr3:97432727-97459210	0.589634	0.668087	0.597279	0.67377
Fnbp1l	214459	chr3:122241637-122322632	0.765175	0.754001	0.76955	0.78978
Fndc3b	72007	chr3:27315084-27609361	0.812685	0.806186	0.82423	0.81787
Fndc7	320181	chr3:108656596-108692926	0.845087	0.841954	0.856598	0.858517
Fnip2	329679	chr3:79259893-79371601	0.802562	0.797737	0.803146	0.791962
Foxo1	56458	chr3:52072259-52154031	0.63004	0.617272	0.620026	0.65312
Fpgt	75540	chr3:154747883-154756342	0.628558	0.609228	0.633756	0.65237
Frem2	242022	chr3:53317860-53461277	0.788255	0.77494	0.79906	0.800014
Frrs1	20321	chr3:116564598-116606668	0.858495	0.845844	0.857449	0.859276
Fstl5	213262	chr3:75878483-76513927	0.76024	0.74144	0.784725	0.763236
Fubp1	51886	chr3:151873422-151899794	0.604966	0.563388	0.569298	0.638841
Fxr1	14359	chr3:33919001-33968266	0.77182	0.757885	0.78834	0.798144
Gabpb2	213054	chr3:94985690-95021864	0.767463	0.768897	0.761342	0.768168
Gar1	68147	chr3:129527830-129534314	0.416037	0.340232	0.320049	0.350032
Gatad2b	229542	chr3:90145576-90162042	0.928121	0.921408	0.926204	0.933177
Gatb	229487	chr3:85378051-85458392	0.845913	0.839663	0.851101	0.855134
Gba	14466	chr3:89006847-89012888	0.80472	0.844629	0.857096	0.849141
Gbp2	14469	chr3:142283627-142300972	0.860958	0.85633	0.855962	0.836029
Gbp2b	14468	chr3:142257811-142282140	0.803833	0.814089	0.854733	0.8489
Gbp3	55932	chr3:142223460-142236176	0.766141	0.750852	0.775083	0.784957
Gbp5	229898	chr3:142159898-142185308	0.803213	0.795609	0.825333	0.807956
Gbp7	229900	chr3:142193300-142213115	0.760009	0.749045	0.776941	0.780718
Gclm	14630	chr3:121948475-121970133	0.612781	0.567875	0.565064	0.604865
Gdap2	14547	chr3:99966386-100010912	0.810299	0.796775	0.823867	0.812722
Gfm1	28030	chr3:67234037-67278990	0.842724	0.839904	0.848427	0.856772
Ghsr	208188	chr3:27270273-27276932	0.357447	0.314801	0.326547	0.354207
Gimd1	433653	chr3:132293155-132307613	0.787344	0.809754	0.794586	0.782984
Gipc2	54120	chr3:151756805-151828864	0.783818	0.764722	0.78689	0.786029
Gja5	14613	chr3:96836325-96857557	0.827297	0.819796	0.831886	0.824529
Gja8	14616	chr3:96717489-96729974	0.840034	0.841551	0.861494	0.843078
Glmp	56700	chr3:88128945-88132553	0.740496	0.742591	0.717935	0.743164
Glrb	14658	chr3:80647521-80717536	0.780471	0.760768	0.762415	0.761816
Glt28d2	320302	chr3:85673768-85691440	0.740402	0.730869	0.756283	0.772074
Gm10636	100038607	chr3:146030117-146041908	0.871593	0.868327	0.87103	0.869036
Gm10696	100043188	chr3:93978334-93982115	0.78327	0.80117	0.74424	0.7625
Gm10731	100039043	chr3:40657398-40659207	0.93311	0.953757	0.946593	0.942029
Gm10745	100038545	chr3:11823229-11844359	0.816573	0.787837	0.814921	0.804418
Gm11548	329623	chr3:36398726-36405731	0.820225	0.807038	0.809879	0.803217
Gm11549	100503068	chr3:36413979-36420367	0.617999	0.557884	0.600753	0.651987
Gm12440	102634753	chr3:98853745-98857665	0.820541	0.8	0.841876	0.812287
Gm12522	100038453	chr3:108182195-108186659	0.600199	0.608896	0.569272	0.621063
Gm128	229588	chr3:95040842-95045031	0.722194	0.724138	0.765363	0.784722
Gm1527	385263	chr3:28791539-28825646	0.768826	0.753359	0.806793	0.779957
Gm15417	545539	chr3:89195786-89202701	0.0324145	0.0377488	0.0301305	0.0405943
Gm15441	100038464	chr3:96359691-96370724	0.423849	0.443356	0.494199	0.523512
Gm15471	100503157	chr3:103607052-103612363	0.873585	0.883354	0.89622	0.889299
Gm16325	100286843	chr3:146304896-146314679	0.861572	0.871135	0.877836	0.868913
Gm1647	381452	chr3:68935155-68961099	0.819338	0.816593	0.791945	0.803755
Gm1653	381482	chr3:148937701-148942944	0.843223	0.840025	0.824104	0.842387
Gm16740	100504029	chr3:95021379-95030580	0.519308	0.517182	0.522045	0.554099
Gm17359	100233207	chr3:79149298-79268050	0.850179	0.848475	0.85427	0.858567
Gm19710	100503469	chr3:89802682-89805247	0.320213	0.322797	0.301832	0.381481
Gm2011	100039027	chr3:40650921-40679531	0.839795	0.834534	0.826485	0.829508
Gm20356	100504692	chr3:73813141-73821199	0.772338	0.759894	0.775148	0.755583
Gm20750	622124	chr3:52710678-52731588	0.852026	0.868872	0.889082	0.877168
Gm20752	624759	chr3:158739328-158971044	0.725722	0.707548	0.734297	0.704426
Gm20754	626082	chr3:72870273-73398752	0.795379	0.783521	0.809286	0.792537
Gm20755	626410	chr3:37797735-37891650	0.797996	0.797308	0.791554	0.77514
Gm21949	100505386	chr3:67696142-68430404	0.779266	0.761417	0.771184	0.761104
Gm2447	329639	chr3:52543646-52580576	0.847632	0.837384	0.845905	0.835477
Gm29811	101243624	chr3:132505166-132541560	0.815031	0.80522	0.812385	0.808445
Gm3143	100041108	chr3:34598562-34615584	0.866176	0.86851	0.877259	0.863864
Gm38509	102638436	chr3:34670997-34681268	0.766965	0.736304	0.769997	0.76697
Gm4349	100043305	chr3:95231271-95235007	0.429553	0.413094	0.365265	0.400508
Gm4858	229571	chr3:92872745-92879427	0.766088	0.731682	0.71669	0.700384
Gm4861	229862	chr3:137213009-137215586	0.840259	0.826045	0.825696	0.823781
Gm5105	329763	chr3:137711725-137730352	0.784267	0.771169	0.769102	0.764813
Gm5148	381438	chr3:37613112-37623282	0.544604	0.513504	0.530414	0.528196
Gm5150	381484	chr3:15848070-15906332	0.711411	0.690177	0.731206	0.721319
Gm5538	433597	chr3:59533708-59556319	0.775918	0.753832	0.77619	0.769668
Gm5544	433632	chr3:97734096-97770941	0.717021	0.717996	0.732344	0.739097
Gm5547	433637	chr3:105618485-105620277	0.729919	0.770379	0.778409	0.789407
Gm5712	435755	chr3:129136591-129137630	0.869048	0.882199	0.890196	0.874837
Gm6194	620966	chr3:8461387-8463098	0.914611	0.925698	0.924517	0.933962
Gm6260	621809	chr3:143333856-143375107	0.833119	0.817082	0.835255	0.825235
Gm6300	622229	chr3:14363117-14374239	0.776485	0.775421	0.783967	0.769185
Gm6602	625585	chr3:111684821-111884919	0.775183	0.760682	0.812111	0.798723
Gm6634	625901	chr3:70576301-70611213	0.780567	0.764491	0.792553	0.779075
Gm6639	625963	chr3:35496074-35565085	0.816149	0.805091	0.817934	0.805317
Gm8234	666680	chr3:58455964-58457963	0.913793	0.927069	0.935032	0.928954
Gm8298	666803	chr3:59664973-59681235	0.830776	0.829851	0.828176	0.8115
Gm9054	668224	chr3:95789433-95790890	0.112512	0.0909091	0.112847	0.100901
Gm9696	676914	chr3:59756231-59777516	0.876923	0.878477	0.863787	0.876229
Gm9733	751864	chr3:15296551-15332302	0.796403	0.789196	0.794224	0.776095
Gm9833	100041480	chr3:10088277-10092562	0.717054	0.691079	0.834179	0.866097
Gmps	229363	chr3:63780065-63823000	0.756412	0.734244	0.7606	0.77141
Gnai3	14679	chr3:107910193-107949070	0.726308	0.715136	0.728382	0.754063
Gnat2	14686	chr3:107895984-107904348	0.88321	0.873637	0.897916	0.881088
Gnb4	14696	chr3:32482450-32515457	0.832028	0.82509	0.847353	0.832516
Gng5	14707	chr3:146162800-146168507	0.134902	0.124118	0.141221	0.160534
Golim4	73124	chr3:75680105-75760871	0.738083	0.732753	0.739913	0.748407
Golph3l	229593	chr3:95392856-95423169	0.865909	0.87696	0.875487	0.873315
Gon4l	76022	chr3:88639153-88714021	0.878971	0.870119	0.902852	0.901156
Gpatch4	66614	chr3:87847028-87859916	0.744068	0.754445	0.747653	0.763832
Gpr149	229357	chr3:62333885-62409062	0.691004	0.645859	0.681256	0.675522
Gpr160	71862	chr3:30754872-30796116	0.80981	0.790537	0.816575	0.824342
Gpr171	229323	chr3:58900370-58905743	0.668072	0.697052	0.726327	0.717606
Gpr61	229714	chr3:107951239-107957850	0.860297	0.852771	0.866727	0.856777
Gpr87	84111	chr3:58982836-58999026	0.918674	0.914609	0.9217	0.918587
Gpr88	64378	chr3:115952572-115956402	0.204588	0.189056	0.204882	0.251455
Gpr89	67549	chr3:96674989-96709221	0.804169	0.787944	0.803484	0.810292
Gpsm2	76123	chr3:108481556-108525217	0.794038	0.79957	0.804416	0.813348
Gria2	14800	chr3:80495414-80606713	0.737886	0.719637	0.755348	0.752449
Gstcd	67553	chr3:132645515-132754704	0.879604	0.880554	0.885559	0.888084
Gstm1	14862	chr3:107815168-107820891	0.299284	0.29425	0.283917	0.307512
Gstm2	14863	chr3:107784620-107789354	0.525632	0.498708	0.52489	0.485879
Gstm3	14864	chr3:107766614-107772092	0.662023	0.695734	0.696901	0.735383
Gstm4	14865	chr3:107843326-107847774	0.627972	0.622736	0.651896	0.64428
Gstm5	14866	chr3:107698772-107701603	0.511034	0.503226	0.463212	0.532764
Gstm6	14867	chr3:107741766-107746667	0.626948	0.651777	0.686944	0.743448
Gstm7	68312	chr3:107729252-107734663	0.810127	0.817757	0.806744	0.814881
Gtf2b	229906	chr3:142428211-142446569	0.636855	0.635754	0.644074	0.642252
Gucy1a3	60596	chr3:81896349-81949799	0.751742	0.732359	0.770615	0.762104
Gucy1b3	54195	chr3:81835926-81878633	0.684528	0.663072	0.680323	0.681654
Gyg	27357	chr3:20021970-20055015	0.828719	0.80334	0.8306	0.842105
H2afz	51788	chr3:137527451-137529886	0.0346793	0.0335458	0.0311814	0.0573094
Hadh	15107	chr3:130936338-130975019	0.706278	0.700396	0.747637	0.73285
Hao2	56185	chr3:98678442-98697153	0.800385	0.82007	0.815427	0.799562
Hapln2	73940	chr3:87825672-87831433	0.208196	0.188546	0.20094	0.214729
Hax1	23897	chr3:89799368-89802638	0.37714	0.362686	0.363926	0.375664
Hcn3	15168	chr3:88950697-88964079	0.489663	0.475928	0.457763	0.477876
Hdgf	15191	chr3:87710243-87720054	0.323115	0.27716	0.284492	0.290311
Henmt1	66715	chr3:108743475-108763694	0.829482	0.809944	0.831573	0.823608
Hey1	15213	chr3:8663359-8667038	0.204595	0.207456	0.228214	0.239397
Hfe2	69585	chr3:96329108-96333139	0.257143	0.225221	0.156671	0.179343
Hipk1	15257	chr3:103543738-103595198	0.715211	0.720464	0.740101	0.749006
Hist2h2be	319190	chr3:96024995-96027661	0.166667	0.170492	0.225055	0.251925
Hltf	20585	chr3:19957811-20018377	0.870201	0.866633	0.880234	0.879463
Hmgcs2	15360	chr3:98084354-98114661	0.616222	0.609958	0.61518	0.62825
Hnf4g	30942	chr3:3508030-3659800	0.789274	0.787721	0.812877	0.801972
Hormad1	67981	chr3:95363599-95391782	0.915055	0.901994	0.916712	0.913867
Hps3	12807	chr3:19895945-19935310	0.775869	0.772253	0.793674	0.790884
Hrnr	68723	chr3:93123671-93137494	0.843305	0.842185	0.854722	0.852058
Hs2st1	23908	chr3:144094071-144233180	0.846356	0.836991	0.841992	0.851399
Hsd3b1	15492	chr3:98656117-98663717	0.727929	0.739737	0.746437	0.7631
Hsd3b2	15493	chr3:98515030-98528466	0.772783	0.789873	0.813441	0.805075
Hsd3b3	15494	chr3:98545399-98566333	0.60177	0.672368	0.610602	0.632967
Hsd3b5	15496	chr3:98422559-98449457	0.693639	0.791624	0.705141	0.786895
Hsd3b6	15497	chr3:98609427-98618366	0.798129	0.790617	0.812357	0.825296
Hspa4l	18415	chr3:40549535-40594287	0.793459	0.78585	0.802742	0.811672
I830077J02Rik	433638	chr3:105728809-105735582	0.89365	0.879824	0.874532	0.861959
Ifi44	99899	chr3:151393887-151412923	0.842461	0.838987	0.845437	0.84732
Ifi44l	15061	chr3:151421701-151425855	0.788945	0.748171	0.782222	0.753191
Ift80	68259	chr3:68696421-68808492	0.896985	0.891444	0.899347	0.900263
Igsf10	242050	chr3:59120657-59148178	0.836526	0.824499	0.832214	0.837683
Igsf3	78908	chr3:101181048-101266983	0.761562	0.743898	0.752758	0.744983
Il12a	16159	chr3:68495346-68502472	0.774823	0.774467	0.82064	0.811339
Il2	16183	chr3:37019642-37024876	0.889376	0.880899	0.888636	0.867512
Il21	60505	chr3:37121681-37131558	0.822404	0.809651	0.808566	0.797823
Il6ra	16194	chr3:89673246-89717118	0.637536	0.608006	0.641266	0.639095
Il7	16196	chr3:7572028-7613760	0.716431	0.686152	0.701053	0.715859
Ilf2	67781	chr3:90280123-90292301	0.642881	0.628812	0.637574	0.655412
Impa1	55980	chr3:10311956-10331439	0.700316	0.672222	0.667805	0.685933
Insrr	23920	chr3:87600873-87620023	0.545393	0.574393	0.574976	0.588222
Ints12	71793	chr3:132754917-132773949	0.739381	0.722538	0.736262	0.74154
Ints3	229543	chr3:90195302-90237558	0.82994	0.815042	0.826185	0.837549
Intu	380614	chr3:40439689-40508696	0.872292	0.869511	0.883337	0.880369
Iqcj	208426	chr3:67696142-67860515	0.770151	0.749157	0.76526	0.749934
Iqgap3	404710	chr3:87885973-87924970	0.880802	0.884565	0.882248	0.890623
Isg20l2	229504	chr3:87734236-87744608	0.611265	0.589811	0.526837	0.562019
Itga10	213119	chr3:96449507-96468442	0.80677	0.819095	0.85237	0.863675
Ivl	16447	chr3:92374822-92377657	0.728125	0.770349	0.799479	0.821326
Jade1	269424	chr3:41359656-41420786	0.603836	0.594519	0.593295	0.621775
Jtb	23922	chr3:90035519-90039762	0.4784	0.425064	0.463377	0.497628
Kcna10	242151	chr3:106986061-106998639	0.770099	0.742849	0.785918	0.759187
Kcna2	16490	chr3:106904485-106917923	0.514286	0.478447	0.485489	0.503281
Kcna3	16491	chr3:106839080-106841047	0.232898	0.194904	0.227331	0.262144
Kcnab1	16497	chr3:64992025-65182147	0.815142	0.810732	0.819161	0.813774
Kcnc4	99738	chr3:107241221-107261816	0.699978	0.668371	0.679941	0.696294
Kcnd3	56543	chr3:105255248-105476920	0.737708	0.718762	0.740854	0.731109
Kcnd3os	78635	chr3:105251108-105255873	0.209026	0.203384	0.208529	0.207732
Kcnmb2	72413	chr3:31801625-32099102	0.771043	0.749985	0.775436	0.761558
Kcnmb3	100502876	chr3:32371243-32390891	0.859287	0.856599	0.871773	0.870552
Kcnn3	140493	chr3:89324086-89476416	0.797179	0.787451	0.812087	0.798685
Kirrel	170643	chr3:86882514-86978669	0.795608	0.781871	0.796399	0.794203
Kpna4	16649	chr3:68876143-68931014	0.70906	0.653136	0.670016	0.719991
Kprp	433619	chr3:92626996-92631169	0.819515	0.84463	0.876563	0.84704
Krtcap2	66059	chr3:89050360-89053651	0.558311	0.531727	0.468617	0.505855
Lamtor2	83409	chr3:88353741-88356849	0.310829	0.329962	0.307646	0.299762
Lamtor3	56692	chr3:137581519-137591726	0.78867	0.729004	0.71496	0.731623
Lamtor5	68576	chr3:107081776-107086999	0.356668	0.296296	0.318758	0.360345
Larp1b	214048	chr3:40754553-40781715	0.604931	0.563147	0.579323	0.589232
Larp7	28036	chr3:127239632-127256267	0.670481	0.652417	0.576352	0.573892
Lce1a1	67127	chr3:92450454-92452229	0.824561	0.777251	0.766667	0.782805
Lce1a2	73722	chr3:92472535-92474237	0.763889	0.826347	0.818681	0.821429
Lce1b	68720	chr3:92459572-92460848	0.762376	0.767196	0.771144	0.752809
Lce1c	73719	chr3:92483169-92484840	0.758242	0.71547	0.69341	0.696165
Lce1d	69611	chr3:92489421-92491132	0.672316	0.755924	0.713499	0.666667
Lce1e	68694	chr3:92511322-92512996	0.880597	0.8867	0.906863	0.860963
Lce1f	67828	chr3:92522618-92524272	0.780247	0.767956	0.767089	0.749263
Lce1g	66195	chr3:92554073-92556260	0.659204	0.723971	0.688889	0.607759
Lce1h	67718	chr3:92567137-92568987	0.757143	0.69708	0.750769	0.712281
Lce1i	76585	chr3:92581132-92582821	0.710914	0.743781	0.735577	0.677003
Lce1j	545547	chr3:92592766-92594436	0.693487	0.607029	0.695652	0.587302
Lce1k	631101	chr3:92610213-92611813	0.787879	0.806306	0.806604	0.78453
Lce1l	73730	chr3:92653871-92655208	0.772727	0.743295	0.765799	0.763838
Lce1m	66203	chr3:92821729-92822982	0.783375	0.748373	0.73201	0.715328
Lce3b	66344	chr3:92736901-92738018	0.544521	0.588235	0.591065	0.580128
Lce3c	94060	chr3:92748408-92749652	0.705202	0.64532	0.698413	0.718391
Lce3d	630994	chr3:92761312-92762496	0.640351	0.690083	0.729008	0.68599
Lce3e	69514	chr3:92770983-92772203	0.630542	0.625899	0.640845	0.643204
Lce6a	78382	chr3:92424007-92425582	0.515909	0.464373	0.494872	0.475877
Lef1	16842	chr3:130815709-130927275	0.820009	0.810741	0.809418	0.803416
Lekr1	624866	chr3:65470150-65490103	0.707271	0.695347	0.724599	0.731011
Lelp1	69332	chr3:91938916-91946676	0.839435	0.800841	0.839321	0.818563
Lhfp	108927	chr3:52845469-53065601	0.806862	0.79193	0.81032	0.805059
Lhx8	16875	chr3:153969258-153993524	0.458613	0.415749	0.476698	0.457271
Lingo4	320747	chr3:94203141-94208423	0.677778	0.675369	0.710239	0.696885
Lix1l	280411	chr3:96405056-96429275	0.812909	0.808536	0.826783	0.816628
Lmna	16905	chr3:88285070-88307274	0.58999	0.602369	0.606747	0.627056
Lmo4	16911	chr3:143851494-143865360	0.684407	0.658341	0.671073	0.694261
LOC100038947	100038947	chr3:15695147-15748487	0.729158	0.707079	0.743616	0.741784
LOC100862268	100862268	chr3:126864223-126871208	0.429725	0.397953	0.516343	0.513838
Lor	16939	chr3:91884193-91887064	0.0245938	0.0166667	0.0221745	0.0299685
Lpar3	65086	chr3:145883925-145949178	0.754019	0.752738	0.760198	0.76992
Lrat	79235	chr3:82696504-82707896	0.573299	0.538531	0.529412	0.579545
Lrba	80877	chr3:86028612-86586616	0.847576	0.842445	0.854647	0.859618
Lrif1	321000	chr3:106524600-106539494	0.495612	0.422828	0.450781	0.489558
Lrig2	269473	chr3:104257906-104315841	0.83537	0.818307	0.826016	0.839518
Lrit3	242235	chr3:129491209-129506948	0.820817	0.817331	0.815619	0.814787
Lrrc31	320352	chr3:30577476-30598765	0.769626	0.778369	0.80068	0.787449
Lrrc34	71827	chr3:30523189-30546740	0.810975	0.795707	0.820354	0.810142
Lrrc39	109245	chr3:116265891-116286052	0.8356	0.842751	0.844926	0.853459
Lrrc40	67144	chr3:157699646-157730054	0.795442	0.746393	0.773612	0.774116
Lrrc7	242274	chr3:157745859-158225185	0.725087	0.700097	0.737262	0.71219
Lrrc71	74485	chr3:87540845-87552545	0.744965	0.75449	0.783857	0.775902
Lrrcc1	71710	chr3:14533788-14568303	0.822342	0.793234	0.824187	0.833197
Lrriq3	74435	chr3:154756398-154857242	0.774722	0.764969	0.797731	0.79588
Lrriq4	68307	chr3:30543429-30571353	0.582013	0.548631	0.563324	0.573806
Lxn	17035	chr3:67261921-67267829	0.797766	0.812034	0.833242	0.848681
Lysmd1	217779	chr3:94938010-94943447	0.607556	0.615858	0.634615	0.625967
Mab21l1	17116	chr3:55586432-55589209	0.143282	0.166259	0.157328	0.14694
Mab21l2	23937	chr3:86349503-86352205	0.0937138	0.0785648	0.0527022	0.0592648
Mab21l3	242125	chr3:101616999-101640146	0.778643	0.778926	0.793165	0.791696
Magi3	99470	chr3:103817188-104024329	0.818879	0.806913	0.814313	0.821722
Maml3	433586	chr3:51491535-51908928	0.818557	0.811134	0.822479	0.822949
Man1a2	17156	chr3:100366127-100489396	0.836096	0.834106	0.848074	0.854845
Manba	110173	chr3:135148575-135234367	0.834197	0.849426	0.850895	0.85902
Mannr	102636083	chr3:29789939-29823113	0.859028	0.850651	0.877182	0.863758
Map9	213582	chr3:82161994-82199190	0.803665	0.795268	0.814958	0.821173
Mbnl1	56758	chr3:60305101-60433672	0.672967	0.68493	0.673799	0.709679
Mccc1	72039	chr3:35858231-35899600	0.85056	0.841181	0.83244	0.842374
Mccc1os	654424	chr3:35898835-35907750	0.475221	0.423412	0.421114	0.452852
Mcl1	17210	chr3:95462643-95467101	0.018677	0.0133094	0.0157178	0.0203377
Mcoln2	68279	chr3:145813138-145858476	0.794379	0.784315	0.796325	0.790923
Mcoln3	171166	chr3:145784755-145803610	0.795519	0.798871	0.81753	0.801653
Mecom	14013	chr3:30135491-30408409	0.790265	0.768741	0.788596	0.780262
Mecom	14013	chr3:29850218-29912126	0.76322	0.745355	0.764538	0.746298
Med12l	329650	chr3:58810900-59122334	0.834731	0.831132	0.836006	0.841132
Mef2d	17261	chr3:87946294-87976013	0.607093	0.587595	0.627402	0.634946
Metap1	75624	chr3:138121924-138152346	0.799702	0.781026	0.820649	0.830628
Mettl14	210529	chr3:123071213-123088908	0.751394	0.757038	0.837575	0.848843
Mex3a	72640	chr3:88336317-88345316	0.394259	0.371762	0.356909	0.404647
Mfn1	67414	chr3:32428404-32478147	0.801219	0.803455	0.815425	0.841302
Mfsd1	66868	chr3:67386690-67408153	0.826489	0.80789	0.81412	0.827933
Mfsd14a	15247	chr3:116334085-116365595	0.698245	0.658954	0.685148	0.708708
Mfsd8	72175	chr3:40622094-40650776	0.798208	0.779119	0.811106	0.813386
Mgarp	67749	chr3:51192335-51200469	0.598793	0.605705	0.586118	0.629014
Mgst2	211666	chr3:51465101-51486596	0.80163	0.797639	0.78556	0.781404
Mlf1	17349	chr3:67178019-67203922	0.730858	0.689043	0.723362	0.72383
Mllt11	56772	chr3:95022466-95032599	0.576627	0.570539	0.584228	0.609101
Mme	17380	chr3:63100017-63187635	0.751325	0.758433	0.779681	0.777981
Mnd1	76915	chr3:83891856-83959708	0.790649	0.772822	0.818104	0.820403
Mov10	17454	chr3:104597750-104621223	0.745807	0.725598	0.750692	0.743942
Mrpl24	67707	chr3:87723466-87727355	0.492966	0.487995	0.457528	0.508133
Mrpl47	74600	chr3:32626419-32635677	0.738569	0.72327	0.750431	0.755272
Mrpl9	78523	chr3:94247258-94252630	0.480301	0.451125	0.503004	0.516974
Mrps21	66292	chr3:95666575-95674542	0.842955	0.826659	0.824848	0.831318
Mrps28	66230	chr3:8802146-8923857	0.871031	0.868148	0.865626	0.871616
Msh4	55993	chr3:153520105-153569102	0.842261	0.837472	0.850144	0.851055
Msto1	229524	chr3:88713538-88717872	0.658095	0.654653	0.633732	0.658748
Mtfr1	67472	chr3:19088221-19120817	0.662424	0.671504	0.64694	0.674854
Mtmr11	194126	chr3:95965893-95975641	0.680646	0.700943	0.692402	0.676138
Mttp	17777	chr3:137752819-137794341	0.789609	0.797982	0.795915	0.794969
Mtx1	17827	chr3:89013003-89018257	0.474818	0.442049	0.473363	0.475763
Muc1	17829	chr3:89032978-89037303	0.770863	0.758499	0.738529	0.738573
Mybphl	68753	chr3:108167829-108182975	0.814748	0.807018	0.841287	0.827781
Mynn	80732	chr3:30501009-30518795	0.688046	0.63973	0.666667	0.678451
Myoz2	59006	chr3:122709124-122737905	0.865205	0.854333	0.856485	0.850654
Naa15	74838	chr3:51219938-51279907	0.762209	0.729461	0.74669	0.781596
Nbea	26422	chr3:55429120-55987623	0.813378	0.783996	0.818782	0.809465
Nceh1	320024	chr3:27081926-27143833	0.749857	0.737736	0.760073	0.770477
Ndst3	83398	chr3:123229084-123322368	0.84525	0.838398	0.825767	0.813813
Ndst4	64580	chr3:125107009-125427904	0.761807	0.739881	0.764721	0.738845
Ndufb5	66046	chr3:32635985-32650481	0.77859	0.742721	0.743514	0.781043
Ndufc1	66377	chr3:51209401-51212877	0.409563	0.369898	0.377179	0.412198
Negr1	320840	chr3:156224758-156979428	0.777292	0.757175	0.780872	0.764207
Nes	18008	chr3:87775015-87784373	0.350139	0.315813	0.342129	0.352352
Neurog2	11924	chr3:127336063-127338549	0.0187345	0.0177207	0.0163732	0.0242792
Nexn	68810	chr3:151899948-151929284	0.707206	0.686837	0.710301	0.712679
Nfkb1	18033	chr3:135247619-135354511	0.842078	0.840934	0.855343	0.862671
Ngf	18049	chr3:102273842-102324936	0.727752	0.708735	0.733849	0.737023
Nhlh2	18072	chr3:101814068-101819415	0.153248	0.137393	0.16056	0.173641
Nhlrc3	212114	chr3:53255918-53267180	0.675039	0.673296	0.695232	0.70851
Nlgn1	192167	chr3:25330763-26230831	0.759973	0.737925	0.768606	0.746864
Nmd3	97112	chr3:69525977-69552968	0.647791	0.588084	0.601628	0.645522
Noct	12457	chr3:51028369-51055576	0.619631	0.571886	0.517353	0.53707
Notch2	18129	chr3:97817461-97954290	0.765842	0.759881	0.764208	0.770211
Npnt	114249	chr3:132544709-132612778	0.845702	0.842265	0.850674	0.857676
Npr1	18160	chr3:90254514-90269788	0.580668	0.578812	0.600858	0.624471
Npy2r	18167	chr3:82342305-82352007	0.720684	0.6964	0.704692	0.696665
Nr1h5	381463	chr3:102743581-102768056	0.84507	0.843785	0.852261	0.840503
Nras	18176	chr3:102862208-102871837	0.621781	0.623171	0.620178	0.656901
Ntng1	80883	chr3:109654675-109946390	0.761958	0.738227	0.768843	0.755445
Ntrk1	18211	chr3:87582166-87599084	0.722158	0.722491	0.740597	0.733743
Nudt17	78373	chr3:96509815-96512483	0.497628	0.445309	0.49609	0.511302
Nudt6	229228	chr3:37303904-37318518	0.637157	0.581843	0.598306	0.598283
Nup210l	77595	chr3:89908054-90015939	0.864891	0.8656	0.872988	0.870039
Oaz3	53814	chr3:94237310-94240573	0.734644	0.712895	0.730435	0.734305
Odf2l	52184	chr3:144781564-144816879	0.826232	0.813145	0.832105	0.82991
Olfm3	229759	chr3:114783883-114828682	0.756537	0.741069	0.751532	0.736809
Olfml3	99543	chr3:103539317-103541924	0.78633	0.818893	0.854005	0.866578
Ostc	66357	chr3:130398835-130412362	0.657431	0.614655	0.666667	0.676587
Otol1	229389	chr3:69811535-69832630	0.807386	0.787599	0.810274	0.792366
Otud7b	229603	chr3:95908450-95965052	0.71852	0.708598	0.734029	0.742328
Ovgp1	12659	chr3:105776720-105790341	0.856525	0.840997	0.874276	0.859534
P2ry1	18441	chr3:60806707-60812904	0.464469	0.432953	0.425065	0.507634
P2ry12	70839	chr3:59020193-59066753	0.877769	0.874076	0.858299	0.862061
P2ry13	74191	chr3:59011814-59014804	0.835052	0.829447	0.86025	0.847914
P2ry14	140795	chr3:58918545-58936384	0.764621	0.758122	0.779592	0.791024
Pabpc4l	241989	chr3:46246119-46251863	0.809505	0.777559	0.794714	0.776483
Pag1	94212	chr3:9687482-9833679	0.834586	0.821754	0.83972	0.834934
Palmd	114301	chr3:116621180-116671870	0.690422	0.713949	0.694698	0.713934
Papss1	23971	chr3:131227732-131306635	0.859385	0.858487	0.857023	0.864625
Paqr6	68957	chr3:88168511-88172463	0.424269	0.410338	0.411571	0.415065
Pbxip1	229534	chr3:89240626-89254874	0.782459	0.794963	0.792169	0.806068
Pcdh10	18526	chr3:45182320-45203520	0.329092	0.306214	0.264338	0.299508
Pcdh18	73173	chr3:49547218-49561238	0.623109	0.600269	0.614268	0.604788
Pdcd10	56426	chr3:75320412-75360774	0.698371	0.679028	0.687355	0.719917
Pde4dip	83679	chr3:97542767-97571937	0.737186	0.734334	0.740528	0.743398
Pde5a	242202	chr3:122432076-122562292	0.831211	0.816328	0.826813	0.830796
Pde7a	18583	chr3:19123109-19165008	0.847925	0.846717	0.846741	0.850339
Pdgfc	54635	chr3:80840338-81017953	0.765237	0.763751	0.772257	0.788098
Pdha2	18598	chr3:140872968-140875319	0.913043	0.914243	0.922532	0.90357
Pdlim5	56376	chr3:141902549-142058660	0.770093	0.768892	0.778817	0.778718
Pdzk1	59020	chr3:96633988-96674849	0.787494	0.777399	0.785537	0.777778
Pear1	73182	chr3:87553019-87572875	0.650268	0.647426	0.660016	0.66007
Pex11b	18632	chr3:96439353-96449304	0.56389	0.535605	0.571979	0.601329
Pex2	19302	chr3:5560188-5576248	0.500762	0.476891	0.477075	0.532685
Pex5l	58869	chr3:32846848-32884001	0.772546	0.750633	0.798918	0.773579
Pfn2	18645	chr3:57645817-57651679	0.483895	0.428937	0.466494	0.522953
Pglyrp3	242100	chr3:91818505-91835506	0.770954	0.732297	0.766064	0.736762
Pglyrp4	384997	chr3:90530828-90545439	0.765267	0.758011	0.762443	0.744236
Pgrmc2	70804	chr3:40870248-40886968	0.590504	0.585771	0.596796	0.645038
Phc3	241915	chr3:30798217-30868337	0.847188	0.832874	0.850549	0.850588
Phgdh	236539	chr3:98117094-98143892	0.720807	0.70958	0.727142	0.725938
Phtf1	18685	chr3:103772033-103811414	0.814712	0.78488	0.812275	0.816403
Phtf1os	100125931	chr3:103768459-103772239	0.516715	0.406911	0.468579	0.482503
Pi4kb	107650	chr3:94778653-94810859	0.743386	0.737621	0.772189	0.771254
Pias3	229615	chr3:96500298-96509993	0.636935	0.624154	0.635638	0.661173
Pifo	100503311	chr3:105799875-105804415	0.627576	0.60747	0.652	0.652595
Pigk	329777	chr3:152377064-152451977	0.8103	0.804797	0.82772	0.826006
Pik3ca	18706	chr3:32335073-32367408	0.92351	0.919881	0.930307	0.928148
Pip5k1a	18720	chr3:94862452-94910852	0.807113	0.789677	0.802155	0.811264
Pitx2	18741	chr3:128902796-128922512	0.0315229	0.0341145	0.0368171	0.0448664
Pkia	18767	chr3:7366604-7445365	0.794273	0.770882	0.7866	0.773442
Pklr	18770	chr3:88940545-88950516	0.714828	0.725822	0.775955	0.777319
Pkn2	109333	chr3:142453866-142544968	0.80673	0.789353	0.792603	0.835514
Pla2g12a	66350	chr3:129581524-129598743	0.668586	0.644435	0.656039	0.655372
Platr10	69193	chr3:75451363-75459653	0.749145	0.746787	0.652198	0.652478
Platr4	78706	chr3:41291603-41297121	0.644068	0.647583	0.567585	0.648032
Plch1	269437	chr3:63500156-63654913	0.840894	0.827177	0.844638	0.830645
Pld1	18805	chr3:27883093-28032284	0.873346	0.872671	0.879564	0.880766
Plekho1	67220	chr3:95792763-95799762	0.644138	0.645654	0.675279	0.711692
Plk4	20873	chr3:40603873-40620805	0.649408	0.589885	0.60092	0.661387
Plppr4	229791	chr3:117022063-117063794	0.765465	0.731214	0.748612	0.763307
Plppr5	75769	chr3:117278145-117392426	0.757093	0.7244	0.755912	0.736671
Plrg1	53317	chr3:82859460-82876213	0.784996	0.77465	0.769137	0.768175
Pmf1	67037	chr3:88198060-88214319	0.676486	0.647692	0.692173	0.659209
Pmp2	18857	chr3:10179851-10183885	0.925477	0.920398	0.931672	0.937795
Pmvk	68603	chr3:89263040-89272931	0.782991	0.786608	0.802715	0.80793
Pogz	229584	chr3:94641489-94687489	0.80993	0.812897	0.830168	0.838318
Polr3c	74414	chr3:96515818-96531362	0.877522	0.871102	0.875133	0.8853
Polr3gl	69870	chr3:96381795-96398104	0.634365	0.621761	0.651213	0.635816
Postn	50706	chr3:54165029-54194963	0.848562	0.832023	0.845829	0.832056
Ppa2	74776	chr3:132973074-133041199	0.839728	0.833991	0.830984	0.853564
Ppid	67738	chr3:79395311-79407572	0.659374	0.655909	0.654528	0.692867
Ppm1j	71887	chr3:104583974-104588935	0.465011	0.459817	0.432958	0.453577
Ppm1l	242083	chr3:69120840-69359318	0.827745	0.822081	0.825466	0.829783
Ppp3ca	19055	chr3:136333030-136600691	0.824048	0.82235	0.828182	0.831942
Prcc	94315	chr3:87662825-87689484	0.738763	0.752784	0.761587	0.783342
Prkab2	108097	chr3:97462135-97476990	0.727249	0.687102	0.741096	0.736568
Prkacb	18749	chr3:146392543-146475910	0.831121	0.825148	0.83717	0.842172
Prkci	18759	chr3:30894693-30951662	0.806038	0.800811	0.803163	0.824104
Prmt6	99890	chr3:110051443-110053917	0.0874743	0.0688452	0.0700185	0.0914588
Prok1	246691	chr3:107038449-107042625	0.712727	0.700353	0.680548	0.689399
Proser1	212127	chr3:53267739-53285677	0.725465	0.710112	0.724959	0.725355
Prpf3	70767	chr3:95634545-95659805	0.853406	0.834163	0.826634	0.84556
Prpf38b	66921	chr3:108705725-108714622	0.496654	0.464979	0.560578	0.545155
Prr9	109314	chr3:91926126-91927869	0.874126	0.9	0.921687	0.923077
Prss12	19142	chr3:123149831-123209520	0.716988	0.695005	0.711047	0.711964
Prss48	368202	chr3:85797732-85806413	0.861251	0.876779	0.875	0.900564
Prune	229589	chr3:95057596-95085998	0.697093	0.682261	0.719722	0.724112
Psma5	26442	chr3:108059844-108082870	0.655772	0.63936	0.646132	0.693862
Psmb4	19172	chr3:94688246-94690880	0.390633	0.360234	0.373042	0.378622
Psmd4	19185	chr3:94836613-94846536	0.705898	0.687104	0.69816	0.704272
Psrc1	56742	chr3:108186722-108191149	0.716974	0.716751	0.733285	0.731011
Ptbp2	56195	chr3:119421660-119486306	0.813577	0.793766	0.790452	0.843011
Ptger3	19218	chr3:157229856-157307722	0.696719	0.649549	0.66907	0.68647
Ptgfr	19220	chr3:151461574-151500492	0.759901	0.747254	0.771354	0.773268
Ptgfrn	19221	chr3:100844159-100914089	0.869607	0.858006	0.871453	0.873587
Ptpn22	19260	chr3:103664200-103716175	0.844825	0.834229	0.867853	0.862069
Ptx3	19288	chr3:66023809-66029728	0.329936	0.286046	0.295272	0.32275
Pygo2	68911	chr3:89234942-89239052	0.855471	0.847059	0.862256	0.85062
Qrfpr	229214	chr3:36078348-36121197	0.727923	0.712153	0.732209	0.734279
Rab13	68328	chr3:90024706-90030309	0.715994	0.741226	0.744354	0.747449
Rab25	53868	chr3:88345951-88352201	0.815666	0.808206	0.838883	0.826289
Rab33b	19338	chr3:51287888-51300134	0.692587	0.645401	0.684379	0.681457
Rabggtb	19352	chr3:153570253-153575930	0.24316	0.227105	0.220555	0.231874
Ralyl	76897	chr3:13471655-14182287	0.753505	0.727257	0.763478	0.7385
Rap1a	109905	chr3:105530178-105604299	0.665665	0.655637	0.673415	0.713283
Rap1gds1	229877	chr3:138588861-138738165	0.886312	0.886826	0.891221	0.901353
Rap2b	74012	chr3:61168429-61172625	0.198048	0.159924	0.174872	0.197364
Rapgef2	76089	chr3:78866433-78948809	0.854878	0.861983	0.851981	0.858706
Rarres1	109222	chr3:67282808-67319445	0.756825	0.754753	0.756042	0.765368
Rbm15	229700	chr3:107129028-107136207	0.177486	0.131698	0.135984	0.165404
Rbm46	633285	chr3:82640445-82680405	0.711743	0.679995	0.735092	0.712216
Rbm46os	78212	chr3:82680627-82747560	0.71512	0.687769	0.703259	0.710874
Rbm8a	60365	chr3:96433851-96437714	0.38811	0.381013	0.32901	0.3689
Reg4	67709	chr3:98026079-98040671	0.64509	0.635488	0.63751	0.659004
Rfx5	53970	chr3:94758937-94765483	0.897324	0.890915	0.896092	0.896384
Rfxap	170767	chr3:54607037-54611713	0.337923	0.326739	0.319972	0.350507
Rhbg	58176	chr3:88046796-88058606	0.632327	0.616291	0.667864	0.660628
Rhoc	11853	chr3:104591952-104597377	0.526796	0.52482	0.568566	0.585669
Riiad1	66353	chr3:94268907-94277513	0.699638	0.70744	0.698948	0.695556
Rit1	19769	chr3:88520776-88534970	0.794338	0.80546	0.857031	0.852093
Rnf115	67845	chr3:96531534-96595078	0.748736	0.731719	0.756242	0.749079
Rnf13	24017	chr3:57539984-57639347	0.842128	0.841281	0.851724	0.860206
Rnpc3	67225	chr3:113307985-113333067	0.695486	0.697911	0.667194	0.709095
Rorc	19885	chr3:94176716-94202196	0.744406	0.743394	0.759126	0.768264
Rpe65	19892	chr3:159262145-159288271	0.722191	0.707018	0.727298	0.709566
Rpf1	70285	chr3:146169310-146184387	0.753759	0.748516	0.760159	0.776385
Rpl22l1	68028	chr3:28704433-28706337	0.254455	0.250159	0.239948	0.298004
Rpl34	68436	chr3:130429745-130433316	0.341516	0.369721	0.18789	0.182292
Rpl34-ps1	619547	chr3:130429755-130433247	0.33736	0.370974	0.182349	0.175794
Rprd2	75137	chr3:95563796-95622876	0.800982	0.797533	0.80936	0.812591
Rps3a1	20091	chr3:85941862-85946590	0.338977	0.28945	0.24453	0.219819
Rptn	20129	chr3:93197621-93203364	0.901373	0.921228	0.932535	0.897527
Rrh	20132	chr3:129511493-129525423	0.870339	0.875843	0.876524	0.876479
Rrnad1	229503	chr3:87726523-87734117	0.616173	0.610294	0.644277	0.590352
Rsbn1	229675	chr3:103718043-103770543	0.732711	0.685292	0.724182	0.756331
Rsrc1	66880	chr3:66789594-67162325	0.892447	0.889609	0.890822	0.891304
Rtca	66368	chr3:116191882-116211093	0.804363	0.784327	0.79453	0.825053
Rusc1	72296	chr3:88887901-88893953	0.508173	0.515483	0.568093	0.538516
Rwdd3	66568	chr3:120858320-120874613	0.700811	0.700173	0.682683	0.719743
Rxfp1	381489	chr3:79448638-79541716	0.823916	0.826921	0.832994	0.825658
Rxfp4	242093	chr3:88455820-88457064	0.902439	0.902913	0.950746	0.928685
S100a1	20193	chr3:90314956-90318252	0.636431	0.608766	0.590677	0.612538
S100a10	20194	chr3:93359039-93368567	0.596026	0.5473	0.652479	0.646947
S100a11	20195	chr3:93324418-93330210	0.535074	0.488149	0.729379	0.675592
S100a13	20196	chr3:90318357-90328503	0.680481	0.660658	0.651814	0.659284
S100a14	66166	chr3:90330771-90332757	0.909091	0.893204	0.919291	0.942169
S100a16	67860	chr3:90345145-90347073	0.757329	0.735876	0.811765	0.813243
S100a2	628324	chr3:90394169-90395430	0.928205	0.937662	0.928058	0.962882
S100a3	20197	chr3:90404137-90406624	0.810577	0.808402	0.83463	0.807775
S100a4	20198	chr3:90407692-90409967	0.778523	0.783748	0.830573	0.775641
S100a5	20199	chr3:90412444-90415702	0.768382	0.722028	0.757463	0.735945
S100a6	20200	chr3:90416816-90418336	0.357407	0.329125	0.383249	0.380697
S100a7a	381493	chr3:90458224-90462052	0.695567	0.696191	0.704819	0.671208
S100a9	20202	chr3:90496552-90499643	0.745342	0.703416	0.713821	0.712963
S1pr1	13609	chr3:115413351-115417973	0.291135	0.299116	0.353402	0.313928
Samd7	75953	chr3:30645215-30666096	0.843698	0.834538	0.861662	0.850993
Sars	20226	chr3:108227782-108248177	0.78733	0.79338	0.804565	0.80253
Sass6	72776	chr3:116297876-116333904	0.760898	0.748576	0.777042	0.774866
Scamp3	24045	chr3:88981313-88986692	0.543892	0.551792	0.581818	0.567814
Schip1	30953	chr3:68272105-68430404	0.75511	0.73951	0.75353	0.751603
Sclt1	67161	chr3:41430627-41546436	0.849811	0.824013	0.843234	0.850736
Scnm1	69269	chr3:94933641-94937934	0.531208	0.541467	0.528947	0.559921
Sec22b	20333	chr3:97705150-97726241	0.702656	0.70192	0.705236	0.730644
Sec24b	99683	chr3:129686103-129763825	0.855385	0.852655	0.857863	0.868005
Sec24d	69608	chr3:122970414-123068554	0.817423	0.820501	0.832464	0.84724
Sec62	69276	chr3:30691798-30720185	0.626288	0.586451	0.637143	0.722011
Selenbp1	20341	chr3:94737005-94748680	0.595658	0.599324	0.581565	0.617636
Selenbp2	20342	chr3:94497495-94508328	0.645574	0.775273	0.762477	0.839814
Selt	69227	chr3:58380580-58397466	0.53171	0.473695	0.476364	0.52988
Sema4a	20351	chr3:88239884-88259683	0.706678	0.708753	0.738498	0.737805
Sema6c	20360	chr3:94968261-94977972	0.55605	0.549925	0.570974	0.610427
Sept15	93684	chr3:144233391-144260640	0.624643	0.637331	0.625913	0.68465
Serp1	28146	chr3:58325893-58329806	0.179346	0.160952	0.157159	0.171032
Serpini1	20713	chr3:75361455-75446445	0.794801	0.789244	0.796085	0.793124
Serpini2	67931	chr3:75046279-75074000	0.813067	0.793113	0.803399	0.797864
Sertm1	329641	chr3:54700991-54719809	0.716637	0.706269	0.683085	0.700611
Setd7	73251	chr3:51319240-51364745	0.811472	0.78793	0.804518	0.80542
Setdb1	84505	chr3:95127447-95161124	0.803766	0.80438	0.809637	0.834396
Sf3b4	107701	chr3:95976429-95981487	0.561662	0.538277	0.559544	0.576528
Sfrp2	20319	chr3:83570243-83578236	0.598631	0.542757	0.584057	0.632584
Sgms2	74442	chr3:131021904-131047841	0.798501	0.825324	0.796648	0.825087
Sh2d2a	27371	chr3:87650677-87659644	0.799456	0.807275	0.820832	0.800189
Sh3d19	27059	chr3:85888356-85934443	0.907118	0.906285	0.928328	0.921078
Sh3glb1	54673	chr3:144349866-144383299	0.649467	0.633793	0.647444	0.673067
Shc1	20416	chr3:89222473-89233951	0.516782	0.514673	0.517105	0.548246
She	214547	chr3:89635292-89662768	0.722867	0.733044	0.720891	0.751688
Shox2	20429	chr3:66775645-66782733	0.055585	0.0554381	0.0650353	0.070738
Siah2	20439	chr3:58478871-58496310	0.279432	0.249336	0.239262	0.241061
Sike1	66641	chr3:102799663-102807837	0.714958	0.712225	0.730195	0.753238
Sirpb1a	320832	chr3:15371827-15426427	0.754866	0.739671	0.739881	0.712068
Sirpb1b	668101	chr3:15495754-15575065	0.765867	0.721067	0.776241	0.751214
Sis	69983	chr3:72692482-72770788	0.786572	0.763121	0.79567	0.76772
Skil	20482	chr3:30993980-31021845	0.732689	0.709578	0.74356	0.721289
Slc10a5	241877	chr3:10331734-10335656	0.419277	0.365839	0.395737	0.356913
Slc16a1	20501	chr3:104442587-104462385	0.556291	0.529483	0.518719	0.564318
Slc16a4	229699	chr3:107094148-107110635	0.864301	0.869818	0.877976	0.8921
Slc22a15	242126	chr3:101659694-101728376	0.820757	0.806324	0.78143	0.79455
Slc25a24	229731	chr3:108926067-108971327	0.824854	0.809048	0.83098	0.820339
Slc25a31	73333	chr3:40512793-40530016	0.876824	0.881465	0.890985	0.879608
Slc25a44	229517	chr3:88214416-88229063	0.522436	0.472358	0.459876	0.411863
Slc25a54	74686	chr3:108883417-108919500	0.848611	0.832222	0.852013	0.83793
Slc27a3	26568	chr3:90189155-90193860	0.544536	0.528215	0.494466	0.549836
Slc2a2	20526	chr3:28596825-28627282	0.617772	0.614783	0.586248	0.592616
Slc30a7	66500	chr3:115641891-115710324	0.867649	0.869979	0.883034	0.88147
Slc33a1	11416	chr3:63746246-63768655	0.508408	0.486673	0.514989	0.547937
Slc35a3	229782	chr3:116373716-116415198	0.741347	0.732071	0.737819	0.766785
Slc39a1	30791	chr3:90052114-90057534	0.495983	0.512346	0.464268	0.507379
Slc39a8	67547	chr3:135488621-135551536	0.809867	0.803709	0.807909	0.824852
Slc44a3	213603	chr3:121162446-121235262	0.828423	0.820583	0.830066	0.840392
Slc44a5	242259	chr3:153636400-153934684	0.801678	0.781466	0.806326	0.794298
Slc50a1	19729	chr3:89072168-89074492	0.507072	0.508772	0.511611	0.536671
Slc6a17	229706	chr3:107270466-107303658	0.73291	0.713721	0.736068	0.722962
Slc7a11	26570	chr3:50168858-50247535	0.76034	0.745957	0.765307	0.756349
Slc7a12	140918	chr3:14480699-14505818	0.759494	0.752505	0.782373	0.747686
Slc7a14	241919	chr3:31101778-31209241	0.7644	0.739438	0.762841	0.751315
Slc9b1	74446	chr3:135011001-135060791	0.840981	0.835505	0.857179	0.848921
Slc9b2	97086	chr3:134970664-135005731	0.825367	0.82937	0.846828	0.835941
Slitrk3	386750	chr3:72852047-72860865	0.450596	0.445382	0.483587	0.450771
Smad9	55994	chr3:54559504-54605191	0.753073	0.762764	0.742934	0.753612
Smc4	70099	chr3:68808894-68838545	0.658127	0.619281	0.631717	0.664367
Smcp	17235	chr3:92387788-92392946	0.780387	0.77565	0.786704	0.787234
Smg5	229512	chr3:88140182-88166259	0.826822	0.822994	0.851339	0.833455
Snapin	20615	chr3:90291948-90294935	0.488372	0.448568	0.47033	0.46606
Snx16	74718	chr3:10417817-10440130	0.745111	0.717281	0.723694	0.741466
Snx27	76742	chr3:94301464-94386638	0.830303	0.79942	0.805294	0.828885
Snx7	76561	chr3:117484415-117571854	0.893989	0.891193	0.874645	0.881505
Sohlh2	74434	chr3:54985966-55013879	0.855269	0.844361	0.871518	0.845335
Sort1	20661	chr3:108086982-108164437	0.756272	0.756311	0.766716	0.776894
Sox2	20674	chr3:34548917-34551382	0.0334436	0.0309721	0.031885	0.0422018
Sox2ot	320478	chr3:34459303-34576915	0.498375	0.483588	0.474198	0.483109
Spag17	74362	chr3:99689340-99947245	0.806642	0.794935	0.815228	0.798505
Spata1	70951	chr3:146120167-146162717	0.799547	0.772139	0.774956	0.793142
Spata16	70862	chr3:26536553-26882134	0.804761	0.788682	0.804656	0.792071
Spata5	57815	chr3:37318872-37478018	0.822421	0.814868	0.821214	0.84127
Spg20	229285	chr3:54916030-54941254	0.735582	0.736336	0.726915	0.750932
Sprr1a	20753	chr3:92287876-92289803	0.890625	0.924242	0.940594	0.865385
Sprr1b	20754	chr3:92240731-92242701	0.863454	0.836449	0.856618	0.887218
Sprr2a1	20755	chr3:92054569-92061226	0.882392	0.871726	0.88254	0.89225
Sprr2a1	20755	chr3:92019757-92026413	0.824376	0.825263	0.837813	0.804202
Sprr2a2	100303744	chr3:92054569-92061226	0.882392	0.871726	0.88254	0.89225
Sprr2a2	100303744	chr3:92019757-92026413	0.824376	0.825263	0.837813	0.804202
Sprr2a3	100042514	chr3:92089226-92093186	0.875882	0.869742	0.887035	0.868118
Sprr2b	20756	chr3:92120627-92122007	0.803797	0.851613	0.809942	0.83526
Sprr2d	20758	chr3:92143062-92144795	0.810056	0.784884	0.838889	0.813131
Sprr2e	20759	chr3:92156065-92157371	0.8	0.876923	0.826923	0.786885
Sprr2f	20760	chr3:92169109-92170364	0.589286	0.578313	0.572165	0.595628
Sprr2g	20761	chr3:92177837-92179151	0.628866	0.655172	0.711538	0.725664
Sprr2h	20762	chr3:92189607-92191241	0.848485	0.838235	0.922078	0.84058
Sprr2i	20763	chr3:92211913-92213193	0.793333	0.801205	0.851852	0.804511
Sprr2j-ps	20764	chr3:92222009-92223318	0.797101	0.777174	0.828947	0.794979
Sprr2k	20765	chr3:92236504-92237849	0.9	0.886364	0.814516	0.821705
Sprr3	20766	chr3:92260424-92262642	0.834667	0.860406	0.875318	0.888594
Spry1	24063	chr3:37538869-37543521	0.388145	0.347202	0.320274	0.370304
Sptssb	66183	chr3:69623461-69663816	0.837924	0.831522	0.847633	0.83688
Srsf11	69207	chr3:157673457-157694718	0.661216	0.620612	0.645677	0.676557
Ssr2	66256	chr3:88383593-88392335	0.685838	0.668938	0.731993	0.724504
Ssr3	67437	chr3:65183579-65196475	0.510123	0.47858	0.492931	0.519752
Ssx2ip	99167	chr3:146067606-146103101	0.842453	0.843186	0.83523	0.847787
St6galnac3	20447	chr3:152865473-153388097	0.849329	0.8336	0.849927	0.83763
St6galnac5	26938	chr3:152483674-152645171	0.807964	0.790849	0.803622	0.793945
St7l	229681	chr3:104667424-104732981	0.798765	0.761079	0.775328	0.794434
Stmn2	20257	chr3:8509527-8561604	0.710743	0.69817	0.705351	0.701754
Stoml3	229277	chr3:53292715-53311574	0.8055	0.793078	0.806549	0.782609
Stpg2	381476	chr3:138868857-139373263	0.784033	0.762274	0.787639	0.766531
Strip1	229707	chr3:107415450-107434628	0.750597	0.739563	0.747836	0.76178
Stxbp3	20912	chr3:108596098-108643420	0.786508	0.788893	0.792622	0.810128
Sucnr1	84112	chr3:59885791-59891488	0.796972	0.828019	0.856771	0.859167
Supt20	56790	chr3:54497027-54520759	0.857806	0.85275	0.870434	0.875999
Sv2a	64051	chr3:95985150-95999103	0.819639	0.80463	0.816561	0.817893
Sycp1	20957	chr3:102622422-102740023	0.847739	0.842908	0.849198	0.838645
Syde2	214804	chr3:145650834-145684684	0.757339	0.734974	0.729851	0.750622
Synpo2	118449	chr3:122779437-122939067	0.791602	0.780686	0.783418	0.780252
Sypl2	17306	chr3:108015184-108029517	0.637465	0.605567	0.627678	0.631858
Syt11	229521	chr3:88548623-88576521	0.804616	0.790658	0.798334	0.790765
Syt6	54524	chr3:103379205-103434892	0.736505	0.718837	0.732296	0.749106
Tacr3	21338	chr3:134491971-134597545	0.732532	0.710387	0.730283	0.71875
Taf13	99730	chr3:108374617-108384986	0.666208	0.643545	0.664167	0.670914
Tars2	71807	chr3:95543897-95558900	0.772854	0.763337	0.792681	0.780879
Tbck	271981	chr3:132347108-132504652	0.885411	0.886319	0.891153	0.896219
Tbl1xr1	81004	chr3:21975574-22115516	0.807742	0.800477	0.815451	0.82196
Tbx15	21384	chr3:99057683-99158183	0.586523	0.554537	0.578513	0.569123
Tchh	99681	chr3:93246252-93252999	0.0292922	0.0222079	0.025046	0.0348423
Tchhl1	71325	chr3:93272676-93275902	0.734312	0.741848	0.750315	0.728395
Tdo2	56720	chr3:81762336-81779650	0.47997	0.512667	0.456232	0.521755
Tdpoz1	207213	chr3:93473255-93480205	0.714286	0.728522	0.697987	0.666667
Tdpoz2	399673	chr3:93455464-93456608	0.778351	0.732394	0.55625	0.551829
Tdpoz3	399674	chr3:93629942-93631039	0.617021	0.592593	0.55595	0.496094
Tdpoz4	399675	chr3:93600320-93601432	0.736486	0.693617	0.582128	0.594914
Tdrkh	72634	chr3:94217240-94235421	0.750368	0.709169	0.74339	0.747243
Tet2	214133	chr3:133126641-133207354	0.83114	0.831085	0.83817	0.84179
Thbs3	21827	chr3:89019109-89030759	0.764717	0.74679	0.763809	0.762398
Them4	75778	chr3:94114054-94136454	0.678729	0.670267	0.626753	0.663177
Them5	66198	chr3:94146021-94151274	0.710882	0.699123	0.694296	0.726612
Tifa	211550	chr3:127492831-127501307	0.538902	0.473491	0.537923	0.529115
Tigd4	403175	chr3:84397496-84400954	0.568003	0.525122	0.508631	0.448755
Tiparp	99929	chr3:65332369-65359440	0.523601	0.466174	0.507002	0.529341
Tlr2	24088	chr3:83640194-83645530	0.690244	0.669454	0.688695	0.705714
Tm4sf1	17112	chr3:57090986-57105841	0.768177	0.789378	0.801478	0.808669
Tm4sf4	229302	chr3:57229332-57245597	0.602431	0.59034	0.589462	0.602326
Tmem144	70652	chr3:79617075-79646584	0.815152	0.825671	0.815244	0.810166
Tmem154	320782	chr3:84470114-84508497	0.811289	0.798649	0.815715	0.809909
Tmem167b	67495	chr3:108359343-108365384	0.633148	0.57044	0.609779	0.612727
Tmem212	208613	chr3:27764987-27795290	0.902384	0.896456	0.904659	0.90089
Tmem56	99887	chr3:120904928-120966234	0.684081	0.678374	0.684257	0.698762
Tmem79	71913	chr3:88132575-88138355	0.834475	0.852308	0.867221	0.859807
Tmigd3	69296	chr3:105673776-105711846	0.773314	0.770715	0.80659	0.791667
Tmod4	50874	chr3:94928436-94933130	0.792344	0.77722	0.837566	0.821968
Tnfaip8l2	69769	chr3:94943443-94946282	0.539946	0.524148	0.644185	0.618343
Tnfsf10	22035	chr3:27215999-27238587	0.798114	0.803789	0.794603	0.803492
Tnik	665113	chr3:28162136-28569507	0.85102	0.847714	0.857106	0.865028
Tnni3k	435766	chr3:154449255-154718371	0.755806	0.741048	0.760436	0.740855
Tpd52	21985	chr3:8929436-9004515	0.779216	0.785102	0.797433	0.797336
Tpm3	59069	chr3:89883443-89904824	0.629368	0.602008	0.633402	0.652528
Tram1l1	229801	chr3:124023955-124026178	0.503669	0.502169	0.537481	0.563207
Trim2	80890	chr3:83964361-84063701	0.755476	0.75471	0.76705	0.77726
Trim33	94093	chr3:103083216-103162693	0.76987	0.739133	0.756071	0.783004
Trim45	229644	chr3:100726416-100737934	0.810506	0.800089	0.84747	0.848395
Trim46	360213	chr3:89038099-89049121	0.740582	0.752266	0.760299	0.7728
Trim55	381485	chr3:19544460-19591599	0.828285	0.813563	0.812446	0.809205
Trim59	66949	chr3:68839216-68848664	0.558717	0.488629	0.544932	0.572808
Trmt10a	108943	chr3:137806502-137822784	0.700917	0.680499	0.731445	0.737411
Trmt13	229780	chr3:116284254-116317505	0.711784	0.695483	0.730723	0.733251
Trpc3	22065	chr3:36519404-36589089	0.791758	0.783276	0.754245	0.76427
Trpc4	22066	chr3:53959979-54122393	0.795336	0.774198	0.795075	0.777911
Tsacc	76927	chr3:88086682-88100760	0.730977	0.731661	0.73961	0.734827
Tsc22d2	72033	chr3:58219611-58270709	0.600268	0.533894	0.54453	0.631443
Tshb	22094	chr3:102581321-102586637	0.835486	0.820778	0.841895	0.843094
Tspan2	70747	chr3:102539138-102576233	0.809524	0.798178	0.815063	0.804378
Tspan2os	78491	chr3:102524154-102539340	0.606093	0.586773	0.619112	0.641917
Tspan5	56224	chr3:138405172-138567397	0.823896	0.808823	0.823017	0.814346
Ttc14	67120	chr3:33699105-33713782	0.694388	0.637693	0.61156	0.657172
Ttc24	214191	chr3:87873332-87882226	0.727872	0.69807	0.728051	0.733457
Ttf2	74044	chr3:100742783-100773586	0.841227	0.830051	0.85106	0.857914
Ttll7	70892	chr3:146515331-146646972	0.817769	0.80246	0.824828	0.816832
Tuft1	22156	chr3:94416675-94462794	0.80589	0.799806	0.800091	0.802315
Txnip	56338	chr3:96361880-96365780	0.399384	0.462926	0.470489	0.513107
Tyw3	209584	chr3:154239484-154260062	0.770066	0.744584	0.760041	0.746269
Ubap2l	74383	chr3:89809916-89856437	0.79278	0.772393	0.787991	0.802947
Ube2d3	66105	chr3:135101723-135130142	0.466781	0.442657	0.450436	0.514
Ube2q1	70093	chr3:89577531-89587919	0.651436	0.620738	0.654321	0.667547
Ubl4b	67591	chr3:107356616-107357991	0.711073	0.704819	0.768248	0.73928
Ubqln4	94232	chr3:88357638-88373647	0.651452	0.63221	0.665861	0.667698
Ufm1	67890	chr3:53657298-53667729	0.69353	0.6648	0.680483	0.718119
Ugt8a	22239	chr3:125568261-125641468	0.667367	0.604734	0.709579	0.68422
Unc5c	22253	chr3:141128528-141497888	0.754801	0.72513	0.75825	0.739986
Uox	22262	chr3:146260113-146294447	0.584842	0.611428	0.582138	0.615614
Usp13	72607	chr3:32716548-32834179	0.832198	0.805208	0.82796	0.82693
Usp33	170822	chr3:152009442-152056578	0.780659	0.757695	0.788328	0.799634
Usp53	99526	chr3:122636519-122687365	0.795675	0.786929	0.790638	0.80369
Vangl1	229658	chr3:101959823-102008616	0.799365	0.800078	0.816208	0.828709
Vav3	57257	chr3:109143601-109488612	0.794242	0.766213	0.79642	0.780531
Vcam1	22329	chr3:115812938-115832606	0.667949	0.679563	0.689489	0.700429
Veph1	72789	chr3:65857480-66100759	0.801984	0.785221	0.808572	0.807533
Vmn2r-ps11	319210	chr3:64436785-64648665	0.784048	0.76682	0.796849	0.766567
Vmn2r1	56544	chr3:63885564-63909380	0.836554	0.818624	0.843446	0.812063
Vmn2r2	100125586	chr3:63920354-63941402	0.779284	0.737723	0.77774	0.762946
Vmn2r3	637004	chr3:64062883-64091339	0.748934	0.711207	0.757855	0.718182
Vmn2r4	637053	chr3:64192543-64213979	0.810019	0.769863	0.818502	0.79321
Vmn2r5	667060	chr3:64294743-64311607	0.802156	0.774848	0.834975	0.805732
Vmn2r6	667069	chr3:64341483-64363740	0.761938	0.768931	0.774042	0.754243
Vmn2r7	319217	chr3:64494582-64523524	0.76382	0.754043	0.767327	0.739111
Vps45	22365	chr3:95803755-95862378	0.828327	0.824929	0.821855	0.826854
Vps72	21427	chr3:94914964-94926973	0.700143	0.70077	0.721592	0.741624
Vtcn1	242122	chr3:100629382-100700845	0.848295	0.857817	0.87559	0.885676
Wars2	70560	chr3:98945013-99024126	0.85951	0.846911	0.862389	0.864844
Wdr3	269470	chr3:99942103-99966326	0.792419	0.793351	0.813173	0.817371
Wdr47	99512	chr3:108394196-108448637	0.753816	0.736728	0.753002	0.781946
Wdr63	242253	chr3:145703490-145771000	0.811168	0.805435	0.811829	0.812129
Wdr77	70465	chr3:105762416-105772678	0.684211	0.611205	0.623877	0.630415
Wls	68151	chr3:159502659-159598139	0.730637	0.707699	0.717457	0.710909
Wnt2b	22414	chr3:104747723-104764627	0.799938	0.763284	0.762095	0.780813
Wwtr1	97064	chr3:57259566-57379798	0.83214	0.834309	0.843784	0.85139
Ythdf3	229096	chr3:16083183-16117038	0.677648	0.634038	0.666037	0.699421
Zbbx	213234	chr3:74841817-74947694	0.748378	0.724979	0.767666	0.744522
Zbtb10	229055	chr3:9250567-9285332	0.658813	0.607639	0.633132	0.719978
Zbtb7b	22724	chr3:89181568-89197125	0.580845	0.575822	0.600539	0.630991
Zc2hc1a	67306	chr3:7503426-7553848	0.755553	0.699527	0.669964	0.681059
Zfand1	66361	chr3:10339956-10351301	0.721989	0.707238	0.717887	0.717511
Zfhx4	80892	chr3:5218554-5415855	0.818344	0.815675	0.828913	0.833397
Zfp639	67778	chr3:32409472-32419755	0.605414	0.575699	0.568421	0.608664
Zfp687	78266	chr3:94810624-94819160	0.586014	0.568725	0.567312	0.617294
Zfp697	242109	chr3:98186404-98235872	0.682676	0.655975	0.680927	0.701441
Zfp704	170753	chr3:9427010-9610085	0.820022	0.805952	0.821073	0.827071
Zgrf1	71643	chr3:127256407-127320941	0.868828	0.867425	0.86569	0.867242
Zmat3	22401	chr3:32233716-32264587	0.817008	0.803707	0.799892	0.819255
Znhit6	229937	chr3:145239172-145268209	0.807636	0.784913	0.807406	0.812661
Zranb2	53861	chr3:157197361-157211303	0.645895	0.620226	0.645467	0.661435
Zzz3	108946	chr3:152058967-152125790	0.753899	0.738567	0.765565	0.78336

## Sheet: promoter CG chrX
geneID	geneSYM	coordinates	B6 Male	B6 Female	C3 Male	C3 Female
1110012L19Rik	68618	chrX:67638088-67639088	0.0604891	0.260306	0.0596833	0.300802
1600025M17Rik	72030	chrX:53569785-53570785	0.881319	0.829837	0.89234	0.81069
1700013H16Rik	75514	chrX:51061008-51062008	0.921615	0.871028	0.92	0.879447
1700019B21Rik	75545	chrX:59780186-59781186	0.763496	0.730469	0.805139	0.717026
1700031F05Rik	73300	chrX:100061692-100062692	0.879121	0.894472	0.879581	0.891626
1700080O16Rik	74279	chrX:49325949-49326949	0.909556	0.925043	0.920875	0.93321
1700111N16Rik	74305	chrX:67396763-67397763	0.864078	0.815126	0.90991	0.877934
1700121L16Rik	76643	chrX:102011115-102012115	0.895833	0.775641	0.857143	0.797203
1810030O07Rik	69155	chrX:12250765-12251765	0.20597	0.34153	0.201511	0.35363
2010106E10Rik	67715	chrX:109607883-109608883	0.740157	0.748815	0.737226	0.678571
2010204K13Rik	68355	chrX:7000114-7001114	0.59387	0.589744	0.523649	0.664207
2010308F09Rik	72122	chrX:12813409-12814409	0.537975	0.660606	0.604478	0.662338
2210013O21Rik	70123	chrX:150157097-150158097	0.152505	0.302469	0.140167	0.323625
2610002M06Rik	67028	chrX:105011673-105012673	0.289439	0.410909	0.237172	0.507426
2810403D21Rik	69964	chrX:106028817-106029817	0	0.283186	0	0.281716
2900008C10Rik	72937	chrX:11737472-11738472	0.272093	0.283333	0.329439	0.348361
3010001F23Rik	75693	chrX:148802115-148803115	0.292517	0.439306	0.341317	0.392
3632454L22Rik	320606	chrX:131571141-131572141	0.779874	0.652047	0.801262	0.76
3830403N18Rik	70691	chrX:53388749-53389749	0.833333	0.741667	0.697674	0.709877
3830417A13Rik	70696	chrX:61425723-61426723	0.71179	0.62212	0.690821	0.612
4921511C20Rik	245598	chrX:123927825-123928825	0.705882	0.666667	0.768595	0.735099
4921511M17Rik	667256	chrX:150555228-150556228	0.464789	0.455882	0.478873	0.458824
4921511M17Rik	667256	chrX:150447183-150448183	0.548387	0.454545	0.485714	0.560976
4930402K13Rik	75775	chrX:8680688-8681688	0.840336	0.848739	0.844961	0.819672
4930415L06Rik	245511	chrX:87178191-87179191	0.723684	0.775862	0.762712	0.668712
4930453H23Rik	100503481	chrX:20798791-20799791	0.721739	0.755725	0.760563	0.690647
4930502E18Rik	75013	chrX:51027008-51028008	0.757709	0.771429	0.721831	0.754941
4930513O06Rik	75125	chrX:135619782-135620782	0.635135	0.771429	0.494505	0.695652
4930515L19Rik	75133	chrX:43682088-43683088	0.789625	0.733154	0.774457	0.733129
4930519F16Rik	75106	chrX:100451945-100452945	0.844444	0.658537	0.711111	0.704225
4930524N10Rik	75071	chrX:150777935-150778935	0.712766	0.857143	0.87963	0.801653
4930550L24Rik	75352	chrX:56163638-56164638	0.882759	0.792857	0.844961	0.855263
4930555B12Rik	78086	chrX:112039598-112040598	0.754717	0.701754	0.714286	0.660377
4930558G05Rik	75274	chrX:125585060-125586060	0.871951	0.859944	0.931398	0.858974
4930578C19Rik	75905	chrX:18038523-18039523	0.61165	0.509804	0.608696	0.520833
4930595M18Rik	245492	chrX:78703461-78704461	0.916667	0.823529	0.837838	0.857143
4932411N23Rik	237029	chrX:123350397-123351397	0.756098	0.785714	0.548387	0.587302
4932429P05Rik	245509	chrX:86996607-86997607	0.790698	0.625	0.727273	0.6875
4933400A11Rik	66747	chrX:166217567-166218567	0.904762	0.791667	0.966667	0.848485
4933401B06Rik	71011	chrX:104736921-104737921	0.775281	0.731481	0.8125	0.729508
4933402E13Rik	74437	chrX:59535674-59536674	0.768267	0.73374	0.695545	0.750524
4933403O08Rik	71030	chrX:109351658-109352658	0.780876	0.763948	0.835366	0.732143
4933407K13Rik	74396	chrX:73010038-73011038	0.126582	0.269311	0.130435	0.279642
4933416I08Rik	71159	chrX:50988668-50989668	0.949527	0.921569	0.960606	0.929448
4933436I01Rik	66780	chrX:65174625-65175625	0.763636	0.584615	0.897959	0.803571
5330434G04Rik	100043213	chrX:102587093-102588093	0.083682	0.354386	0.097973	0.329861
5430402E10Rik	71351	chrX:75232630-75233630	0.477477	0.53125	0.589744	0.596491
5430427O19Rik	71398	chrX:83114612-83115612	0.918033	0.812155	0.935135	0.859504
5430428K19Rik	71422	chrX:6151781-6152781	0.69403	0.80117	0.607362	0.757962
5530601H04Rik	71445	chrX:102265463-102266463	0.0652174	0.0552486	0.0855019	0.0746004
5730405O15Rik	70489	chrX:12618141-12619141	0.0824561	0.200688	0.0452196	0.142442
5730412P04Rik	70491	chrX:132638142-132639142	0.826923	0.752137	0.853659	0.80198
6030498E09Rik	77883	chrX:36124957-36125957	0.358362	0.54698	0.362847	0.51215
9530051G07Rik	319781	chrX:149471172-149472172	0.00508351	0.252433	0.012782	0.295209
A230072C01Rik	320742	chrX:20537802-20538802	0.0372493	0.275449	0.00966184	0.321995
A230072E10Rik	331547	chrX:147776422-147777422	0.929412	0.784091	0.903614	0.743902
A630012P03Rik	100504594	chrX:49928020-49929020	0.902564	0.801205	0.947674	0.791878
A630033H20Rik	213438	chrX:104343954-104344954	0.681564	0.684729	0.745902	0.740554
A730046J19Rik	319764	chrX:140587238-140588238	0.45	0.613372	0.435737	0.563934
A830080D01Rik	382252	chrX:155969600-155970600	0.235479	0.409379	0.244652	0.509921
AA414768	245350	chrX:12512999-12513999	0.485612	0.568088	0.425806	0.616176
Abcb7	11306	chrX:101609185-101610185	0.254453	0.344398	0.221978	0.330724
Abcd1	11666	chrX:70960936-70961936	0	0.288372	0	0.287476
Ace2	70008	chrX:160577412-160578412	0.757576	0.589744	0.74	0.555556
Acot9	56360	chrX:151695986-151696986	0.431579	0.448087	0.346883	0.513158
Acsl4	50790	chrX:138825078-138826078	0.0524887	0.281967	0.0707547	0.329399
Actrt1	73360	chrX:43681184-43682184	0.896552	0.829787	0.928571	0.794118
Adgrg2	237175	chrX:156827622-156828622	0.301653	0.39934	0.222632	0.31215
Aff2	14266	chrX:66612506-66613506	0.212569	0.389251	0.188645	0.360075
Agtr2	11609	chrX:21060750-21061750	0.820276	0.730245	0.814516	0.751843
Aifm1	26926	chrX:45866740-45867740	0.0109622	0.265497	0.024531	0.29805
Akap14	434756	chrX:34708837-34709837	0.595855	0.60181	0.60733	0.543689
Akap17b	338351	chrX:34185409-34186409	0.399417	0.566298	0.421569	0.532468
Alas2	11656	chrX:146980960-146981960	0.674286	0.736559	0.609467	0.714286
Alg13	67574	chrX:140751509-140752509	0.0855457	0.272608	0.07327	0.240506
Amelx	11704	chrX:165625141-165626141	0.865957	0.79346	0.903564	0.806142
Amer1	72345	chrX:92640179-92641179	0.172156	0.317104	0.13631	0.303526
Ammecr1	56068	chrX:139401271-139402271	0.289805	0.476879	0.382843	0.55336
Amot	27494	chrX:141922182-141923182	0.923841	0.843333	0.899306	0.88535
Ap1s2	108012	chrX:160345949-160346949	0.0154374	0.234577	0.0156951	0.271579
Apex2	77622	chrX:147022698-147023698	0.0529801	0.3319	0.0855513	0.32319
Apoo	68316	chrX:91611449-91612449	0	0.293245	0.00899195	0.300735
Apoo-ps	621156	chrX:91611463-91612463	0	0.293245	0.00899195	0.300735
Apool	68117	chrX:109423961-109424961	0.211268	0.320946	0.141264	0.353535
Ar	11835	chrX:95343096-95344096	0.361858	0.491639	0.419271	0.524675
Araf	11836	chrX:20424669-20425669	0.015873	0.237705	0.00503356	0.233209
Arhgap36	75404	chrX:46822627-46823627	0.70354	0.59375	0.667421	0.724566
Arhgap4	171207	chrX:71156637-71157637	0.234043	0.371308	0.26383	0.337963
Arhgap6	11856	chrX:165549810-165550810	0.427083	0.528846	0.258065	0.533333
Arhgef6	73341	chrX:54591906-54592906	0.5	0.65653	0.555749	0.644338
Arhgef9	236915	chrX:92361878-92362878	0.211329	0.383743	0.217565	0.372587
Arl13a	74448	chrX:130721040-130722040	0.906752	0.879004	0.921053	0.895307
Armcx1	78248	chrX:131251477-131252477	0.294931	0.344538	0.192118	0.372973
Armcx2	67416	chrX:131343760-131344760	0.327586	0.449541	0.398964	0.427778
Armcx3	71703	chrX:131290107-131291107	0.534884	0.520492	0.491713	0.545455
Armcx4	100503043	chrX:131220058-131221058	0.240942	0.337442	0.214029	0.384354
Armcx5	494468	chrX:132276231-132277231	0.0779727	0.278385	0.061284	0.278937
Armcx6	278097	chrX:131285958-131286958	0.219807	0.39413	0.238494	0.427313
Arr3	170735	chrX:97799836-97800836	0.851429	0.715847	0.871429	0.688172
Arx	11878	chrX:90530846-90531846	0.0748075	0.303772	0.0936123	0.314465
Asb11	68854	chrX:160873926-160874926	0.566667	0.656676	0.523121	0.589506
Asb12	70392	chrX:92753326-92754326	0.909091	0.839286	0.853147	0.822785
Atg4a	666468	chrX:137490456-137491456	0.018797	0.30254	0.0232558	0.298879
Atp1b4	67821	chrX:35668299-35669299	0.909657	0.881215	0.94086	0.9
Atp6ap1	54411	chrX:71541436-71542436	0.0309278	0.267164	0.0253333	0.24613
Atp6ap2	70495	chrX:12163885-12164885	0.0677328	0.252805	0.0642347	0.27673
Atp7a	11977	chrX:103221563-103222563	0.0469314	0.248895	0.042042	0.25942
Atrx	22589	chrX:103124711-103125711	0.211594	0.421053	0.230179	0.380463
AU015836	385493	chrX:91212995-91213995	0.750973	0.696667	0.778571	0.685065
AU022751	102991	chrX:5660538-5661538	0.903125	0.847305	0.895865	0.843567
AV320801	331531	chrX:131712171-131713171	0.926829	0.957692	0.967816	0.941489
AV320801	331531	chrX:132028127-132029127	0.956284	0.942529	0.948864	0.938389
Avpr2	12000	chrX:71136441-71137441	0.63587	0.751174	0.642424	0.725275
AW822252	331578	chrX:51019755-51020755	0.278287	0.376914	0.287417	0.397759
Awat1	245533	chrX:97766586-97767586	0.907692	0.924138	0.958621	0.867089
Awat2	245532	chrX:97607926-97608926	0.899471	0.861607	0.938596	0.78355
B230119M05Rik	77983	chrX:131221001-131222001	0.0710195	0.265388	0.063745	0.293598
B630019K06Rik	102941	chrX:8468479-8469479	0.660107	0.758117	0.6875	0.813022
BC023829	236848	chrX:67730218-67731218	0.36701	0.46	0.346821	0.54792
BC065397	436230	chrX:133276496-133277496	0.0217129	0.359833	0.0168196	0.390421
Bcap31	27061	chrX:70961543-70962543	0	0.26419	0	0.283904
Bcor	71458	chrX:11737481-11738481	0.281928	0.293103	0.343066	0.357143
Bcorl1	320376	chrX:45693535-45694535	0.117429	0.225314	0.131637	0.213909
Bex1	19716	chrX:132750052-132751052	0.86758	0.723485	0.904564	0.772908
Bex2	12069	chrX:132602775-132603775	0.343195	0.543175	0.391892	0.555224
Bex4	406217	chrX:132672584-132673584	0.425926	0.469512	0.300654	0.421429
Bgn	12111	chrX:70727940-70728940	0.587302	0.659864	0.461538	0.557576
Bhlhb9	70237	chrX:132419390-132420390	0.356784	0.545455	0.384778	0.498701
Bmp15	12155	chrX:5897841-5898841	0.878049	0.805461	0.868914	0.77027
Bmx	12169	chrX:160696125-160697125	0.781651	0.827883	0.830688	0.840909
Brcc3	210766	chrX:72660967-72661967	0	0.232247	0	0.27451
Brs3	12209	chrX:54295251-54296251	0.865889	0.864499	0.883117	0.863636
Brwd3	382236	chrX:106029694-106030694	0.022695	0.27486	0.0262258	0.273644
Btg1-ps1	436199	chrX:35371992-35372992	0.982456	0.95	0.947368	0.9
Btg1-ps2	194735	chrX:35396291-35397291	0.885135	0.794118	0.918782	0.789474
Btk	12229	chrX:131117679-131118679	0.868914	0.8625	0.942446	0.889796
C030023E24Rik	320247	chrX:58443468-58444468	0.623932	0.625	0.645669	0.674699
C1galt1c1	59048	chrX:35988320-35989320	0.0832049	0.304778	0.0648649	0.339623
C230004F18Rik	331424	chrX:58368553-58369553	0.483986	0.537092	0.470032	0.54375
C330007P06Rik	77644	chrX:34404241-34405241	0.169944	0.313814	0.205928	0.38963
C430049B03Rik	72575	chrX:50410367-50411367	0.078481	0.238696	0.0572391	0.24625
C77370	245555	chrX:101396456-101397456	0.0867679	0.370705	0.0636704	0.344045
Cacna1f	54652	chrX:7183229-7184229	0.748031	0.679688	0.741379	0.727273
Capn6	12338	chrX:140261955-140262955	0.7	0.776087	0.703777	0.759259
Car5b	56078	chrX:160465942-160466942	0.237598	0.286353	0.168618	0.30663
Cask	12361	chrX:13423682-13424682	0	0.296296	0	0.292708
Ccdc120	54648	chrX:7318450-7319450	0.823105	0.748428	0.867384	0.817204
Ccdc160	434778	chrX:50143377-50144377	0.255773	0.362416	0.269027	0.348375
Ccdc22	54638	chrX:7182546-7183546	0.273973	0.396469	0.262267	0.387826
Ccnb3	209091	chrX:6618745-6619745	0.913655	0.861538	0.949772	0.883359
Cd40lg	21947	chrX:54464320-54465320	0.876652	0.854545	0.903465	0.826923
Cd99l2	171486	chrX:68746024-68747024	0.0117647	0.26455	0.0127389	0.239329
Cdk16	18555	chrX:20264552-20265552	0	0.25	0	0.287453
Cdkl5	382253	chrX:157432613-157433613	0	0.265993	0	0.247034
Cdr1	631990	chrX:58438733-58439733	0.918605	0.944785	0.973684	0.937143
Cdx4	12592	chrX:100515737-100516737	0.816867	0.687657	0.84186	0.748768
Cenpi	102920	chrX:130841623-130842623	0.216438	0.415656	0.147989	0.364431
Cetn2	26370	chrX:70163683-70164683	0	0.230159	0	0.288937
Cfp	18636	chrX:20508681-20509681	0.836207	0.813725	0.921348	0.857143
Chic1	12212	chrX:100550815-100551815	0.236364	0.360677	0.268105	0.434959
Chm	12662	chrX:110299124-110300124	0.153153	0.37037	0.0669856	0.244898
Chrdl1	83453	chrX:139828805-139829805	0.450413	0.481481	0.426606	0.544715
Chst7	60322	chrX:19635696-19636696	0.121212	0.321429	0.0835735	0.3125
Cited1	12705	chrX:99446115-99447115	0.00247985	0.17619	0.00140845	0.1772
Clcn5	12728	chrX:6896484-6897484	0.251429	0.415546	0.230263	0.412698
Cldn2	12738	chrX:136334347-136335347	0.827338	0.824524	0.866667	0.788462
Cldn34b1	100040937	chrX:151324810-151325810	0.87395	0.84375	0.76378	0.880597
Cldn34b2	73347	chrX:151582392-151583392	0.816	0.673203	0.846154	0.66474
Cldn34b4	619294	chrX:73637689-73638689	0.725	0.754839	0.815385	0.697987
Cldn34c1	73061	chrX:120216132-120217132	0.0482574	0.129426	0.631751	0.684685
Cldn34c4	73934	chrX:124271086-124272086	0.771429	0.878788	0.846154	0.777778
Cmc4	105886298	chrX:72661923-72662923	0	0.212598	0	0.254135
Cnga2	12789	chrX:69236188-69237188	0.822222	0.857143	0.883333	0.902439
Cnksr2	245684	chrX:154481129-154482129	0.0208127	0.319678	0.0171116	0.247373
Col4a5	12830	chrX:137908962-137909962	0.211934	0.309013	0.262599	0.422222
Col4a6	94216	chrX:137908619-137909619	0.403042	0.48583	0.401487	0.5
Cox7b	66142	chrX:103210039-103211039	0.110092	0.321888	0.052356	0.363636
Cstf2	108062	chrX:130592715-130593715	0.340659	0.493697	0.270696	0.455294
Ctag2	70062	chrX:62299819-62300819	0.79798	0.726644	0.778912	0.744898
Ctps2	55936	chrX:159338492-159339492	0.446188	0.530172	0.537473	0.572797
Cul4b	72584	chrX:35929373-35930373	0.918079	0.802691	0.947619	0.811133
Cxcr3	12766	chrX:98929486-98930486	0.72973	0.762821	0.765625	0.718563
Cxx1a	66158	chrX:50946940-50947940	0.316901	0.352113	0.204301	0.378462
Cxx1b	553127	chrX:50973585-50974585	0.167095	0.367788	0.186603	0.354762
Cxx1c	72865	chrX:50910099-50911099	0.41369	0.558559	0.421053	0.496269
Cybb	13058	chrX:9046450-9047450	0.8625	0.848485	0.875	0.8625
Cysltr1	58861	chrX:103799018-103800018	0.692913	0.66087	0.664062	0.640244
D330045A20Rik	102871	chrX:136013906-136014906	0.560784	0.594655	0.584656	0.630952
Dach2	93837	chrX:110410865-110411865	0	0.22	0.01341	0.2331
Dcaf12l1	245404	chrX:42143374-42144374	0.588028	0.595361	0.488722	0.501458
Dcaf12l2	245403	chrX:41721514-41722514	0.57479	0.648204	0.589063	0.598425
Dcx	13193	chrX:140367667-140368667	0.516883	0.63764	0.389205	0.604457
Ddx26b	236790	chrX:53707016-53708016	0.396768	0.591071	0.459165	0.6102
Ddx3x	13205	chrX:12857148-12858148	0	0.0197947	0	0.00903862
Dgat2l6	668257	chrX:97719177-97720177	0.866221	0.810496	0.877493	0.816156
Diaph2	54004	chrX:126283278-126284278	0.278378	0.400778	0.29	0.437018
Dkc1	245474	chrX:72340193-72341193	0.0958904	0.327945	0.0651629	0.29683
Dlg3	53310	chrX:97971610-97972610	0.128485	0.301087	0.117143	0.3392
Dmd	13405	chrX:82292634-82293634	0.467532	0.553398	0.343173	0.538732
Dmrtc1a	70887	chrX:100101896-100102896	0.797872	0.742236	0.806854	0.78
Dmrtc1b	632708	chrX:99902220-99903220	0.775	0.780405	0.826325	0.786538
Dnase1l1	69537	chrX:71527075-71528075	0	0.278507	0	0.304458
Dock11	75974	chrX:33427827-33428827	0.06	0.268852	0.0460829	0.227758
Drp2	13497	chrX:130938319-130939319	0.243129	0.521151	0.344538	0.529661
Dusp9	75590	chrX:70883780-70884780	0.348371	0.448747	0.412935	0.438326
Dynlt3	67117	chrX:9240109-9241109	0.28	0.35443	0.270588	0.352941
Ebp	13595	chrX:7770638-7771638	0.244009	0.489726	0.226415	0.504456
Eda	13607	chrX:97169945-97170945	0.170854	0.312752	0.141593	0.307588
Eda2r	245527	chrX:94572548-94573548	0.238579	0.445783	0.227941	0.409091
Efhc2	74405	chrX:16896494-16897494	0.207836	0.308029	0.249211	0.376271
Efnb1	13641	chrX:96330400-96331400	0.00955691	0.378735	0.00791296	0.31907
Egfl6	54156	chrX:163023648-163024648	0.536058	0.567797	0.476879	0.589286
Eif2s3x	26905	chrX:91457990-91458990	0.00399772	0.0093633	0.00256739	0.00626959
Elf4	56501	chrX:45816309-45817309	0.513889	0.584722	0.488114	0.606414
Elk1	13712	chrX:20527734-20528734	0.309469	0.479428	0.301741	0.452431
Emd	13726	chrX:71499026-71500026	0.245974	0.430052	0.184483	0.370558
Enox2	209224	chrX:46641419-46642419	0.109677	0.337838	0.0671141	0.325
Eras	353283	chrX:7505733-7506733	0.841823	0.740053	0.864103	0.739766
Ercc6l	236930	chrX:99352430-99353430	0.0486486	0.21885	0.0592217	0.192385
Esx1	13984	chrX:133654865-133655865	0.045389	0.347826	0.0397898	0.366228
Etd	69501	chrX:50787095-50788095	0.588235	0.545455	0.65493	0.534884
F630028O10Rik	100038363	chrX:93434265-93435265	0.6	0.506494	0.531915	0.520548
F8	14069	chrX:72625380-72626380	0.869159	0.769231	0.9	0.838095
F8a	14070	chrX:70472645-70473645	0.0976096	0.368132	0.0671463	0.330435
F9	14071	chrX:57251641-57252641	0.175966	0.412955	0.189655	0.351852
Fam120c	207375	chrX:147777766-147778766	0.0753323	0.272135	0.049922	0.240464
Fam122b	78755	chrX:50622982-50623982	0.0812325	0.27611	0.0571809	0.346575
Fam122c	73866	chrX:50625610-50626610	0.775701	0.621053	0.839506	0.666667
Fam199x	245622	chrX:133583133-133584133	0.243961	0.411036	0.274476	0.457195
Fam3a	66294	chrX:71638613-71639613	0.173167	0.439942	0.191257	0.388037
Fam46d	213449	chrX:104986929-104987929	0.791444	0.729167	0.834197	0.814286
Fam47c	70864	chrX:75982102-75983102	0.794872	0.87013	0.809524	0.83908
Fam50a	108160	chrX:71557372-71558372	0.162835	0.3391	0.176471	0.44385
Fancb	237211	chrX:161417524-161418524	0.033675	0.235487	0.024735	0.318463
Fate1	77905	chrX:69217325-69218325	0.69746	0.739785	0.702083	0.75737
Fgd1	14163	chrX:147480713-147481713	0.222222	0.44	0.212541	0.407244
Fgf13	14168	chrX:56419265-56420265	0.8	0.790974	0.832134	0.816537
Fgf16	80903	chrX:102958816-102959816	0.00873362	0.179569	0.0163679	0.199662
Fhl1	14199	chrX:53983938-53984938	0.0352941	0.269641	0.0316327	0.257344
Figf	14205	chrX:160810454-160811454	0.705394	0.695833	0.709821	0.67713
Firre	103012	chrX:47988498-47989498	0.176944	0.314145	0.0588235	0.266234
Flna	192176	chrX:71491873-71492873	0.088916	0.276671	0.144134	0.312997
Fmr1	14265	chrX:65930716-65931716	0.0452196	0.252492	0.037182	0.161863
Fmr1nb	207854	chrX:66014014-66015014	0.861893	0.733333	0.81962	0.802985
Fmr1os	100038638	chrX:65931574-65932574	0	0.201885	0	0.183978
Fnd3c2	331491	chrX:103450711-103451711	0.841509	0.850794	0.81203	0.797571
Fndc3c1	333564	chrX:103680568-103681568	0.0279146	0.310136	0.0282392	0.307692
Foxo4	54601	chrX:98448867-98449867	0	0.245041	0.00198807	0.193342
Foxp3	20371	chrX:7156609-7157609	0.881288	0.842718	0.870337	0.838641
Foxr2	436240	chrX:149552331-149553331	0.37799	0.316279	0.369565	0.364486
Frmd7	385354	chrX:48295887-48296887	0.247405	0.496148	0.166667	0.447761
Frmpd3	245643	chrX:136901033-136902033	0.885135	0.871951	0.923077	0.879518
Frmpd4	333605	chrX:165015165-165016165	0.861702	0.811475	0.825758	0.82
Fthl17a	71996	chrX:82494016-82495016	0.745614	0.743119	0.787611	0.705882
Ftsj1	54632	chrX:7829532-7830532	0.0044964	0.220121	0.00748299	0.242618
Ftx	78878	chrX:100819093-100820093	0.364796	0.354582	0.390909	0.347126
Fundc1	72018	chrX:17149451-17150451	0.286689	0.402817	0.282421	0.431373
Fundc2	67391	chrX:72626738-72627738	0.299703	0.430939	0.290323	0.53317
G530011O06Rik	654820	chrX:166416849-166417849	0.724367	0.56744	0.556027	0.371622
G6pdx	14381	chrX:71674500-71675500	0.00672646	0.314775	0.0147516	0.333333
Gabra3	14396	chrX:69901585-69902585	0	0.243902	0	0.294118
Gabre	14404	chrX:69520060-69521060	0.130682	0.319149	0.102273	0.356955
Gabrq	57249	chrX:70069517-70070517	0.40379	0.494203	0.284635	0.465541
Gata1	14460	chrX:7545036-7546036	0.843038	0.900804	0.880466	0.874016
Gdi1	14567	chrX:71549351-71550351	0.230159	0.349169	0.317829	0.380711
Gdpd2	71584	chrX:97924525-97925525	0.25817	0.375367	0.263158	0.439689
Gemin8	237221	chrX:162607386-162608386	0.105691	0.321379	0.0775296	0.328457
Gja6	414089	chrX:157344984-157345984	0.912621	0.753695	0.943662	0.746341
Gjb1	14618	chrX:98571574-98572574	0.184906	0.483333	0.0777027	0.437299
Gk	14933	chrX:83022158-83023158	0	0.304065	0	0.253903
Gla	11605	chrX:131135544-131136544	0	0.26547	0	0.253755
Glod5	69824	chrX:7595618-7596618	0.752443	0.746835	0.73955	0.810559
Glra2	237213	chrX:161764913-161765913	0.0580046	0.260797	0.0732984	0.288355
Glra4	14657	chrX:133314260-133315260	0.925	0.857664	0.92517	0.860377
Gm10057	625650	chrX:150447185-150448185	0.548387	0.454545	0.485714	0.560976
Gm10921	668963	chrX:30293031-30294031	0.673077	0.492308	0.566038	0.603175
Gm10922	668964	chrX:3995573-3996573	0.603774	0.586538	0.53211	0.508621
Gm1141	382221	chrX:69176777-69177777	0.92963	0.896286	0.939052	0.915102
Gm14345	630022	chrX:30293031-30294031	0.673077	0.492308	0.566038	0.603175
Gm14345	630022	chrX:3243629-3244629	0.48	0.376623	0.434211	0.342857
Gm14346	668958	chrX:3667437-3668437	0.469697	0.569231	0.551282	0.553571
Gm14346	668958	chrX:30293031-30294031	0.673077	0.492308	0.566038	0.603175
Gm14346	668958	chrX:3243629-3244629	0.48	0.376623	0.434211	0.342857
Gm14347	627264	chrX:3906011-3907011	0.293103	0.381818	0.338983	0.213115
Gm14351	668960	chrX:30293031-30294031	0.673077	0.492308	0.566038	0.603175
Gm14351	668960	chrX:31752466-31753466	0.320755	0.333333	0.170732	0.344828
Gm14351	668960	chrX:3667437-3668437	0.469697	0.569231	0.551282	0.553571
Gm14351	668960	chrX:3243629-3244629	0.48	0.376623	0.434211	0.342857
Gm14374	434725	chrX:5245185-5246185	0.313725	0.403846	0.307692	0.418605
Gm14379	100270707	chrX:6952051-6953051	0.122762	0.414593	0.0850935	0.4084
Gm14459	546263	chrX:8102080-8103080	0.712821	0.668182	0.680365	0.632479
Gm14525	100039120	chrX:26129764-26130764	0.785714	0.813793	0.829457	0.794872
Gm14625	625210	chrX:52682412-52683412	0.887356	0.863768	0.858108	0.819672
Gm14634	552913	chrX:12338404-12339404	0	0.102981	0.00208877	0.119832
Gm14635	100043946	chrX:11932122-11933122	0.882927	0.739336	0.953368	0.811518
Gm14718	100502842	chrX:54452814-54453814	0.644444	0.630435	0.708333	0.718447
Gm14744	628923	chrX:75109097-75110097	0.413793	0.347826	0.338235	0.367647
Gm14812	100038584	chrX:96639136-96640136	0.867713	0.77221	0.862981	0.750643
Gm14827	100503393	chrX:91687071-91688071	0.901961	0.9	0.929293	0.826531
Gm14858	434825	chrX:99446990-99447990	0.00214746	0.22588	0	0.178052
Gm15008	100534633	chrX:34449829-34450829	0.834356	0.706994	0.786561	0.702259
Gm15023	100040635	chrX:131712153-131713153	0.922222	0.938849	0.959574	0.931373
Gm15023	100040635	chrX:132028145-132029145	0.949495	0.94086	0.938462	0.940639
Gm15080	666184	chrX:144426536-144427536	0.5625	0.434783	0.62963	0.32
Gm15085	100039934	chrX:144426536-144427536	0.5625	0.434783	0.62963	0.32
Gm15091	382244	chrX:146375198-146376198	0.764706	0.740458	0.829787	0.753968
Gm15097	434869	chrX:146218047-146219047	0.795833	0.745033	0.86	0.818182
Gm15107	434864	chrX:144614267-144615267	0.736842	0.761905	0.784615	0.784615
Gm15127	434866	chrX:146218022-146219022	0.795833	0.745033	0.86	0.818182
Gm15127	434866	chrX:145097147-145098147	0.736402	0.743945	0.735192	0.715385
Gm15140	625713	chrX:150555228-150556228	0.464789	0.455882	0.478873	0.458824
Gm15140	625713	chrX:150447183-150448183	0.548387	0.454545	0.485714	0.560976
Gm16404	100039055	chrX:52803773-52804773	0.713043	0.674419	0.667897	0.708197
Gm16445	635580	chrX:150591430-150592430	0.432258	0.385321	0.495868	0.426667
Gm1720	382255	chrX:163098957-163099957	0.218062	0.39902	0.287118	0.417284
Gm2030	100039065	chrX:25737170-25738170	0.746341	0.72093	0.719298	0.688679
Gm21950	100861966	chrX:30292986-30293986	0.673077	0.492308	0.566038	0.603175
Gm21950	100861966	chrX:30731679-30732679	0.369048	0.425	0.303922	0.291667
Gm21950	100861966	chrX:30976838-30977838	0.538462	0.55	0.636364	0.521739
Gm21950	100861966	chrX:32131700-32132700	0.340909	0.283019	0.421053	0.380952
Gm21950	100861966	chrX:3243584-3244584	0.48	0.376623	0.434211	0.342857
Gm21950	100861966	chrX:3906056-3907056	0.293103	0.381818	0.338983	0.213115
Gm21951	100862329	chrX:30293003-30294003	0.673077	0.492308	0.566038	0.603175
Gm21951	100862329	chrX:30731662-30732662	0.369048	0.425	0.303922	0.291667
Gm21951	100862329	chrX:30976821-30977821	0.538462	0.55	0.636364	0.521739
Gm21951	100862329	chrX:3243601-3244601	0.48	0.376623	0.434211	0.342857
Gm21951	100862329	chrX:3906039-3907039	0.293103	0.381818	0.338983	0.213115
Gm2799	100040482	chrX:30731634-30732634	0.369048	0.425	0.303922	0.291667
Gm2825	100040533	chrX:30976793-30977793	0.538462	0.55	0.636364	0.521739
Gm2863	100040606	chrX:31350997-31351997	0.440678	0.365385	0.533333	0.464286
Gm2913	100040698	chrX:31752466-31753466	0.320755	0.333333	0.170732	0.344828
Gm2927	100040722	chrX:31831260-31832260	0.461538	0.44	0.41	0.35
Gm2933	100040732	chrX:31752434-31753434	0.320755	0.333333	0.170732	0.344828
Gm35612	102639259	chrX:47889566-47890566	0.279935	0.703937	0.431912	0.829161
Gm362	637093	chrX:40943166-40944166	0.744493	0.733333	0.730612	0.712446
Gm364	245423	chrX:54661326-54662326	0.923339	0.926677	0.918782	0.896124
Gm3701	100042159	chrX:30293031-30294031	0.673077	0.492308	0.566038	0.603175
Gm3701	100042159	chrX:3243629-3244629	0.48	0.376623	0.434211	0.342857
Gm3701	100042159	chrX:3667437-3668437	0.469697	0.569231	0.551282	0.553571
Gm3706	100042168	chrX:3243629-3244629	0.48	0.376623	0.434211	0.342857
Gm3750	100042254	chrX:3243629-3244629	0.48	0.376623	0.434211	0.342857
Gm3763	100042275	chrX:4597166-4598166	0.372093	0.371901	0.5	0.421687
Gm382	211208	chrX:123573504-123574504	0.655172	0.71875	0.793103	0.633333
Gm38425	100503280	chrX:72214464-72215464	0.867925	0.872751	0.884569	0.902817
Gm41	245502	chrX:83600333-83601333	0.908184	0.901153	0.937397	0.93049
Gm4297	100043216	chrX:24150431-24151431	0.603175	0.686275	0.548387	0.675862
Gm44504	100169864	chrX:71618688-71619688	0.491124	0.504464	0.501408	0.619792
Gm5072	278167	chrX:88636839-88637839	0.884774	0.921739	0.911111	0.87963
Gm5124	331392	chrX:20936991-20937991	0.204301	0.404867	0.249467	0.43083
Gm5126	331480	chrX:100129562-100130562	0.565341	0.689922	0.556701	0.697313
Gm5127	331493	chrX:103777525-103778525	0.601064	0.572093	0.655319	0.641414
Gm5166	382233	chrX:99985535-99986535	0.805643	0.728707	0.819018	0.773414
Gm5168	382275	chrX:25478167-25479167	0.653333	0.677632	0.691011	0.721053
Gm5169	382277	chrX:24728581-24729581	0.738739	0.790476	0.739496	0.728682
Gm5640	434797	chrX:71890974-71891974	0.0720721	0.429907	0.109677	0.307692
Gm5643	434858	chrX:138731048-138732048	0.74359	0.662651	0.769231	0.583333
Gm5925	546185	chrX:4218983-4219983	0.178571	0.181818	0.341463	0.315789
Gm5934	546272	chrX:24076289-24077289	0.666667	0.818182	0.704545	0.700935
Gm5935	546282	chrX:24352290-24353290	0.782143	0.741007	0.731034	0.786942
Gm5936	546325	chrX:72081535-72082535	0.0902256	0.34375	0.152542	0.445455
Gm5938	546335	chrX:75369806-75370806	0.666667	0.671642	0.560606	0.662791
Gm595	209005	chrX:46230890-46231890	0.929648	0.894737	0.931616	0.895833
Gm614	245536	chrX:98459331-98460331	0.792453	0.834835	0.805556	0.798742
Gm6268	621901	chrX:33942472-33943472	0.758883	0.763158	0.81441	0.725275
Gm6377	622976	chrX:106391095-106392095	0.833333	0.819328	0.864754	0.772727
Gm648	270599	chrX:53802783-53803783	0.843672	0.816583	0.805252	0.777778
Gm6592	625480	chrX:8420120-8421120	0.858537	0.767327	0.811594	0.760766
Gm6787	627782	chrX:7673213-7674213	0	0.1936	0.00132363	0.275461
Gm6880	628456	chrX:71726738-71727738	0.754455	0.729875	0.757798	0.760141
Gm6890	628518	chrX:71985266-71986266	0.813559	0.758333	0.759197	0.794203
Gm6938	629024	chrX:20911853-20912853	0.494152	0.632979	0.557029	0.624672
Gm7073	631784	chrX:57709370-57710370	0.846995	0.774869	0.907767	0.816143
Gm7134	634340	chrX:107567092-107568092	0.55	0.461538	0.660714	0.578947
Gm7173	636104	chrX:76762624-76763624	0.157658	0.327586	0.0915493	0.276206
Gm732	213450	chrX:105143775-105144775	0.666667	0.591463	0.722222	0.596026
Gm773	331416	chrX:53466058-53467058	0.871866	0.858612	0.887195	0.826087
Gm8787	667736	chrX:76603407-76604407	0.745763	0.674419	0.855072	0.697368
Gm8817	667794	chrX:163508302-163509302	0.95098	0.836364	0.988889	0.79798
Gm9	194854	chrX:34751036-34752036	0.871148	0.821628	0.875332	0.804249
Gm9159	668415	chrX:100739839-100740839	0.972222	0.979021	0.951807	0.979167
Gmcl1l	71847	chrX:30731634-30732634	0.369048	0.425	0.303922	0.291667
Gnl3l	237107	chrX:147451865-147452865	0	0.277966	0.0100376	0.292473
Gpc3	14734	chrX:49967151-49968151	0.0849057	0.316372	0.107565	0.350877
Gpc4	14735	chrX:49518100-49519100	0.0421607	0.398259	0.075775	0.299373
Gpkow	209416	chrX:7273260-7274260	0.222535	0.246729	0.161634	0.284264
Gpm6b	14758	chrX:162675875-162676875	0.43958	0.604615	0.466258	0.645062
Gpr101	245424	chrX:54756934-54757934	0.193627	0.311905	0.180693	0.389222
Gpr119	236781	chrX:46027655-46028655	0.553719	0.661538	0.525926	0.672
Gpr143	18241	chrX:149215464-149216464	0.458333	0.457364	0.475248	0.470588
Gpr165	76206	chrX:93907807-93908807	0.187097	0.436508	0.24015	0.425847
Gpr173	70771	chrX:148803247-148804247	0.163194	0.347395	0.200542	0.376997
Gpr174	213439	chrX:104478685-104479685	0.693182	0.677083	0.75	0.62766
Gpr34	23890	chrX:13208895-13209895	0.801105	0.735849	0.856383	0.708108
Gpr50	14765	chrX:68915842-68916842	0.0862423	0.387097	0.195652	0.451613
Gpr82	319200	chrX:13237489-13238489	0.936652	0.88664	0.912568	0.898374
Gprasp1	67298	chrX:132276231-132277231	0.0779727	0.278385	0.061284	0.278937
Gprasp2	245607	chrX:132372573-132373573	0.115556	0.342373	0.120915	0.284314
Gria3	53623	chrX:38753706-38754706	0	0.236175	0	0.253333
Gripap1	54645	chrX:7366119-7367119	0.0721848	0.298647	0.0684492	0.336449
Grpr	14829	chrX:159987668-159988668	0.381443	0.518822	0.424063	0.519048
Gspt2	14853	chrX:91880408-91881408	0.529897	0.510417	0.53945	0.589198
Gucy2f	245650	chrX:138631479-138632479	0.556886	0.593674	0.635638	0.66756
H2bfm	69389	chrX:133460864-133461864	0.954603	0.928292	0.950342	0.922853
Haus7	73738	chrX:70704368-70705368	0.227061	0.373913	0.154278	0.373676
Hccs	15159	chrX:165758275-165759275	0.171348	0.422951	0.11875	0.354991
Hcfc1	15161	chrX:71211696-71212696	0.00291971	0.247943	0.0056899	0.247373
Hdac6	15185	chrX:7525015-7526015	0.202826	0.380282	0.233466	0.386061
Hdac8	70315	chrX:99700497-99701497	0.130045	0.314775	0.142169	0.368308
Hdx	245596	chrX:108810688-108811688	0.120805	0.391753	0.0332103	0.421245
Heph	15203	chrX:93650685-93651685	0.497674	0.565657	0.453752	0.638574
Hmgb3	15354	chrX:68808092-68809092	0.134993	0.431174	0.14014	0.424942
Hmgn5	50887	chrX:106208719-106209719	0.00970874	0.274849	0.012333	0.243852
Hnrnph2	56258	chrX:131134718-131135718	0.0112233	0.278403	0.00700525	0.316865
Hprt	15452	chrX:50340255-50341255	0.199176	0.407692	0.189327	0.388337
Hs6st2	50786	chrX:49033654-49034654	0	0.270697	0.00653595	0.271859
Hsd17b10	15108	chrX:148435439-148436439	0.00868056	0.31456	0.00944882	0.318244
Hsf3	245525	chrX:93651633-93652633	0.138182	0.342629	0.124638	0.375494
Htatsf1	72459	chrX:54306011-54307011	0	0.264173	0	0.283372
Htr2c	15560	chrX:143396056-143397056	0.454545	0.516327	0.449304	0.639659
Huwe1	59026	chrX:148236825-148237825	0	0.307263	0.00258176	0.302189
Idh3g	15929	chrX:71032236-71033236	0.00279916	0.23526	0	0.271672
Ids	15931	chrX:67618260-67619260	0.275789	0.431452	0.232	0.491071
Igbp1	18518	chrX:97688630-97689630	0.0329861	0.26888	0.0369231	0.307302
Igsf1	209268	chrX:47148541-47149541	0.792657	0.78337	0.786667	0.770021
Ikbkg	16151	chrX:71673654-71674654	0.182452	0.357734	0.260588	0.438247
Il13ra1	16164	chrX:33651103-33652103	0.175889	0.293333	0.119782	0.336177
Il13ra2	16165	chrX:143863735-143864735	0.408451	0.506494	0.484848	0.5625
Il1rapl1	331461	chrX:85360962-85361962	0.0153322	0.296245	0.0115942	0.258475
Il1rapl2	60367	chrX:134104293-134105293	0.0407911	0.303704	0.0518732	0.27888
Il2rg	16186	chrX:98463594-98464594	0.768657	0.810409	0.811659	0.737052
Irak1	16179	chrX:71269257-71270257	0.228155	0.413866	0.267606	0.343035
Irs4	16370	chrX:138159760-138160760	0	0.304075	0.00875274	0.306197
Itgb1bp2	26549	chrX:98643448-98644448	0.9	0.877395	0.947791	0.864151
Itm2a	16431	chrX:104598699-104599699	0.362468	0.390547	0.388095	0.425481
Jade3	382207	chrX:20001814-20002814	0.0223097	0.278212	0.021764	0.235135
Kantr	72997	chrX:148762036-148763036	0.340841	0.38943	0.313889	0.410575
Kcnd1	16506	chrX:7399885-7400885	0.457534	0.533469	0.44898	0.509259
Kcne1l	66240	chrX:138740741-138741741	0.764706	0.713881	0.77193	0.752577
Kctd12b	207474	chrX:150130823-150131823	0.470852	0.523364	0.572115	0.553333
Kdm5c	20591	chrX:148666770-148667770	0.0141304	0.0186916	0.0145251	0.0239085
Kdm6a	22289	chrX:17738701-17739701	0	0.00146628	0	0.00254237
Kif4	16571	chrX:97820404-97821404	0.0333333	0.326146	0.0187793	0.264308
Kir3dl1	245616	chrX:133051538-133052538	0.825203	0.798319	0.816832	0.727273
Kir3dl2	245615	chrX:133003580-133004580	0.830579	0.792952	0.835106	0.804651
Kis2	751866	chrX:50097770-50098770	0	0.26699	0	0.284759
Klf8	245671	chrX:149671588-149672588	0.127063	0.382629	0.103819	0.346966
Klhl13	67455	chrX:22942208-22943208	0.28841	0.464467	0.295349	0.428904
Klhl15	236904	chrX:91479269-91480269	0.00626679	0.185804	0.0057995	0.189167
Klhl34	245683	chrX:154255367-154256367	0.122371	0.29913	0.119217	0.302105
Klhl4	237010	chrX:111586942-111587942	0.509317	0.607143	0.488189	0.575758
L1cam	16728	chrX:71126173-71127173	0.399425	0.444175	0.419899	0.465361
Lamp2	16784	chrX:35809637-35810637	0.0119048	0.227106	0.0306513	0.325758
Lancl3	236285	chrX:8776099-8777099	0.0991903	0.24539	0.116279	0.304676
Las1l	76130	chrX:93152313-93153313	0.0622172	0.312049	0.0879369	0.338235
Ldoc1	434784	chrX:58961791-58962791	0.276134	0.398892	0.213576	0.381034
Lhfpl1	237091	chrX:141783437-141784437	0.691824	0.785714	0.739645	0.738372
LOC100504039	100504039	chrX:50988704-50989704	0.944223	0.913043	0.960784	0.933884
Lonrf3	74365	chrX:33867404-33868404	0.0442177	0.278465	0.0265096	0.297902
Lpar4	78134	chrX:104114964-104115964	0.41841	0.42963	0.376384	0.451128
Lrch2	210297	chrX:143988624-143989624	0.324226	0.406149	0.39851	0.389456
Magea10	236852	chrX:69632197-69633197	0.782427	0.806338	0.799145	0.788618
Magea2	17138	chrX:151467835-151468835	0.830549	0.84	0.856823	0.823276
Magea3	17139	chrX:151384112-151385112	0.668874	0.659722	0.640449	0.675159
Magea5	17141	chrX:151496096-151497096	0.720165	0.655319	0.736842	0.699115
Magea6	17142	chrX:151360658-151361658	0.721569	0.748792	0.696721	0.630901
Magea8	17144	chrX:151430393-151431393	0.856823	0.845041	0.823322	0.820796
Mageb1	17145	chrX:88576094-88577094	0.724409	0.664336	0.704545	0.723077
Mageb1	17145	chrX:89261672-89262672	0.40625	0.181818	0.402985	0.323944
Mageb16	71967	chrX:76916774-76917774	0.672241	0.583562	0.644509	0.58589
Mageb16-ps1	100039436	chrX:140990782-140991782	0.833333	0.769723	0.829327	0.753813
Mageb18	215641	chrX:89844911-89845911	0.58427	0.572727	0.585586	0.640351
Maged1	94275	chrX:91787413-91788413	0.110251	0.355412	0.127544	0.320755
Maged2	80884	chrX:147248246-147249246	0.12993	0.35443	0.216049	0.335249
Magee1	107528	chrX:102314717-102315717	0.258706	0.431907	0.218107	0.4
Magee2	272790	chrX:102052606-102053606	0.588138	0.628075	0.585056	0.626866
Mageh1	75625	chrX:149472106-149473106	0.132124	0.251923	0.154639	0.281726
Magix	54634	chrX:7258215-7259215	0.171548	0.464435	0.0849421	0.483333
Magt1	67075	chrX:103207238-103208238	0.0875	0.292986	0.0706714	0.327742
Mamld1	333639	chrX:68302431-68303431	0.0135135	0.287809	0.0111857	0.25655
Maoa	17161	chrX:16195824-16196824	0	0.285997	0	0.266296
Maob	109731	chrX:16394492-16395492	0.545126	0.537736	0.477032	0.482249
Map3k15	270672	chrX:156425365-156426365	0.138462	0.394928	0.1294	0.378213
Map7d2	78283	chrX:155896057-155897057	1	0.926829	0.956522	0.916667
Mbnl3	171170	chrX:48559167-48560167	0.173876	0.470307	0.219963	0.500457
Mbtps2	270669	chrX:154036647-154037647	0.332536	0.505389	0.362832	0.535826
Mcf2	109904	chrX:57400877-57401877	0.25	0.3625	0.345455	0.378049
Mcts1	68995	chrX:35952835-35953835	0.0661323	0.347003	0.0431034	0.326214
Mdrl	69591	chrX:34357195-34358195	0.624561	0.571046	0.701538	0.674242
Mecp2	17257	chrX:71331029-71332029	0.0917226	0.277652	0.0920354	0.28327
Med12	59024	chrX:98468430-98469430	0.140766	0.313492	0.184797	0.293588
Med14	26896	chrX:12339099-12340099	0	0.154467	0.00125707	0.186393
Mid1	17318	chrX:166316551-166317551	0.149123	0.306905	0.137681	0.29703
Mid1ip1	68041	chrX:10293491-10294491	0.0460829	0.276332	0.0381426	0.266862
Mid2	23947	chrX:137211567-137212567	0.79558	0.744928	0.828715	0.775148
Mmgt1	236792	chrX:53851096-53852096	0.0361664	0.241727	0.0395201	0.24
Morc4	75746	chrX:136406193-136407193	0.546392	0.618128	0.455752	0.633588
Morf4l2	56397	chrX:133275891-133276891	0	0.288758	0	0.319693
Mospd1	70380	chrX:50723736-50724736	0.217532	0.378007	0.189369	0.28223
Mospd2	76763	chrX:161418307-161419307	0.0089955	0.248813	0	0.275184
Mpp1	17524	chrX:72376355-72377355	0.14652	0.292985	0.141813	0.332283
Msl3	17692	chrX:165111834-165112834	0	0.272605	0	0.258532
Msn	17698	chrX:93290384-93291384	0.256532	0.448802	0.21542	0.444211
Mtap7d3	320923	chrX:54075502-54076502	0.282272	0.486348	0.3047	0.448387
Mtcp1	17763	chrX:72661923-72662923	0	0.212598	0	0.254135
Mtm1	17772	chrX:68467181-68468181	0.368771	0.514658	0.384146	0.5
Mtmr1	53332	chrX:68616935-68617935	0.372754	0.472644	0.360124	0.501524
Mum1l1	245631	chrX:135750705-135751705	0.444109	0.431325	0.341969	0.35443
Mycs	17870	chrX:5046383-5047383	0.684685	0.655022	0.698198	0.654709
Naa10	56292	chrX:71167283-71168283	0.134021	0.268996	0.0757121	0.385366
Nap1l2	17954	chrX:100382003-100383003	0.469231	0.537037	0.463158	0.480263
Nap1l3	54561	chrX:119510994-119511994	0.152727	0.213849	0.12753	0.284314
Ndp	17986	chrX:16488900-16489900	0.442308	0.568889	0.485185	0.520325
Ndufa1	54405	chrX:34731233-34732233	0.0139635	0.280537	0.0175208	0.258621
Ndufb11	104130	chrX:20194690-20195690	0	0.234772	0	0.254224
Ngfrap1	12070	chrX:132803792-132804792	0.27957	0.438503	0.158996	0.402913
Nhs	195727	chrX:158597373-158598373	0.0256684	0.211039	0.0217581	0.253385
Nhsl2	100042480	chrX:99043724-99044724	0.21562	0.342486	0.238501	0.430931
Nkap	67050	chrX:34665758-34666758	0.368794	0.549451	0.405405	0.559028
Nkrf	77286	chrX:34442894-34443894	0	0.21102	0.0026455	0.177696
Nlgn3	245537	chrX:98493518-98494518	0.373585	0.467692	0.336449	0.550725
Nono	53610	chrX:98623990-98624990	0.0645161	0.320202	0.0606061	0.290117
Nox1	237038	chrX:130646393-130647393	0.697279	0.757764	0.791246	0.795107
Nr0b1	11614	chrX:83436114-83437114	0.420455	0.52439	0.421359	0.546178
Nrk	27206	chrX:135447969-135448969	0.0160858	0.266004	0	0.224113
Nsdhl	18194	chrX:70162860-70163860	0.0400334	0.260305	0.0383838	0.328497
Nup62cl	279706	chrX:136597107-136598107	0.159892	0.38149	0.185414	0.450475
Nxf2	83454	chrX:131498436-131499436	0.932825	0.888051	0.951029	0.895787
Nxf3	245610	chrX:132619794-132620794	0.86214	0.818951	0.882682	0.82549
Nxf7	170722	chrX:132128394-132129394	0.848649	0.753333	0.882353	0.772727
Nxt2	237082	chrX:138661480-138662480	0.439868	0.58104	0.40916	0.534768
Nyx	236690	chrX:13043798-13044798	0.780488	0.794715	0.758542	0.764967
Obp1a	18249	chrX:75336713-75337713	0.529412	0.508772	0.565217	0.508475
Ocrl	320634	chrX:45264633-45265633	0.304478	0.397163	0.371324	0.393103
Ofd1	237222	chrX:162878636-162879636	0.0229008	0.229651	0.0258118	0.290833
Ogt	108155	chrX:98834390-98835390	0.0502137	0.244726	0.0569561	0.258586
Ophn1	94190	chrX:96086364-96087364	0.185185	0.301493	0.172619	0.370844
Opn1mw	14539	chrX:71371805-71372805	0.75641	0.622642	0.9125	0.673077
Otc	18416	chrX:9828431-9829431	0.467532	0.47	0.521127	0.536842
Ott	18422	chrX:144426536-144427536	0.5625	0.434783	0.62963	0.32
Otud5	54644	chrX:7417957-7418957	0	0.201725	0	0.211158
P2ry10	78826	chrX:104283674-104284674	0.596226	0.637066	0.679104	0.51341
P2ry4	57385	chrX:97790208-97791208	0.327273	0.375839	0.357143	0.38806
Pabpc5	93728	chrX:117039805-117040805	0.239316	0.266289	0.293413	0.385455
Pak3	18481	chrX:140126830-140127830	0.788732	0.796813	0.866667	0.777778
Pbdc1	67683	chrX:102274095-102275095	0.0401929	0.0453074	0.0345489	0.0408163
Pbsn	54192	chrX:75098839-75099839	0.726027	0.728395	0.775862	0.671875
Pcdh11x	245578	chrX:117402936-117403936	0.0310559	0.137698	0.00877193	0.109524
Pcdh19	279653	chrX:130223532-130224532	0.0113422	0.25	0.00846024	0.259481
Pcsk1n	30052	chrX:7495948-7496948	0.443272	0.463918	0.428928	0.458549
Pcyt1b	236899	chrX:90899202-90900202	0.333333	0.446154	0.263889	0.45
Pdha1	18597	chrX:156576362-156577362	0.397436	0.514042	0.345391	0.537634
Pdk3	236900	chrX:91077434-91078434	0.19507	0.388112	0.165794	0.439626
Pdzd11	72621	chrX:97821246-97822246	0.00681959	0.319693	0.0100942	0.254668
Pdzd4	245469	chrX:71070308-71071308	0.168196	0.210853	0.193333	0.246964
Pet2	18630	chrX:86655028-86656028	0.855422	0.838235	0.897059	0.843373
Pfkfb1	18639	chrX:147023464-147024464	0.221477	0.484163	0.205882	0.482679
Pgk1	18655	chrX:103381439-103382439	0.0981873	0.283814	0.0811966	0.290201
Pgr15l	245526	chrX:94266935-94267935	0.318681	0.474498	0.228471	0.461967
Pgrmc1	53328	chrX:34137188-34138188	0.111247	0.319802	0.104031	0.387677
Phex	18675	chrX:153853218-153854218	0.777778	0.739683	0.717042	0.722561
Phf6	70998	chrX:50264391-50265391	0.209141	0.342052	0.176879	0.447574
Phf8	320595	chrX:147954215-147955215	0.00877193	0.235189	0.00682261	0.272368
Phka1	18679	chrX:99839585-99840585	0.107242	0.32234	0.119143	0.308876
Phka2	110094	chrX:156939098-156940098	0.299539	0.469565	0.274431	0.472934
Piga	18700	chrX:160856719-160857719	0.154628	0.306931	0.133028	0.332172
Pih1h3b	331537	chrX:136596418-136597418	0.0357143	0.302185	0.0356601	0.393761
Pim2	18715	chrX:7454432-7455432	0.185673	0.273453	0.114917	0.318471
Pin4	69713	chrX:99313804-99314804	0.0367893	0.216968	0.0236887	0.205539
Pir	69656	chrX:160706363-160707363	0.482368	0.595065	0.5	0.627645
Pja1	18744	chrX:96666074-96667074	0.215971	0.454834	0.101512	0.35119
Plac1	56096	chrX:50467582-50468582	0.755556	0.776014	0.770197	0.801358
Platr21	78526	chrX:135891309-135892309	0.721063	0.711149	0.68972	0.744186
Plp1	18823	chrX:133356285-133357285	0.766169	0.723757	0.84	0.705263
Plp2	18824	chrX:7248516-7249516	0.327143	0.425641	0.32341	0.465517
Pls3	102866	chrX:73120509-73121509	0.0308989	0.271341	0	0.259259
Plxna3	18846	chrX:71573405-71574405	0.302395	0.452592	0.2592	0.383085
Plxnb3	140571	chrX:71001442-71002442	0.888889	0.829412	0.922619	0.823944
Pnck	93843	chrX:70905409-70906409	0.297659	0.440341	0.248815	0.426791
Pnma3	245468	chrX:70309126-70310126	0.4083	0.502041	0.401325	0.550157
Pnma5	385377	chrX:70282442-70283442	0.967213	0.934783	0.96748	0.931624
Pof1b	69693	chrX:109812260-109813260	0.66129	0.699605	0.621538	0.596899
Pola1	18968	chrX:90877494-90878494	0.00656455	0.278788	0.0103926	0.263333
Porcn	53627	chrX:7783651-7784651	0.0299625	0.178922	0.0382848	0.219697
Pou3f4	18994	chrX:108008718-108009718	0.024911	0.173567	0.00574713	0.268105
Ppef1	237178	chrX:157157904-157158904	0.893939	0.814371	0.834286	0.838889
Ppp1r2-ps7	76705	chrX:22037722-22038722	0.71875	0.763889	0.771739	0.662921
Ppp1r3f	54646	chrX:7151407-7152407	0.0420248	0.312273	0.0319315	0.325254
Ppp1r3fos	78185	chrX:7149726-7150726	0.222443	0.570358	0.243494	0.578443
Pqbp1	54633	chrX:7476395-7477395	0.0171849	0.227402	0.00577617	0.268033
Praf2	54637	chrX:7304697-7305697	0.277108	0.461899	0.305445	0.489519
Prame	75829	chrX:132162244-132163244	0.831579	0.860724	0.895349	0.853731
Pramel3	83565	chrX:131835855-131836855	0.93736	0.949782	0.955457	0.948454
Prdx4	53381	chrX:151773003-151774003	0.296104	0.438224	0.335766	0.512315
Prickle3	54630	chrX:7233505-7234505	0.310036	0.490539	0.253385	0.53407
Prkx	19108	chrX:75041299-75042299	0.0359521	0.340498	0.0538358	0.355643
Prps1	19139	chrX:136990142-136991142	0.22093	0.385135	0.217722	0.380342
Prps2	110639	chrX:163820681-163821681	0.36236	0.545455	0.327824	0.531486
Prr32	68800	chrX:42443081-42444081	0.745098	0.622222	0.618182	0.597015
Prrg1	546336	chrX:75829236-75830236	0.72093	0.628571	0.664671	0.656566
Prrg3	208748	chrX:69207321-69208321	0.0412371	0.287867	0.036862	0.251483
Psmd10	53380	chrX:137491250-137492250	0.0892019	0.33157	0.124224	0.356215
Ptchd1	211612	chrX:152057870-152058870	0	0.235714	0	0.214353
Rab33a	19337	chrX:45871462-45872462	0.192157	0.48895	0.323362	0.483193
Rab39b	67790	chrX:72823570-72824570	0.469799	0.587079	0.400621	0.548822
Rab9	56382	chrX:162917799-162918799	0.489749	0.551657	0.587963	0.573013
Rab9b	319642	chrX:133403079-133404079	0.490872	0.436202	0.480315	0.615385
Rai2	24004	chrX:158153968-158154968	0.189591	0.4	0.165109	0.460076
Rbbp7	245688	chrX:159197304-159198304	0.0294957	0.265432	0.0526316	0.272189
Rbm10	236732	chrX:20193885-20194885	0	0.228134	0	0.242377
Rbm3	19652	chrX:7723006-7724006	0.210174	0.409987	0.201087	0.411154
Rbm3os	70226	chrX:7721553-7722553	0.0859213	0.439655	0.117929	0.441924
Rbm41	237073	chrX:136533134-136534134	0.834545	0.813528	0.812606	0.794872
Rbmx	19655	chrX:54646213-54647213	0.00593472	0.292715	0.0153631	0.280292
Rbmx2	209003	chrX:46047181-46048181	0.0377358	0.177866	0.0736342	0.211111
Renbp	19703	chrX:71176189-71177189	0.579268	0.541254	0.632787	0.577508
Reps2	194590	chrX:159081590-159082590	0.139535	0.39599	0.107399	0.362117
Rgag1	209540	chrX:139533137-139534137	0.731183	0.696203	0.795699	0.644444
Rgag4	331474	chrX:99266646-99267646	0.284595	0.344209	0.28125	0.345133
Rgn	19733	chrX:20125944-20126944	0.235955	0.325581	0.179487	0.264368
Rhox1	385343	chrX:34762253-34763253	0.734375	0.632353	0.714286	0.614458
Rhox10	434769	chrX:35418652-35419652	0.883408	0.88914	0.90595	0.854701
Rhox11	194738	chrX:35438316-35439316	0.91453	0.906103	0.923372	0.862069
Rhox12	382282	chrX:35464084-35465084	0.89433	0.881188	0.919463	0.875587
Rhox13	73614	chrX:35473017-35474017	0.932099	0.942623	0.886792	0.925134
Rhox2a	75199	chrX:34783987-34784987	0.903553	0.88145	0.872814	0.853492
Rhox2b	100039913	chrX:34825612-34826612	0.876984	0.864615	0.931298	0.858108
Rhox2c	100039948	chrX:34867166-34868166	0.883495	0.866477	0.924198	0.897516
Rhox2d	434760	chrX:34906917-34907917	0.884462	0.861878	0.885768	0.872881
Rhox2e	100040016	chrX:34783987-34784987	0.903553	0.88145	0.872814	0.853492
Rhox2e	100040016	chrX:34943975-34944975	0.881481	0.869023	0.877404	0.889182
Rhox2f	434764	chrX:34984928-34985928	0.888283	0.810667	0.892754	0.882038
Rhox2g	434766	chrX:35057977-35058977	0.884368	0.905192	0.909091	0.891441
Rhox2h	622301	chrX:35087784-35088784	0.897921	0.897287	0.916854	0.850211
Rhox3a	382209	chrX:34788914-34789914	0.724138	0.705706	0.739766	0.698592
Rhox3c	100135654	chrX:34883375-34884375	0.85443	0.788462	0.82963	0.834437
Rhox3e	100135657	chrX:34960482-34961482	0.678571	0.835443	0.854839	0.823529
Rhox3e	100135657	chrX:34793873-34794873	0.875	0.770833	0.862745	0.745283
Rhox3f	621852	chrX:34994859-34995859	0.892308	0.881119	0.862903	0.858491
Rhox3g	546294	chrX:35042646-35043646	0.862543	0.898773	0.898773	0.90303
Rhox3h	434758	chrX:35083271-35084271	0.904412	0.861635	0.938356	0.92029
Rhox4a	664609	chrX:34804370-34805370	0.712984	0.806604	0.722348	0.825472
Rhox4b	57737	chrX:34846001-34847001	0.827763	0.879418	0.837709	0.832547
Rhox4c	434759	chrX:34893844-34894844	0.844869	0.830556	0.863229	0.828087
Rhox4d	664610	chrX:34928042-34929042	0.908108	0.916667	0.925076	0.914861
Rhox4e	194856	chrX:34970919-34971919	0.740741	0.746988	0.846512	0.809249
Rhox4f	636177	chrX:35022193-35023193	0.815909	0.846154	0.812658	0.845987
Rhox4g	664608	chrX:35065834-35066834	0.80315	0.822785	0.791353	0.865421
Rhox6	19202	chrX:35179232-35180232	0.928416	0.871332	0.914807	0.897338
Rhox7a	547168	chrX:35183863-35184863	0.810458	0.791383	0.808463	0.821826
Rhox8	434768	chrX:35232121-35233121	0.845387	0.813364	0.834158	0.817021
Rhox9	104384	chrX:35254947-35255947	0.931677	0.901316	0.907455	0.89819
Ribc1	66611	chrX:148450838-148451838	0	0.225235	0	0.217932
Ripply1	622473	chrX:136316892-136317892	0.422727	0.411765	0.350515	0.402542
Rlim	19820	chrX:101176623-101177623	0.356989	0.489451	0.349193	0.465378
Rnf113a1	69942	chrX:34730217-34731217	0	0.272986	0	0.23651
Rnf128	66889	chrX:136144159-136145159	0.00914077	0.187888	0.0104348	0.228938
Rnf138rt1	74264	chrX:160199264-160200264	0.222914	0.45018	0.229898	0.459394
Rp2	19889	chrX:19940607-19941607	0.172414	0.341902	0.164894	0.33518
Rpgr	19893	chrX:9793579-9794579	0.223831	0.339036	0.179214	0.347085
Rpl10	110954	chrX:71515155-71516155	0	0.241472	0	0.255924
Rpl36a	19982	chrX:131119193-131120193	0.167391	0.388689	0.184773	0.362755
Rpl39	67248	chrX:34625217-34626217	0.0840807	0.300201	0.0821468	0.31893
Rps4x	20102	chrX:99384730-99385730	0.221311	0.46648	0.288828	0.409471
Rps6ka3	110651	chrX:155692714-155693714	0	0.250513	0	0.318584
Rps6ka6	67071	chrX:108651568-108652568	0.433692	0.618421	0.37247	0.564202
Rragb	245670	chrX:149573501-149574501	0.158756	0.368056	0.203193	0.453913
Rs1	20147	chrX:157204945-157205945	0.654167	0.651822	0.586364	0.614108
S100g	12309	chrX:159402531-159403531	0.754266	0.788462	0.799342	0.75974
Samt1	78092	chrX:150555228-150556228	0.464789	0.455882	0.478873	0.458824
Samt1	78092	chrX:150447183-150448183	0.548387	0.454545	0.485714	0.560976
Samt2	434881	chrX:151013873-151014873	0.8	0.823529	0.892857	0.921569
Samt3	73495	chrX:83288538-83289538	0.75	0.761905	0.903226	0.6
Samt4	75185	chrX:150915545-150916545	0.935484	0.931034	0.928571	0.9375
Sash3	74131	chrX:45498613-45499613	0.875622	0.884091	0.932836	0.904762
Sat1	20229	chrX:151650992-151651992	0.0506912	0.221509	0.0490798	0.270161
Satl1	73809	chrX:109520388-109521388	0.931034	0.925	0.952941	0.934211
Scml2	107815	chrX:157599682-157600682	0.221154	0.410326	0.307453	0.405488
Sept6	56526	chrX:34529690-34530690	0.511254	0.544379	0.518293	0.639286
Serpina7	331535	chrX:135619775-135620775	0.635135	0.771429	0.494505	0.695652
Sh2d1a	20400	chrX:39854742-39855742	0.727273	0.737844	0.691517	0.708134
Sh3bgrl	56726	chrX:106289746-106290746	0.0172786	0.247031	0	0.255869
Sh3kbp1	58194	chrX:156064204-156065204	0.010219	0.322222	0.00408719	0.333333
Shroom2	110380	chrX:149204029-149205029	0	0.193625	0.0103668	0.210369
Shroom4	208431	chrX:5991860-5992860	0.768421	0.795775	0.75463	0.805353
Siah1b	20438	chrX:160514425-160515425	0.2634	0.423221	0.202568	0.46422
Slc10a3	214601	chrX:71618688-71619688	0.491124	0.504464	0.501408	0.619792
Slc16a2	20502	chrX:101017327-101018327	0.0421053	0.2704	0.0330935	0.248722
Slc25a14	20523	chrX:45975851-45976851	0.144144	0.391813	0.13269	0.421376
Slc25a43	194744	chrX:34282627-34283627	0.562363	0.611973	0.600928	0.634361
Slc25a5	11740	chrX:34334592-34335592	0.087931	0.308544	0.0609065	0.330189
Slc25a53	67062	chrX:133572841-133573841	0.240918	0.413989	0.333333	0.441016
Slc35a2	22232	chrX:7460370-7461370	0.0298507	0.206074	0.0308411	0.207989
Slc38a5	209837	chrX:7847507-7848507	0.307958	0.504732	0.40239	0.532051
Slc6a14	56774	chrX:21291026-21292026	0.495918	0.607803	0.536383	0.608286
Slc6a8	102857	chrX:70917472-70918472	0.0654762	0.224044	0.0866667	0.376623
Slc7a3	11989	chrX:98280744-98281744	0.218707	0.411827	0.188908	0.377163
Slc9a6	236794	chrX:53862012-53863012	0.224959	0.327169	0.203147	0.336976
Slc9a7	236727	chrX:19868890-19869890	0.195455	0.279323	0.157635	0.313008
Slitrk2	245450	chrX:63905334-63906334	0.0232975	0.0976616	0.0215054	0.134503
Slitrk4	245446	chrX:61530171-61531171	0.00896057	0.141337	0.0160428	0.198428
Slx	664829	chrX:25972691-25973691	0.653543	0.720588	0.694611	0.656347
Smarca1	93761	chrX:45245729-45246729	0.251908	0.483607	0.342742	0.504717
Smc1a	24061	chrX:148449971-148450971	0	0.252446	0	0.246843
Smim10l2a	320237	chrX:53626763-53627763	0.238447	0.357616	0.196113	0.369485
Smim9	434800	chrX:72409090-72410090	0.927778	0.861111	0.932927	0.884422
Smpx	66106	chrX:154135905-154136905	0.687135	0.747093	0.752778	0.724936
Sms	20603	chrX:153929978-153930978	0.273752	0.354592	0.20316	0.356835
Snx12	55988	chrX:98417902-98418902	0.168622	0.445026	0.172702	0.429412
Sowahd	245381	chrX:34587840-34588840	0.101504	0.256289	0.0916249	0.334583
Sox3	20675	chrX:58146605-58147605	0.00661157	0.29351	0.0185322	0.28522
Spaca5	278203	chrX:20644614-20645614	0.431818	0.255319	0.54	0.368421
Spin2c	278240	chrX:150265836-150266836	0.167391	0.353093	0.274752	0.356132
Spin2d	100504429	chrX:70422328-70423328	0.746667	0.892308	0.84375	0.705882
Spin4	270624	chrX:92222021-92223021	0.169697	0.359331	0.151899	0.378531
Srpk3	56504	chrX:71018744-71019744	0.517544	0.612903	0.483871	0.642857
Srpx	51795	chrX:9694787-9695787	0.600832	0.631915	0.65493	0.741546
Srpx2	68792	chrX:130441964-130442964	0.628931	0.740541	0.595376	0.73262
Ssr4	20832	chrX:71031367-71032367	0	0.25179	0	0.269504
Ssx9	382206	chrX:8324556-8325556	0.758842	0.744681	0.715232	0.679365
Ssxb1	67985	chrX:7989431-7990431	0.677083	0.641618	0.741228	0.689119
Ssxb10	385312	chrX:7903550-7904550	0.659091	0.632075	0.696296	0.747664
Ssxb2	387132	chrX:8038852-8039852	0.417722	0.518072	0.592593	0.545455
Ssxb3	278174	chrX:8166372-8167372	0.537037	0.463415	0.40625	0.25641
Ssxb6	668976	chrX:8125381-8126381	0.612403	0.597122	0.658228	0.569767
Ssxb8	631002	chrX:8267970-8268970	0.465909	0.556962	0.460526	0.505495
Ssxb9	387131	chrX:7943104-7944104	0.276596	0.175	0.351351	0.209302
Stard8	236920	chrX:96236920-96237920	0.451697	0.552204	0.443709	0.589074
Stk26	70415	chrX:48193548-48194548	0.135287	0.410231	0.14959	0.444444
Suv39h1	20937	chrX:7651886-7652886	0.236765	0.4	0.251899	0.464646
Syn1	20964	chrX:20498044-20499044	0.111111	0.292657	0.131994	0.379944
Syp	20977	chrX:7214706-7215706	0.357513	0.5	0.294537	0.454774
Sytl4	27359	chrX:130516351-130517351	0.324528	0.471287	0.348123	0.590551
Sytl5	236643	chrX:9461747-9462747	0.75122	0.656716	0.754491	0.733696
Tab3	66724	chrX:82818361-82819361	0.020025	0.353472	0.0274725	0.312566
Taf1	270627	chrX:98727074-98728074	0.155738	0.389169	0.102041	0.37386
Taf7l	74469	chrX:131011029-131012029	0.873239	0.856771	0.904422	0.845926
Taf9b	407786	chrX:103416497-103417497	0.926768	0.90166	0.965174	0.91224
Taz	66826	chrX:71527057-71528057	0	0.276458	0	0.301628
Tbc1d25	209815	chrX:7753307-7754307	0.345109	0.409471	0.274869	0.362944
Tbc1d8b	245638	chrX:136218535-136219535	0.0126582	0.250903	0	0.237219
Tbl1x	21372	chrX:74755566-74756566	0.00325733	0.261011	0.00203459	0.232227
Tbx22	245572	chrX:104862303-104863303	0.734317	0.769231	0.794872	0.796875
Tceal1	237052	chrX:133241604-133242604	0.0880503	0.290055	0.0696379	0.259459
Tceal3	594844	chrX:133199914-133200914	0.422111	0.546256	0.405983	0.558376
Tceal5	331532	chrX:132738390-132739390	0.147453	0.37931	0.133739	0.417867
Tceal6	66104	chrX:131745226-131746226	0.615385	0.641026	0.722807	0.654804
Tceal7	100040972	chrX:132757580-132758580	0.848238	0.815461	0.881443	0.832569
Tceal8	66684	chrX:132706790-132707790	0.0537634	0.350174	0.066	0.387658
Tceanc	245695	chrX:162948410-162949410	0.120244	0.300313	0.106412	0.312217
Tcp11x2	71841	chrX:132228329-132229329	0.911111	0.857143	0.866667	0.854167
Tenm1	23963	chrX:40627961-40628961	0.479675	0.472441	0.579439	0.589286
Tex11	83558	chrX:98254978-98255978	0.915152	0.888988	0.87194	0.825623
Tex13	83555	chrX:137347972-137348972	0.912874	0.895112	0.902542	0.897094
Tex13a	67944	chrX:134744119-134745119	0.623377	0.690476	0.705263	0.7
Tex16	83556	chrX:109206129-109207129	0.78	0.697802	0.702703	0.672727
Tex28	385380	chrX:71413177-71414177	0.74	0.685039	0.824176	0.7
Tfe3	209446	chrX:7338787-7339787	0.0809328	0.319635	0.0429253	0.363151
Thoc2	331401	chrX:39265078-39266078	0.29868	0.411765	0.248658	0.455746
Timm17b	21855	chrX:7475462-7476462	0.00504414	0.263663	0	0.250281
Timp1	21857	chrX:20446292-20447292	0.413655	0.460317	0.358156	0.486928
Tktl1	83553	chrX:71421598-71422598	0.90597	0.892231	0.919679	0.861871
Tlr13	279572	chrX:103337614-103338614	0.841346	0.828283	0.803738	0.884817
Tlr7	170743	chrX:163768503-163769503	0.641414	0.678947	0.642857	0.696335
Tlr8	170744	chrX:163702261-163703261	0.76	0.745763	0.847222	0.72619
Tmem164	209497	chrX:139114943-139115943	0.0155039	0.23444	0.0340633	0.166667
Tmem255a	245386	chrX:35605658-35606658	0.427419	0.513605	0.451737	0.636015
Tmem27	57394	chrX:160527119-160528119	0.616558	0.703704	0.459906	0.649438
Tmem28	620592	chrX:97015408-97016408	0.00145349	0.284708	0.004	0.325166
Tmem29	382245	chrX:146875448-146876448	0.289941	0.477438	0.314239	0.422151
Tmem35	67564	chrX:130828764-130829764	0.555	0.55042	0.335938	0.491228
Tmem47	192216	chrX:78314983-78315983	0.0713043	0.127451	0.0872375	0.195531
Tmsb15a	78478	chrX:132255212-132256212	0.751634	0.681529	0.741176	0.64375
Tmsb15b1	666244	chrX:133511413-133512413	0.1975	0.460055	0.246032	0.515873
Tmsb15b2	100034363	chrX:133492518-133493518	0.357388	0.569177	0.420962	0.628866
Tmsb15l	399591	chrX:133511413-133512413	0.1975	0.460055	0.246032	0.515873
Tmsb4x	19241	chrX:163647150-163648150	0.297475	0.411131	0.209082	0.393021
Tnmd	64103	chrX:130384547-130385547	0.744318	0.727273	0.809322	0.746544
Trap1a	22037	chrX:135867222-135868222	0.961538	0.894301	0.95873	0.844866
Trappc2	66226	chrX:162877687-162878687	0.0721154	0.240434	0.0708155	0.29447
Trex2	24102	chrX:70680682-70681682	0.556962	0.662379	0.638462	0.70339
Trmt2b	215201	chrX:130811523-130812523	0.162393	0.362205	0.186667	0.335917
Tro	56191	chrX:147092126-147093126	0.82235	0.794521	0.896465	0.814249
Trpc5os	100503240	chrX:140890125-140891125	0.928358	0.888489	0.916667	0.917526
Tsc22d3	14605	chrX:137077726-137078726	0.0170455	0.414747	0.020316	0.316872
Tsga8	100502723	chrX:80733263-80734263	0.916667	0.898551	0.900585	0.911243
Tsix	22097	chrX:100625856-100626856	0.935484	0.90106	0.93985	0.849138
Tspan6	56496	chrX:130432968-130433968	0.42	0.45933	0.431421	0.525
Tspan7	21912	chrX:10061242-10062242	0.569925	0.557814	0.534946	0.623209
Tspyl2	52808	chrX:148777027-148778027	0.0760668	0.224818	0.041847	0.200288
Tsr2	69499	chrX:147531086-147532086	0.437956	0.547862	0.467091	0.57963
Tsx	22127	chrX:100608806-100609806	0.812261	0.761566	0.759124	0.704861
Txlng	353170	chrX:159267386-159268386	0.0348387	0.276119	0.0319149	0.257215
Uba1	22201	chrX:20239022-20240022	0.253659	0.470149	0.32334	0.533477
Ube2a	22209	chrX:34413290-34414290	0.045045	0.300341	0.0388889	0.344398
Ubl4a	27643	chrX:71613887-71614887	0.31453	0.472477	0.303079	0.521898
Ubqln2	54609	chrX:149931775-149932775	0.00304878	0.266221	0	0.272919
Upf3b	68134	chrX:34650317-34651317	0.14899	0.348571	0.192958	0.344415
Uprt	331487	chrX:101677121-101678121	0.562857	0.687345	0.490066	0.67378
Usp11	236733	chrX:20280035-20281035	0.355212	0.455738	0.363077	0.489865
Usp26	83563	chrX:49154410-49155410	0.95549	0.910082	0.974286	0.932976
Usp27x	54651	chrX:6952956-6953956	0.0194704	0.286425	0.0217581	0.320513
Usp51	635253	chrX:149440012-149441012	0.619217	0.692884	0.635762	0.696203
Usp9x	22284	chrX:12647624-12648624	0.00272109	0.221228	0	0.186992
Utp14a	72554	chrX:45609111-45610111	0	0.138259	0	0.0922401
Uxt	22294	chrX:20539104-20540104	0.015544	0.25037	0.0252809	0.266551
Vbp1	22327	chrX:72758636-72759636	0.114224	0.220126	0.0864407	0.304858
Vgll1	170828	chrX:54340283-54341283	0.828571	0.799127	0.808989	0.805128
Vma21	67048	chrX:69061097-69062097	0.0839695	0.316517	0.060276	0.383264
Vsig1	78789	chrX:137441147-137442147	0.742366	0.770791	0.730038	0.784351
Vsig4	278180	chrX:93488777-93489777	0.847059	0.80137	0.832636	0.793774
Was	22376	chrX:7667617-7668617	0.846325	0.808943	0.907923	0.805369
Wbp5	22381	chrX:132778619-132779619	0.293423	0.503559	0.333333	0.529528
Wdr13	73447	chrX:7709984-7710984	0.553015	0.608696	0.5486	0.604478
Wdr44	72404	chrX:23269177-23270177	0.0134159	0.112323	0.0164609	0.137278
Wdr45	54636	chrX:7298346-7299346	0.0828125	0.354749	0.0629032	0.374415
Wnk3	279561	chrX:147631621-147632621	0.87027	0.775281	0.907514	0.741573
Xiap	11798	chrX:39423419-39424419	0.353712	0.675556	0.475962	0.660232
Xist	213742	chrX:100678572-100679572	0.861199	0.46729	0.907494	0.491089
Xk	22439	chrX:8848910-8849910	0.00357143	0.240271	0.0108696	0.260714
Xkrx	331524	chrX:130696467-130697467	0.376607	0.479966	0.292661	0.532176
Xlr	22441	chrX:51100883-51101883	0.793846	0.717391	0.73871	0.686391
Xlr3a	22445	chrX:70342434-70343434	0.808581	0.759003	0.827225	0.794304
Xlr3b	574437	chrX:70436518-70437518	0.871036	0.895753	0.91087	0.908884
Xlr3c	22446	chrX:70510729-70511729	0.899015	0.8833	0.919101	0.897912
Xlr4a	434794	chrX:70327846-70328846	0.812987	0.773931	0.832512	0.786517
Xlr4b	27083	chrX:70458672-70459672	0.727273	0.736634	0.812672	0.760417
Xlr4c	72891	chrX:70488469-70489469	0.855019	0.810631	0.87747	0.811258
Xlr5c	27084	chrX:70535854-70536854	0.808163	0.801242	0.864583	0.814126
Xpnpep2	170745	chrX:45460902-45461902	0.95	0.886364	0.878049	0.875
Yipf6	77929	chrX:96132120-96133120	0	0.319073	0	0.306505
Yy2	100073351	chrX:154006917-154007917	0.961145	0.85399	0.972136	0.843658
Zbtb33	56805	chrX:35541970-35542970	0.177624	0.396607	0.186364	0.452416
Zc3h12b	547176	chrX:92906017-92907017	0.188119	0.319039	0.104396	0.384454
Zc4h2	245522	chrX:92853848-92854848	0.0295276	0.306163	0.0397112	0.240586
Zcchc12	72693	chrX:33734899-33735899	0.338235	0.501511	0.35206	0.443149
Zcchc13	75064	chrX:100824925-100825925	0.946309	0.923588	0.932039	0.917431
Zcchc16	619287	chrX:141122450-141123450	0.0336134	0.31215	0.0530726	0.294404
Zcchc18	66995	chrX:133526694-133527694	0.0893082	0.337558	0.0858696	0.384254
Zcchc5	213436	chrX:104035982-104036982	0.568783	0.647643	0.557065	0.633094
Zdhhc15	108672	chrX:101866403-101867403	0.699029	0.661157	0.75	0.637755
Zdhhc9	208884	chrX:45561879-45562879	0.0136799	0.270012	0.0211765	0.218663
Zfp182	319535	chrX:20639164-20640164	0.13246	0.279188	0.186275	0.333333
Zfp185	22673	chrX:70231678-70232678	0.235725	0.413233	0.171186	0.482963
Zfp275	27081	chrX:70586959-70587959	0.268156	0.432692	0.283854	0.425
Zfp280c	208968	chrX:45945310-45946310	0.920398	0.88785	0.936842	0.898785
Zfp300	245368	chrX:20666355-20667355	0.148394	0.354839	0.186341	0.507431
Zfp36l3	333473	chrX:51079571-51080571	0.931034	0.787072	0.858268	0.737463
Zfp449	78619	chrX:53598577-53599577	0.282787	0.420479	0.236791	0.423423
Zfp711	245595	chrX:109713135-109714135	0.220859	0.366391	0.205776	0.360465
Zfp92	22754	chrX:70655899-70656899	0.096828	0.312585	0.120661	0.318841
Zfx	22764	chrX:91368746-91369746	0.1473	0.314587	0.0771704	0.431734
Zic3	22773	chrX:55282805-55283805	0.0249538	0.252805	0.0186283	0.212191
Zmat1	215693	chrX:131543748-131544748	0.0764463	0.363303	0.059246	0.374502
Zmym3	56364	chrX:98615561-98616561	0.26875	0.395408	0.395257	0.372937
Zrsr2	22184	chrX:160396598-160397598	0.0615641	0.303175	0.0473856	0.325784

## Sheet: promoter CG chr3
geneID	geneSYM	coordinates	B6 Male	B6 Female	C3 Male	C3 Female
0610031O16Rik	68369	chr3:137902627-137903627	0.345912	0.304582	0.303342	0.268692
1110015O18Rik	100503859	chr3:4797708-4798708	0.807229	0.769531	0.863436	0.812734
1110032F04Rik	68725	chr3:68672508-68673508	0.203598	0.201687	0.202541	0.240191
1500004A13Rik	319830	chr3:88636409-88637409	0.42236	0.357407	0.556054	0.555785
1700003H04Rik	384775	chr3:124284009-124285009	0.613861	0.607843	0.725	0.677686
1700006A11Rik	71824	chr3:124128946-124129946	0.699187	0.688073	0.710145	0.690909
1700007F19Rik	67850	chr3:57967729-57968729	0.43686	0.401327	0.433246	0.476852
1700008P02Rik	69347	chr3:6620443-6621443	0.821752	0.847222	0.906706	0.862069
1700010I02Rik	75476	chr3:7954887-7955887	0.910714	0.868132	0.913043	0.966387
1700012D16Rik	75489	chr3:152961613-152962613	0.81803	0.836196	0.832675	0.82027
1700013F07Rik	75504	chr3:108339502-108340502	0	0.0107759	0.00480192	0.00384615
1700017G19Rik	100040882	chr3:40421834-40422834	0.384514	0.366492	0.410977	0.368567
1700018B24Rik	66332	chr3:48413022-48414022	0.901316	0.892802	0.918919	0.915924
1700027H10Rik	72274	chr3:45243231-45244231	0.754448	0.790262	0.759036	0.780303
1700028M03Rik	69460	chr3:83378040-83379040	0.8327	0.778711	0.837838	0.836923
1700030L20Rik	70055	chr3:136112313-136113313	0.8	0.805369	0.776978	0.838889
1700034I23Rik	73297	chr3:40706465-40707465	0.817073	0.861446	0.857143	0.84127
1700036G14Rik	73283	chr3:85120441-85121441	0.909091	0.945946	0.966667	0.938776
1700061I17Rik	433646	chr3:116780683-116781683	0.554217	0.453815	0.562189	0.427184
1700094D03Rik	73545	chr3:89865718-89866718	0.883333	0.803636	0.838509	0.836237
1700113A16Rik	76642	chr3:87981707-87982707	0.0635246	0.0414972	0.0580848	0.0603805
1700125G22Rik	76657	chr3:27051948-27052948	0	0	0	0.00387597
1810022K09Rik	69126	chr3:14611256-14612256	0.0153677	0.0203218	0.0233139	0.0153551
1810037I17Rik	67704	chr3:122626315-122627315	0.141509	0.135068	0.150524	0.167785
1810062G17Rik	72282	chr3:36373859-36374859	0	0	0	0
2010016I18Rik	69206	chr3:106288831-106289831	0.778926	0.858628	0.840491	0.814596
2310050C09Rik	66533	chr3:92674127-92675127	0.735	0.72	0.759615	0.642105
2400006E01Rik	78648	chr3:41332396-41333396	0.920732	0.895706	0.912195	0.94012
2410004B18Rik	66421	chr3:145599996-145600996	0.22626	0.174263	0.169136	0.212005
2610100L16Rik	70441	chr3:17688921-17689921	0.165625	0.210345	0.257525	0.303725
2610316D01Rik	72511	chr3:45182182-45183182	0.021021	0.0164645	0.00991736	0.0199005
2700069I18Rik	72608	chr3:5220823-5221823	0.0122951	0.0149254	0.0240964	0.0247934
2810403A07Rik	74200	chr3:88488716-88489716	0.0195838	0.00910125	0.00454545	0.004
4632415L05Rik	70808	chr3:19793871-19794871	0.173835	0.181526	0.174888	0.21316
4930406D18Rik	73806	chr3:100229328-100230328	0.911271	0.880952	0.881607	0.873589
4930419G24Rik	73874	chr3:32922699-32923699	0.852941	0.877095	0.880952	0.886139
4930425O10Rik	74635	chr3:138389948-138390948	0.830957	0.799337	0.811951	0.815009
4930429B21Rik	67576	chr3:32263411-32264411	0.0727674	0.0616943	0.0383795	0.0618812
4930432M17Rik	619318	chr3:121372681-121373681	0.929787	0.93279	0.949672	0.923529
4930433B08Rik	73959	chr3:18380477-18381477	0.805556	0.816964	0.801887	0.831541
4930442L01Rik	67583	chr3:96635993-96636993	0.676951	0.705556	0.682443	0.657658
4930447N08Rik	71647	chr3:122504898-122505898	0.938662	0.967626	0.957555	0.947368
4930455H04Rik	74654	chr3:116670185-116671185	0.269006	0.202353	0.194667	0.108527
4930482G09Rik	75001	chr3:152815072-152816072	0.920716	0.920596	0.931718	0.921615
4930503B20Rik	75015	chr3:146314281-146315281	0.918994	0.935943	0.936288	0.927978
4930509J09Rik	74693	chr3:73285573-73286573	0.909091	0.844156	0.929412	0.913978
4930529C04Rik	619677	chr3:90874584-90875584	0.883966	0.880651	0.871452	0.866667
4930539C22Rik	75208	chr3:134086599-134087599	0.928177	0.853333	0.883838	0.869792
4930539J05Rik	319587	chr3:135101629-135102629	0	0	0	0
4930539M17Rik	75149	chr3:9060964-9061964	0.96	0.953623	0.9553	0.941263
4930539N22Rik	75203	chr3:13652865-13653865	0.928571	0.642857	0.954545	0.6875
4930558C23Rik	67654	chr3:95206763-95207763	0.919831	0.899038	0.916335	0.90535
4930564D02Rik	75269	chr3:104868762-104869762	0.844706	0.769932	0.79351	0.784946
4930565D16Rik	75309	chr3:84183843-84184843	0.963115	0.915254	0.935345	0.931159
4930570G19Rik	329782	chr3:156224651-156225651	0.00184162	0	0.00145033	0.00643087
4930577N17Rik	67746	chr3:51079683-51080683	0	0	0	0
4930579F01Rik	67741	chr3:137849677-137850677	0.777778	0.826733	0.836735	0.781609
4930579G24Rik	75939	chr3:79432001-79433001	0	0	0	0
4930594O21Rik	75947	chr3:37507813-37508813	0.95092	0.959654	0.955782	0.974522
4931419H13Rik	70970	chr3:54858164-54859164	0.14992	0.132075	0.121447	0.127955
4931440P22Rik	71004	chr3:65333336-65334336	0.017316	0.00793651	0.00835655	0.00764526
4933401H06Rik	71038	chr3:135503233-135504233	0.93299	0.928455	0.926194	0.945774
4933405D12Rik	74057	chr3:122627034-122628034	0.0211786	0.0125885	0.016129	0.0240518
4933431E20Rik	329735	chr3:107699131-107700131	0.542308	0.567812	0.493805	0.538767
5031434O11Rik	100039684	chr3:51362679-51363679	0.276923	0.287215	0.300595	0.282371
5330417C22Rik	229722	chr3:108339440-108340440	0	0.011919	0.00526316	0.00429799
5430434I15Rik	71342	chr3:38107041-38108041	0.920962	0.885017	0.959184	0.881188
5730460C07Rik	70594	chr3:153455051-153456051	0.678571	0.642512	0.702273	0.710938
6330410L21Rik	319224	chr3:129455676-129456676	0.641975	0.635776	0.675057	0.662791
6330549D23Rik	229613	chr3:96433742-96434742	0	0	0	0
6530403H02Rik	320739	chr3:120589650-120590650	0.819355	0.767742	0.763407	0.753666
9130204L05Rik	229550	chr3:90894727-90895727	0.392857	0.442308	0.358333	0.348624
9330178D15Rik	329780	chr3:155638318-155639318	0.525424	0.392157	0.509434	0.575
9830132P13Rik	329753	chr3:127618089-127619089	0.904306	0.94186	0.971429	0.948718
A230001M10Rik	319951	chr3:102065328-102066328	0.701456	0.7	0.69958	0.703557
A330015K06Rik	102637797	chr3:65106607-65107607	0.404844	0.454545	0.471311	0.455939
A630076J17Rik	319929	chr3:107032532-107033532	0.175676	0.12037	0.123324	0.0668449
A730020M07Rik	100503044	chr3:121346403-121347403	0.298246	0.35443	0.329193	0.41206
A730090N16Rik	319798	chr3:65153351-65154351	0.894958	0.872	0.892704	0.900433
A830019L24Rik	320072	chr3:142905019-142906019	0.790805	0.729114	0.748299	0.709677
A930001A20Rik	77127	chr3:14970201-14971201	0.828054	0.870192	0.841085	0.817021
A930005H10Rik	68161	chr3:115590977-115591977	0.0365336	0.0321027	0.0467112	0.0775547
Aadac	67758	chr3:59834710-59835710	0.177914	0.20442	0.126984	0.153846
Aadacl2	639634	chr3:59809665-59810665	0.902913	0.837209	0.894231	0.878788
Abca4	11304	chr3:121746378-121747378	0.564047	0.501087	0.568389	0.593654
Abcd3	19299	chr3:121518133-121519133	0.0541667	0.039823	0.0439739	0.0507488
Abhd18	269423	chr3:40697199-40698199	0.00841346	0.00897666	0.00754717	0.0135558
Acad9	229211	chr3:35963922-35964922	0.336996	0.293103	0.269795	0.272727
Acadm	11364	chr3:153607607-153608607	0.0113821	0.00519481	0.00702247	0
Acp6	66659	chr3:96961700-96962700	0.0482456	0.0516827	0.0558824	0.0859482
Actl6a	56456	chr3:32606468-32607468	0.142623	0.148426	0.14245	0.173469
Actrt3	76652	chr3:30498792-30499792	0.0184049	0.0295031	0.00835655	0.0195838
Adad1	21744	chr3:36961578-36962578	0.781429	0.818299	0.762178	0.809365
Adam15	11490	chr3:89153932-89154932	0.182257	0.15439	0.150043	0.177485
Adam30	71078	chr3:97963557-97964557	0.882692	0.887218	0.875899	0.874766
Adamtsl4	229595	chr3:95491840-95492840	0.372596	0.310345	0.374126	0.366053
Adar	56417	chr3:89533640-89534640	0.185687	0.189655	0.188216	0.17154
Adgrl2	99633	chr3:148617599-148618599	0.782258	0.794953	0.775974	0.769939
Adgrl4	170757	chr3:151099846-151100846	0.647887	0.555283	0.684647	0.736041
Adh1	11522	chr3:137939609-137940609	0.0138889	0.037931	0.019802	0.0543131
Adh4	26876	chr3:138077461-138078461	0.703557	0.783333	0.689796	0.744275
Adh5	11532	chr3:138105057-138106057	0.00171674	0.00145243	0	0.00266667
Adh6a	69117	chr3:137975250-137976250	0.780702	0.856557	0.906433	0.902098
Adh7	11529	chr3:137879737-137880737	0.918455	0.910995	0.908297	0.941704
Adora3	11542	chr3:105706339-105707339	0.641791	0.5625	0.767857	0.521127
Agl	77559	chr3:116511084-116512084	0.248756	0.226384	0.267391	0.319527
Agtr1b	11608	chr3:20266099-20267099	0.466258	0.454795	0.544928	0.571839
Ahcyl1	229709	chr3:107499466-107500466	0.0609579	0.0425806	0.0472103	0.0424658
AI115009	99542	chr3:152328877-152329877	0.519774	0.514745	0.524096	0.504087
AI504432	229694	chr3:106841422-106842422	0.591837	0.59417	0.590336	0.620609
AI606473	99686	chr3:153992785-153993785	0.0206767	0.0390041	0.0408879	0.0631229
Aimp1	13722	chr3:132346843-132347843	0	0	0	0.00294695
Aknad1	329738	chr3:108541576-108542576	0.774436	0.793893	0.795367	0.78125
Alg14	66789	chr3:120993735-120994735	0.141542	0.14012	0.153558	0.175317
Alg5	66248	chr3:54538461-54539461	0	0	0	0
Alpk1	71481	chr3:127483445-127484445	0.606145	0.434146	0.846154	0.845815
Alx3	11694	chr3:107396949-107397949	0.530374	0.478873	0.536688	0.537037
Amigo1	229715	chr3:107988207-107989207	0.0465549	0.0379747	0.0348837	0.0626223
Ampd1	229665	chr3:102876937-102877937	0.632867	0.643777	0.625	0.651408
Ampd2	109674	chr3:107889584-107890584	0.204036	0.200393	0.257194	0.256293
Amy1	11722	chr3:113277680-113278680	0.427673	0.448052	0.407643	0.470899
Amy2b	545562	chr3:112959645-112960645	0.961538	1	1	0.9375
Ank2	109676	chr3:126701370-126702370	0.812698	0.742475	0.826772	0.811538
Ankrd13c	433667	chr3:157609430-157610430	0.0100697	0.00806994	0.00768693	0.00447761
Ankrd34a	545554	chr3:96399559-96400559	0.195167	0.188797	0.166038	0.143701
Ankrd35	213121	chr3:96473054-96474054	0.435361	0.426128	0.307317	0.373178
Ankub1	242037	chr3:57496459-57497459	0.842308	0.883117	0.8375	0.852941
Anp32e	66471	chr3:95732180-95733180	0.143075	0.114191	0.153846	0.150121
Anxa5	11747	chr3:36374809-36375809	0.252555	0.260291	0.286935	0.367589
Anxa9	71790	chr3:95111098-95112098	0.745614	0.72541	0.826667	0.852535
Ap4b1	67489	chr3:103612440-103613440	0.0112045	0.0102477	0.0111317	0.0181269
Aph1a	226548	chr3:95696844-95697844	0.156098	0.177419	0.156317	0.160494
Apoa1bp	246703	chr3:87862417-87863417	0.35679	0.280374	0.287298	0.332285
Arfip1	99889	chr3:84386547-84387547	0.00156006	0.00128535	0.00283286	0.011782
Arhgap29	214137	chr3:121655244-121656244	0.191617	0.134812	0.170034	0.196581
Arhgef11	213498	chr3:87421673-87422673	0.00588235	0.0195035	0.019337	0.0124069
Arhgef2	16800	chr3:88424028-88425028	0.268116	0.239859	0.29223	0.282332
Arhgef26	622434	chr3:62141699-62142699	0.185294	0.171765	0.148837	0.182561
Arhgef38	77669	chr3:132897853-132898853	0.566265	0.510753	0.38	0.433702
Arl14	71619	chr3:69025341-69026341	0.5125	0.433333	0.449198	0.431472
Armc1	74252	chr3:19063065-19064065	0.0571152	0.0430528	0	0
Arnt	11863	chr3:95237312-95238312	0.184049	0.150327	0.14361	0.130435
Arsj	271970	chr3:126065770-126066770	0.551867	0.434483	0.259574	0.326613
Asb17	66772	chr3:153506211-153507211	0.916497	0.918033	0.942623	0.911215
Asb17os	72317	chr3:153515388-153516388	0.876838	0.862986	0.876091	0.884083
Ash1l	192195	chr3:88768734-88769734	0.817308	0.819277	0.830357	0.785124
Asic5	58170	chr3:81799844-81800844	0.216	0.348837	0.10101	0.0956522
Atp11b	76295	chr3:35652060-35653060	0.513957	0.520392	0.58517	0.578584
Atp1a1	11928	chr3:101408630-101409630	0.0797688	0.0903294	0.086999	0.116279
Atp5f1	11950	chr3:105763166-105764166	0.70202	0.679245	0.611374	0.721239
Atp8b2	54667	chr3:89767254-89768254	0.197593	0.209677	0.172549	0.222443
Atxn7l2	72522	chr3:108013445-108014445	0	0	0	0
B3galnt1	26879	chr3:69402882-69403882	0.585809	0.531073	0.586103	0.595065
Bank1	242248	chr3:135989030-135990030	0.883436	0.864486	0.857143	0.863248
Bbs12	241950	chr3:37210476-37211476	0.0642361	0.0604468	0.0145773	0.0232558
Bbs7	71492	chr3:36512311-36513311	0.197802	0.207243	0.375	0.373333
BC021767	545551	chr3:94471074-94472074	0.857143	0.868217	0.9163	0.893701
BC028528	229600	chr3:95695853-95696853	0.639098	0.697761	0.714286	0.705179
Bcan	12032	chr3:87804278-87805278	0.0421836	0.0344828	0.0373045	0.034965
Bcar3	29815	chr3:122121698-122122698	0.0870561	0.0705446	0.0736579	0.0797386
Bcas2	68183	chr3:102974634-102975634	0.31677	0.29274	0.303738	0.362445
Bche	12038	chr3:73512337-73513337	0.154062	0.0923567	0.0916905	0.0686567
Bcl10	12042	chr3:145586226-145587226	0.199063	0.155452	0.151648	0.175505
Bcl2l15	229672	chr3:103635619-103636619	0.805263	0.828571	0.836842	0.80663
Bdh2	69772	chr3:134943185-134944185	0.453448	0.452055	0.478049	0.440497
Bglap3	12095	chr3:88173753-88174753	0.930233	0.932976	0.950843	0.937587
Bhlhe22	59058	chr3:17953325-17954325	0.0988296	0.0863874	0.128307	0.0943396
Bmpr1b	12167	chr3:141594552-141595552	0.0935252	0.0621469	0.0583942	0.116071
Bnipl	171388	chr3:95055115-95056115	0.892857	0.890995	0.892377	0.895833
C030034L19Rik	320088	chr3:9402078-9403078	0.767857	0.709977	0.706897	0.685083
C130079G13Rik	229333	chr3:59728136-59729136	0.685714	0.80198	0.836735	0.76
C2cd4d	271944	chr3:94165366-94166366	0.789757	0.787342	0.810384	0.844575
C920021L13Rik	100042889	chr3:95674445-95675445	0.118267	0.125695	0.0994709	0.128049
Camk2d	108058	chr3:126298869-126299869	0	0	0	0
Capza1	12340	chr3:104667423-104668423	0.00168919	0	0	0
Car1	12346	chr3:14778460-14779460	0.760563	0.907692	0.757143	0.925926
Car13	71934	chr3:14640727-14641727	0.386792	0.396341	0.458427	0.413793
Car14	23831	chr3:95708562-95709562	0.00742115	0	0.0027027	0
Car3	12350	chr3:14862538-14863538	0.00658979	0.00425532	0.00294551	0
Casp6	12368	chr3:129603333-129604333	0.328302	0.312281	0.315961	0.314706
Casq2	12373	chr3:101889378-101890378	0.589878	0.594136	0.723837	0.664671
Ccbl2	229905	chr3:142363012-142364012	0	0	0	0
Ccdc144b	241943	chr3:35952469-35953469	0.907407	0.913242	0.912281	0.91358
Ccdc169	320604	chr3:54940261-54941261	0.92381	0.965217	0.950617	0.942149
Ccdc39	51938	chr3:33743232-33744232	0.492032	0.458333	0.5	0.542149
Ccna1	12427	chr3:54858977-54859977	0.0169231	0.0131148	0.0111524	0.0147738
Ccna2	12428	chr3:36470918-36471918	0.0633245	0.0480669	0.0899123	0.114973
Ccnl1	56706	chr3:65762147-65763147	0.0466926	0.0493238	0.0490124	0.0461997
Cct3	12462	chr3:88100057-88101057	0.00328677	0	0	0.003861
Cd101	630146	chr3:100833418-100834418	0.805825	0.788644	0.798165	0.822222
Cd160	54215	chr3:96618444-96619444	0.908136	0.928731	0.955357	0.914005
Cd1d1	12479	chr3:86803262-86804262	0.560839	0.579284	0.614499	0.571253
Cd1d2	12480	chr3:86789508-86790508	0.684	0.574194	0.551155	0.576208
Cd2	12481	chr3:101091862-101092862	0.690265	0.687961	0.69556	0.708738
Cd53	12508	chr3:106593067-106594067	0.8	0.833333	0.864	0.902913
Cd5l	11801	chr3:87160803-87161803	0.81405	0.772152	0.831325	0.842593
Cdc14a	229776	chr3:116126950-116127950	0	0	0.0071599	0
Cdc42se1	57912	chr3:95031346-95032346	0.021197	0.0218509	0.023968	0.0329381
Celf3	78784	chr3:94281217-94282217	0.406977	0.429379	0.494898	0.464706
Celsr2	53883	chr3:108218412-108219412	0.127095	0.098136	0.0897507	0.107438
Cenpe	229841	chr3:134874527-134875527	0.0367505	0.0380623	0.0309278	0.0311419
Cept1	99712	chr3:106350720-106351720	0.0128205	0	0.00433839	0.00357143
Cers2	76893	chr3:95118174-95119174	0.15491	0.116201	0.110583	0.117143
Cetn4	207175	chr3:37211368-37212368	0.0267062	0.0266836	0.0217391	0.0201005
Cfi	12630	chr3:129538657-129539657	0.0318471	0.0368932	0	0
Cgn	70737	chr3:94590437-94591437	0.00406504	0.00530973	0.00560224	0.0093633
Chd1l	68058	chr3:97414113-97415113	0.10628	0.0623145	0.0616114	0.0446571
Chia1	81600	chr3:105915300-105916300	0.852459	0.827309	0.784983	0.845588
Chil3	12655	chr3:105970482-105971482	0.744444	0.729885	0.858586	0.870968
Chil4	104183	chr3:106022397-106023397	0.866071	0.890244	0.921053	0.822222
Chil6	229688	chr3:106209100-106210100	0.538462	0.6	0.659574	0.619048
Chmp4c	66371	chr3:10365973-10366973	0.305158	0.291139	0.287129	0.312704
Chrnb2	11444	chr3:89568554-89569554	0.466893	0.392555	0.423138	0.394366
Chtop	66511	chr3:90313420-90314420	0.103876	0.0954774	0.117552	0.125874
Ciart	229599	chr3:95686151-95687151	0.00247525	0	0	0
Cisd2	67006	chr3:135086397-135087397	0.00487805	0	0.00652174	0.00822562
Cks1b	54124	chr3:89222213-89223213	0	0	0	0
Clca1	23844	chr3:144695740-144696740	0.726027	0.732394	0.746479	0.703704
Clca2	229933	chr3:144762005-144763005	0.75772	0.748401	0.825726	0.8
Clca3a1	12722	chr3:144423941-144424941	0.747253	0.72147	0.697936	0.736752
Clca3a2	80797	chr3:144482458-144483458	0.642157	0.653509	0.652174	0.642157
Clca3b	229927	chr3:144512266-144513266	0.687603	0.695312	0.659544	0.644699
Clca4a	99663	chr3:144638009-144639009	0.772727	0.818898	0.862275	0.8
Clca4b	99709	chr3:144595493-144596493	0.814815	0.883333	0.878049	0.9
Clca4c-ps	622139	chr3:144558975-144559975	0.958175	0.944637	0.917603	0.940476
Clcc1	229725	chr3:108455831-108456831	0.0390071	0.0501672	0.0211161	0.0338164
Cldn11	18417	chr3:31047842-31048842	0.357506	0.272452	0.308691	0.272189
Clk2	12748	chr3:88967717-88968717	0.212121	0.171378	0.161804	0.207192
Clk2-scamp3	105943584	chr3:88967717-88968717	0.212121	0.171378	0.161804	0.207192
Clrn1	229320	chr3:58689134-58690134	0.787482	0.830056	0.814388	0.866878
Cog6	67542	chr3:52821145-52822145	0.514778	0.428571	0.472767	0.46371
Col11a1	12814	chr3:113732458-113733458	0.0636132	0.075718	0.0446735	0.0744337
Col24a1	71355	chr3:144954436-144955436	0.675603	0.607251	0.55102	0.55
Col25a1	77018	chr3:129882763-129883763	0.0960912	0.0781671	0.044289	0.0372671
Commd2	52245	chr3:57455606-57456606	0.140884	0.145455	0.136919	0.13615
Cp	12870	chr3:19856054-19857054	0.268293	0.269939	0.216418	0.186207
Cpa3	12873	chr3:20142080-20143080	0.797297	0.69697	0.78187	0.762411
Cpb1	76703	chr3:20174655-20175655	0.793333	0.657895	0.85	0.75974
Crabp2	12904	chr3:87751615-87752615	0.0182768	0.0178344	0.00996264	0.00319489
Crct1	74175	chr3:92819608-92820608	0.804428	0.804979	0.82449	0.799163
Creb3l4	78284	chr3:90046472-90047472	0.693617	0.701534	0.696139	0.737569
Crh	12918	chr3:19595396-19596396	0.546841	0.493534	0.517454	0.5
Crnn	381457	chr3:92947709-92948709	0.76	0.694737	0.669565	0.694444
Crtc2	74343	chr3:90057203-90058203	0.0505618	0.0221607	0.016	0.0463576
Cryz	12972	chr3:154258675-154259675	0.14718	0.161383	0.15528	0.142077
Csde1	229663	chr3:102823469-102824469	0.0254453	0.0381304	0.032992	0.0328867
Csf1	12977	chr3:107563387-107564387	0.437247	0.385214	0.402098	0.466418
Ctbs	74245	chr3:146112431-146113431	0.382231	0.336996	0.410714	0.449814
Cth	107869	chr3:157588027-157589027	0.0435484	0.0340357	0.00611621	0.00613497
Ctsk	13038	chr3:95302132-95303132	0.528571	0.449367	0.520231	0.559748
Ctso	229445	chr3:81735523-81736523	0.627329	0.656535	0.688272	0.636132
Ctss	13040	chr3:95329708-95330708	0.843284	0.810409	0.894737	0.875
Cttnbp2nl	80281	chr3:104855871-104856871	0.119697	0.135937	0.125512	0.139159
Cxxc4	319478	chr3:133898459-133899459	0	0	0	0.00428571
Cyb561d1	72023	chr3:108003752-108004752	0.301724	0.289634	0.333333	0.375
Cym	229697	chr3:107024650-107025650	0.791429	0.884746	0.84984	0.8
Cyp2u1	71519	chr3:131006145-131007145	0.303944	0.307143	0.205069	0.347418
Cyp7b1	13123	chr3:18143338-18144338	0.298734	0.252404	0.227621	0.296482
Cyr61	16007	chr3:145312949-145313949	0.00387597	0.00485437	0	0.0129032
D030025E07Rik	402774	chr3:127934523-127935523	0.750916	0.677536	0.716599	0.694981
D3Ertd254e	241944	chr3:36049002-36050002	0	0	0.0314136	0.0140845
D3Ertd751e	73852	chr3:41545540-41546540	0	0	0	0
D930015E06Rik	229473	chr3:83844083-83845083	0.0115304	0.0110701	0.011535	0.0137615
Dapp1	26377	chr3:137644513-137645513	0.626812	0.639566	0.642857	0.683036
Dbt	13171	chr3:116214997-116215997	0.284946	0.24408	0.311504	0.273973
Dclk1	13175	chr3:55045448-55046448	0.308707	0.335065	0.340369	0.346457
Dclk2	70762	chr3:86724806-86725806	0.505006	0.46516	0.432069	0.40578
Dclre1b	140917	chr3:103613310-103614310	0.0206044	0.010596	0.0223152	0.0215385
Dcst1	77772	chr3:89169175-89170175	0.865922	0.876206	0.896839	0.865997
Dcun1d1	114893	chr3:35831888-35832888	0.0212982	0.0107738	0.0277537	0.0235294
Ddah1	69219	chr3:145420656-145421656	0.278333	0.222805	0.266484	0.265162
Ddit4l	73284	chr3:137285636-137286636	0.456241	0.428773	0.460338	0.484932
Ddx20	53975	chr3:105490489-105491489	0.033366	0.0316092	0.0383509	0.0242616
Dennd2c	329727	chr3:102930479-102931479	0.851211	0.812925	0.851724	0.843537
Dennd2d	72121	chr3:106284349-106285349	0.368932	0.377717	0.311579	0.401786
Dennd4b	229541	chr3:90069436-90070436	0.0385572	0.0474777	0.055	0.0702427
Depdc1a	76131	chr3:159157397-159158397	0.0531309	0.0267559	0.0287162	0.04
Dhx36	72162	chr3:62310910-62311910	0.170347	0.098546	0.127971	0.129927
Dkk2	56811	chr3:131747256-131748256	0.014218	0.0234375	0.00735294	0.0344828
Dnajb14	70604	chr3:137529639-137530639	0.122093	0.110211	0.197333	0.300578
Dnajb4	67035	chr3:151856809-151857809	0.158924	0.123393	0.171285	0.174737
Dnajc19	67713	chr3:33980276-33981276	0.198675	0.161654	0.195122	0.206468
Dnajc5b	66326	chr3:19407595-19408595	0.95	0.898734	0.956522	0.93617
Dnase2b	56629	chr3:146278562-146279562	0.717647	0.721893	0.771242	0.779141
Dph5	69740	chr3:115590101-115591101	0.0169972	0.018595	0.0291616	0.0289256
Dpyd	99586	chr3:118264096-118265096	0.306494	0.352792	0.338061	0.374486
Dram2	67171	chr3:106349716-106350716	0	0	0	0
E130311K13Rik	329659	chr3:63733307-63734307	0.404063	0.362613	0.411905	0.406615
E2f5	13559	chr3:14577671-14578671	0.137184	0.118996	0.107692	0.1775
Ecm1	13601	chr3:95543492-95544492	0.743883	0.763636	0.800676	0.742504
Ect2	13605	chr3:27052776-27053776	0.174877	0.135193	0.143198	0.212976
Efna1	13636	chr3:89083567-89084567	0	0	0	0.00237248
Efna3	13638	chr3:89126801-89127801	0.281924	0.310786	0.255102	0.318493
Efna4	13639	chr3:89141950-89142950	0.344227	0.343558	0.252174	0.337054
Egf	13645	chr3:129428004-129429004	0.288828	0.192444	0.201511	0.168258
Egfem1	75740	chr3:28980499-28981499	0.135431	0.176008	0.14876	0.150235
Eif2a	229317	chr3:58328743-58329743	0	0	0	0
Eif4e	13684	chr3:138188155-138189155	0.548319	0.569091	0.610204	0.527668
Eif5a2	208691	chr3:28679233-28680233	0.410783	0.325238	0.376404	0.383212
Elovl6	170439	chr3:129234304-129235304	0.0380762	0.0189753	0.0193662	0.0158416
Emcn	59308	chr3:137003042-137004042	0.807018	0.808	0.819853	0.786047
Enpep	13809	chr3:129035667-129036667	0.159509	0.142029	0.0953678	0.14
Ensa	56205	chr3:95427902-95428902	0.11306	0.0776471	0.089422	0.107185
Eps8l3	99662	chr3:107679148-107680148	0.863309	0.848101	0.921986	0.921429
Erich3	209601	chr3:154373097-154374097	0.821429	0.711957	0.822857	0.857143
Erich6	545527	chr3:58441129-58442129	0.583333	0.545872	0.793814	0.748691
Etfdh	66841	chr3:79432689-79433689	0	0	0	0
Etnppl	71760	chr3:130319493-130320493	0.487179	0.465798	0.484694	0.52
Etv3	27049	chr3:87328500-87329500	0.126812	0.0933544	0.0981387	0.105
Exosc8	69639	chr3:54539286-54540286	0	0	0	0
Extl2	58193	chr3:115709367-115710367	0	0	0	0
F3	14066	chr3:121425455-121426455	0.088574	0.0835285	0.0754258	0.0686957
F630111L10Rik	320463	chr3:58957550-58958550	0.831633	0.800971	0.827778	0.874419
Fabp12	75497	chr3:10301183-10302183	0.43943	0.444048	0.473326	0.408696
Fabp2	14079	chr3:122596990-122597990	0.651163	0.829787	0.8	0.761905
Fabp4	11770	chr3:10208576-10209576	0.965517	0.974684	0.952941	0.965116
Fabp5	16592	chr3:10011585-10012585	0.147022	0.0895857	0.153425	0.139823
Fabp9	21884	chr3:10197283-10198283	0.932886	0.955414	0.962025	0.944928
Fam102b	329739	chr3:108830525-108831525	0.0810345	0.0721358	0.0766917	0.103306
Fam160a1	229488	chr3:85550131-85551131	0.80805	0.835196	0.895735	0.937824
Fam189b	68521	chr3:88986147-88987147	0.606383	0.59	0.651805	0.665025
Fam198b	68659	chr3:79688852-79689852	0.280255	0.370253	0.387755	0.33119
Fam19a3	329731	chr3:104580465-104581465	0.106227	0.0549451	0.105072	0.105413
Fam212b	109050	chr3:105507376-105508376	0	0.00262467	0	0
Fam46c	74645	chr3:100293115-100294115	0.00184672	0.00740192	0.00742115	0.00903342
Fam63a	75007	chr3:95085857-95086857	0	0	0	0
Fam73a	215708	chr3:152003371-152004371	0.367647	0.428571	0.445736	0.469835
Fat4	329628	chr3:38784862-38785862	0.00137363	0	0.00373483	0
Fcgr1	14129	chr3:96097892-96098892	0.71875	0.797814	0.742268	0.75
Fcrl1	229499	chr3:87179309-87180309	0.797794	0.766949	0.853982	0.741818
Fcrl5	329693	chr3:87238704-87239704	0.881657	0.86747	0.875	0.916667
Fcrls	80891	chr3:87067446-87068446	0.759825	0.819095	0.795082	0.798246
Fdps	110196	chr3:88905889-88906889	0.162021	0.131986	0.109756	0.112162
Fga	14161	chr3:82829075-82830075	0.251232	0.206573	0.191781	0.162162
Fgb	110135	chr3:82853785-82854785	0.243333	0.192308	0.205776	0.184397
Fgf2	14173	chr3:37246575-37247575	0.148818	0.140762	0.0770289	0.0810185
Fgg	99571	chr3:82810646-82811646	0.11828	0.157025	0.157407	0.0724638
Fhdc1	229474	chr3:84284361-84285361	0.0586767	0.0691824	0.062635	0.0634731
Flad1	319945	chr3:89215785-89216785	0.162539	0.161198	0.145244	0.1525
Flg2	229574	chr3:93000195-93001195	0.870968	0.843478	0.87037	0.772222
Fmo5	14263	chr3:97431727-97432727	0.0854701	0.0412186	0.0383142	0.0480167
Fnbp1l	214459	chr3:122322632-122323632	0	0	0	0
Fndc3b	72007	chr3:27609361-27610361	0	0	0	0
Fndc7	320181	chr3:108692926-108693926	0.826667	0.902778	0.841121	0.878788
Fnip2	329679	chr3:79371601-79372601	0	0.00364299	0	0.00208768
Foxo1	56458	chr3:52071259-52072259	0	0	0	0
Fpgt	75540	chr3:154756342-154757342	0.183236	0.16388	0.207018	0.164384
Frem2	242022	chr3:53461277-53462277	0.00260756	0	0.0134228	0.0113493
Frrs1	20321	chr3:116563598-116564598	0.0681818	0.057047	0.131673	0.114385
Fstl5	213262	chr3:75877483-75878483	0.141802	0.0996217	0.127424	0.127318
Fubp1	51886	chr3:151872422-151873422	0	0	0.00125471	0
Fxr1	14359	chr3:33918001-33919001	0.116254	0.107505	0.10628	0.110368
Gabpb2	213054	chr3:95021864-95022864	0.0847914	0.111688	0.126943	0.120805
Gar1	68147	chr3:129534314-129535314	0.0484522	0.0441362	0.0344828	0.0421793
Gatad2b	229542	chr3:90144576-90145576	0.948276	0.94	0.971963	0.947826
Gatb	229487	chr3:85377051-85378051	0.0664062	0.0622642	0.108753	0.123123
Gba	14466	chr3:89005847-89006847	0.404332	0.335849	0.337793	0.425926
Gbp2	14469	chr3:142282627-142283627	0.0169492	0	0	0
Gbp2b	14468	chr3:142256811-142257811	0.704918	0.614865	0.695906	0.70122
Gbp3	55932	chr3:142222460-142223460	0.125714	0.0941176	0	0
Gbp5	229898	chr3:142158898-142159898	0.532095	0.537815	0.552	0.47541
Gbp7	229900	chr3:142192300-142193300	0.155556	0.139073	0.178899	0.130435
Gclm	14630	chr3:121947475-121948475	0.159609	0.102916	0.148276	0.153162
Gdap2	14547	chr3:99965386-99966386	0	0	0	0
Gfm1	28030	chr3:67233037-67234037	0.347095	0.322268	0.340058	0.375358
Ghsr	208188	chr3:27269273-27270273	0.0436562	0.0598179	0.0865385	0.0704225
Gimd1	433653	chr3:132292155-132293155	0.354204	0.350913	0.238889	0.293076
Gipc2	54120	chr3:151828864-151829864	0.16895	0.169312	0.157658	0.142287
Gja5	14613	chr3:96835325-96836325	0.270321	0.206169	0.253165	0.265082
Gja8	14616	chr3:96729974-96730974	0.754902	0.788732	0.793269	0.731343
Glmp	56700	chr3:88127945-88128945	0.606684	0.625	0.628788	0.65736
Glrb	14658	chr3:80717536-80718536	0.28619	0.224409	0.279703	0.330344
Glt28d2	320302	chr3:85691440-85692440	0.0100418	0.0215983	0.0155211	0.0167364
Gm10636	100038607	chr3:146041908-146042908	0.495751	0.540936	0.632787	0.572414
Gm10696	100043188	chr3:93982115-93983115	0.894118	0.916667	0.9625	0.893805
Gm10697	100042761	chr3:93765236-93766236	0.828125	0.843373	0.651163	0.735294
Gm10731	100039043	chr3:40659207-40660207	0.893939	0.900826	0.85034	0.931624
Gm10745	100038545	chr3:11844359-11845359	0.9	0.89011	0.890244	0.860465
Gm11548	329623	chr3:36405731-36406731	0.861314	0.837607	0.813333	0.805755
Gm11549	100503068	chr3:36420367-36421367	0.078341	0.0894608	0.0816583	0.0809769
Gm12440	102634753	chr3:98852745-98853745	0.601036	0.505952	0.515789	0.419512
Gm12522	100038453	chr3:108186659-108187659	0.195652	0.215316	0.22104	0.218519
Gm128	229588	chr3:95045031-95046031	0.872629	0.898824	0.900862	0.909859
Gm15417	545539	chr3:89194786-89195786	0.0151899	0.0133929	0.0188235	0.0273556
Gm15441	100038464	chr3:96370724-96371724	0.659574	0.594828	0.663551	0.698529
Gm15471	100503157	chr3:103606052-103607052	0.245	0.289817	0.318328	0.327465
Gm16325	100286843	chr3:146303896-146304896	0.799615	0.871795	0.858456	0.823427
Gm1647	381452	chr3:68934155-68935155	0.848249	0.894737	0.914027	0.90411
Gm1653	381482	chr3:148936701-148937701	0.484634	0.437037	0.448454	0.497462
Gm16740	100504029	chr3:95020379-95021379	0.015	0.0083682	0.0121457	0
Gm17359	100233207	chr3:79148298-79149298	0.872727	0.911111	0.931034	0.923913
Gm19710	100503469	chr3:89801682-89802682	0.0307309	0.0222399	0.0185042	0.0274637
Gm2011	100039027	chr3:40649921-40650921	0.00448934	0.0132979	0.0161987	0.0161117
Gm20356	100504692	chr3:73821199-73822199	0.888889	0.827586	0.881356	0.8
Gm20750	622124	chr3:52731588-52732588	0.870796	0.816609	0.845361	0.808696
Gm20752	624759	chr3:158738328-158739328	0.856	0.782609	0.822581	0.821429
Gm20754	626082	chr3:72869273-72870273	0.195402	0.210526	0.215	0.183721
Gm20755	626410	chr3:37796735-37797735	0.923358	0.883019	0.509709	0.424242
Gm21949	100505386	chr3:67695142-67696142	0.626459	0.607547	0.616667	0.607914
Gm2447	329639	chr3:52542646-52543646	0.888889	0.858921	0.875	0.851064
Gm29811	101243624	chr3:132541560-132542560	0.895028	0.931373	0.891089	0.896996
Gm3143	100041108	chr3:34615584-34616584	0.940594	0.943152	0.950437	0.949686
Gm38509	102638436	chr3:34669997-34670997	0.870833	0.887446	0.918033	0.901408
Gm4349	100043305	chr3:95230271-95231271	0.942652	0.915194	0.912338	0.930233
Gm4858	229571	chr3:92871745-92872745	0.609756	0.547009	0.57037	0.566667
Gm4861	229862	chr3:137215586-137216586	0.838816	0.826923	0.742739	0.781818
Gm5105	329763	chr3:137730352-137731352	0.920173	0.906999	0.914976	0.902584
Gm5148	381438	chr3:37623282-37624282	0.357895	0.28062	0.292683	0.301056
Gm5150	381484	chr3:15906332-15907332	0.714912	0.64433	0.748918	0.753846
Gm5538	433597	chr3:59532708-59533708	0.864516	0.929134	0.890323	0.910345
Gm5544	433632	chr3:97733096-97734096	0.599278	0.616601	0.679715	0.646048
Gm5547	433637	chr3:105617485-105618485	0.83631	0.817734	0.862786	0.837647
Gm6194	620966	chr3:8463098-8464098	0.913295	0.879747	0.90566	0.882206
Gm6260	621809	chr3:143375107-143376107	0.799242	0.764912	0.758389	0.710317
Gm6300	622229	chr3:14362117-14363117	0.925	0.867647	0.816667	0.80303
Gm6634	625901	chr3:70611213-70612213	0.529412	0.586207	0.666667	0.69697
Gm6639	625963	chr3:35565085-35566085	0.854369	0.817778	0.878924	0.820388
Gm8234	666680	chr3:58454964-58455964	0.917763	0.885522	0.929078	0.907534
Gm8298	666803	chr3:59663973-59664973	0.822115	0.810651	0.876289	0.852217
Gm9054	668224	chr3:95788433-95789433	0.565693	0.598802	0.542751	0.635338
Gm9125	668359	chr3:93747465-93748465	0.732143	0.790698	0.676471	0.595238
Gm9125	668359	chr3:93858807-93859807	0.606061	0.652174	0.681159	0.6875
Gm9696	676914	chr3:59755231-59756231	0.86747	0.841463	0.774194	0.852273
Gm9733	751864	chr3:15332302-15333302	0.8125	0.888889	0.868421	0.895833
Gmps	229363	chr3:63779065-63780065	0.332268	0.196023	0.300283	0.352941
Gnai3	14679	chr3:107949070-107950070	0.0625931	0.0935351	0.0825688	0.0869565
Gnat2	14686	chr3:107894984-107895984	0.833333	0.803435	0.832432	0.834646
Gnb4	14696	chr3:32515457-32516457	0.144785	0.104211	0.109537	0.088843
Gng5	14707	chr3:146161800-146162800	0.00361337	0	0	0
Golim4	73124	chr3:75760871-75761871	0.159649	0.0892019	0.119883	0.147009
Golph3l	229593	chr3:95391856-95392856	0.172131	0.120411	0.15097	0.137097
Gon4l	76022	chr3:88638153-88639153	0.0874704	0.140206	0.120448	0.0870871
Gpatch4	66614	chr3:87846028-87847028	0.514032	0.45977	0.462319	0.531571
Gpr149	229357	chr3:62409062-62410062	0.613445	0.669291	0.671642	0.653226
Gpr160	71862	chr3:30753872-30754872	0.146245	0.118314	0.12447	0.118531
Gpr171	229323	chr3:58905743-58906743	0.926768	0.924012	0.945312	0.950104
Gpr61	229714	chr3:107957850-107958850	0.816092	0.813665	0.805369	0.841772
Gpr87	84111	chr3:58999026-59000026	0.875519	0.905941	0.890909	0.891525
Gpr88	64378	chr3:115956402-115957402	0.78098	0.809859	0.816547	0.780142
Gpr89	67549	chr3:96709221-96710221	0.183267	0.181982	0.291417	0.273077
Gpsm2	76123	chr3:108525217-108526217	0.285899	0.227931	0.213936	0.240831
Gria2	14800	chr3:80606713-80607713	0.175	0.116727	0.15258	0.143013
Gstcd	67553	chr3:132754704-132755704	0	0	0	0
Gstm1	14862	chr3:107820891-107821891	0.0832117	0.0875462	0.0904977	0.099723
Gstm2	14863	chr3:107789354-107790354	0.88125	0.865429	0.920091	0.882217
Gstm3	14864	chr3:107772092-107773092	0.6125	0.496835	0.615385	0.517751
Gstm4	14865	chr3:107847774-107848774	0.174377	0.130354	0.165261	0.216846
Gstm5	14866	chr3:107697772-107698772	0.116625	0.102397	0.104784	0.11236
Gstm6	14867	chr3:107746667-107747667	0.253731	0.213542	0.26257	0.247368
Gstm7	68312	chr3:107734663-107735663	0.184762	0.16	0.134503	0.0848126
Gtf2b	229906	chr3:142427211-142428211	0.252713	0.193891	0.244792	0.26458
Gucy1b3	54195	chr3:81878633-81879633	0.726681	0.654959	0.506849	0.64557
Gyg	27357	chr3:20055015-20056015	0.458984	0.462825	0.521664	0.541195
H2afz	51788	chr3:137526451-137527451	0.0945813	0.10231	0.168524	0.202401
Hadh	15107	chr3:130975019-130976019	0.039267	0.029484	0	0
Hao2	56185	chr3:98697153-98698153	0.239669	0.371681	0.318584	0.351351
Hapln2	73940	chr3:87831433-87832433	0.701863	0.702128	0.733333	0.703704
Hax1	23897	chr3:89802638-89803638	0.0640205	0.061294	0.0629213	0.080148
Hdgf	15191	chr3:87709243-87710243	0.116118	0.0901408	0.064915	0.0849673
Henmt1	66715	chr3:108742475-108743475	0.563901	0.63354	0.666667	0.680433
Hey1	15213	chr3:8667038-8668038	0	0	0	0
Hfe2	69585	chr3:96328108-96329108	0.207746	0.161074	0.141509	0.148688
Hipk1	15257	chr3:103595198-103596198	0.175166	0.187171	0.158416	0.176406
Hist2h2be	319190	chr3:96023995-96024995	0	0	0	0
Hltf	20585	chr3:19956811-19957811	0.0885609	0.0704989	0.100115	0.091442
Hmgcs2	15360	chr3:98083354-98084354	0.195122	0.170732	0.134503	0.192568
Hnf4g	30942	chr3:3507030-3508030	0.106335	0.0541082	0.0728051	0.104938
Hormad1	67981	chr3:95362599-95363599	0.905045	0.921376	0.915694	0.9299
Hps3	12807	chr3:19935310-19936310	0.343854	0.290123	0.322742	0.381148
Hrnr	68723	chr3:93122671-93123671	0.641026	0.636364	0.767442	0.487179
Hs2st1	23908	chr3:144233180-144234180	0	0	0	0
Hsd3b1	15492	chr3:98663717-98664717	0.673913	0.673759	0.737226	0.671233
Hsd3b2	15493	chr3:98528466-98529466	0.820359	0.867089	0.90411	0.925926
Hsd3b5	15496	chr3:98449457-98450457	0.109677	0.333333	0.116279	0.326316
Hsd3b6	15497	chr3:98618366-98619366	0.658333	0.615942	0.648276	0.597222
Hspa4l	18415	chr3:40548535-40549535	0	0	0.00411184	0.00309917
I830077J02Rik	433638	chr3:105735582-105736582	0.816038	0.855615	0.862857	0.892473
Ifi44	99899	chr3:151412923-151413923	0.57947	0.642553	0.770992	0.807947
Ifi44l	15061	chr3:151425855-151426855	0.695122	0.562092	0.575	0.4375
Ift80	68259	chr3:68808492-68809492	0	0	0	0
Igsf10	242050	chr3:59148178-59149178	0.0816327	0.0785908	0.0796703	0.110169
Igsf3	78908	chr3:101180048-101181048	0.366322	0.295583	0.306098	0.341162
Il12a	16159	chr3:68494346-68495346	0.858974	0.850718	0.908297	0.884574
Il2	16183	chr3:37024876-37025876	0.825175	0.853556	0.85098	0.835341
Il21	60505	chr3:37131558-37132558	0.786232	0.808765	0.829167	0.831502
Il6ra	16194	chr3:89717118-89718118	0.229339	0.218605	0.214868	0.198547
Il7	16196	chr3:7613760-7614760	0.360963	0.408219	0.4	0.457766
Ilf2	67781	chr3:90279123-90280123	0.0816327	0.0662983	0.0852905	0.057257
Impa1	55980	chr3:10331439-10332439	0.606383	0.593361	0.588933	0.625239
Insrr	23920	chr3:87599873-87600873	0.224121	0.24327	0.195349	0.191489
Ints12	71793	chr3:132753917-132754917	0.00323625	0	0	0
Ints3	229543	chr3:90237558-90238558	0.135375	0.108794	0.102448	0.127844
Intu	380614	chr3:40438689-40439689	0.352185	0.286047	0.365922	0.373297
Iqcj	208426	chr3:67695142-67696142	0.626459	0.607547	0.616667	0.607914
Iqgap3	404710	chr3:87884973-87885973	0.368039	0.316327	0.236295	0.264887
Isg20l2	229504	chr3:87733236-87734236	0.00858369	0.0174002	0.00432432	0.00528541
Itga10	213119	chr3:96448507-96449507	0.754167	0.779279	0.857143	0.840336
Ivl	16447	chr3:92377657-92378657	0.642857	0.62963	0.6875	0.913043
Jade1	269424	chr3:41358656-41359656	0.94302	0.952444	0.897033	0.933735
Jtb	23922	chr3:90034519-90035519	0.190909	0.174157	0.176656	0.23412
Kcna10	242151	chr3:106985061-106986061	0.886364	0.854749	0.916667	0.854167
Kcna2	16490	chr3:106903485-106904485	0.0733229	0.063172	0.0728291	0.0736842
Kcna3	16491	chr3:106838080-106839080	0.128535	0.0759754	0.102421	0.134091
Kcnab1	16497	chr3:64991025-64992025	0.825203	0.848592	0.810345	0.751908
Kcnc4	99738	chr3:107261816-107262816	0.00944882	0.00891795	0.0102471	0.0057947
Kcnd3	56543	chr3:105254248-105255248	0.00996264	0.0146893	0.0235426	0.0187135
Kcnd3os	78635	chr3:105255873-105256873	0.0187696	0.0352467	0.0196629	0.0521141
Kcnmb2	72413	chr3:31800625-31801625	0.352381	0.347826	0.260105	0.26226
Kcnmb3	100502876	chr3:32390891-32391891	0.460465	0.511435	0.460888	0.482222
Kcnn3	140493	chr3:89323086-89324086	0.237624	0.213592	0.211149	0.210084
Kirrel	170643	chr3:86978669-86979669	0.0648567	0.0694823	0.0772532	0.0846395
Kpna4	16649	chr3:68931014-68932014	0.00984683	0.00306748	0.00914913	0.0121622
Kprp	433619	chr3:92631169-92632169	0.541353	0.496124	0.527397	0.533784
Krtcap2	66059	chr3:89049360-89050360	0.035868	0.058745	0.0509642	0.0358306
Lamtor2	83409	chr3:88356849-88357849	0	0	0	0
Lamtor3	56692	chr3:137580519-137581519	0.109029	0.103693	0.325726	0.38512
Lamtor5	68576	chr3:107080776-107081776	0.588764	0.56681	0.579176	0.590814
Larp7	28036	chr3:127256267-127257267	0.008	0	0.0122494	0.00960512
Lce1a1	67127	chr3:92452229-92453229	0.894737	0.833333	0.875	0.741935
Lce1a2	73722	chr3:92474237-92475237	0.631579	0.795455	0.68	0.543478
Lce1b	68720	chr3:92460848-92461848	0.584615	0.658228	0.566667	0.681818
Lce1c	73719	chr3:92482169-92483169	0.862661	0.866995	0.842324	0.828244
Lce1d	69611	chr3:92491132-92492132	0.756757	0.777778	0.645161	0.744186
Lce1e	68694	chr3:92512996-92513996	0.626316	0.594203	0.639423	0.584475
Lce1f	67828	chr3:92524272-92525272	0.755319	0.710145	0.785714	0.806818
Lce1g	66195	chr3:92556260-92557260	0.921348	0.8	0.915966	0.842697
Lce1h	67718	chr3:92568987-92569987	0.654867	0.663866	0.684564	0.633588
Lce1i	76585	chr3:92582821-92583821	0.837104	0.742574	0.804651	0.804781
Lce1j	545547	chr3:92594436-92595436	0.649746	0.618357	0.671717	0.651961
Lce1l	73730	chr3:92655208-92656208	0.817391	0.769231	0.823529	0.781818
Lce1m	66203	chr3:92822982-92823982	0.511111	0.486486	0.504348	0.5
Lce3c	94060	chr3:92747408-92748408	0.623116	0.595745	0.602871	0.567708
Lce3d	630994	chr3:92760312-92761312	0.787879	0.866667	0.787879	0.860465
Lce3e	69514	chr3:92769983-92770983	0.710983	0.652778	0.715789	0.660606
Lce3f	69520	chr3:92795148-92796148	0.846154	0.75	0.625	0.757576
Lce6a	78382	chr3:92425582-92426582	0.540881	0.451852	0.50641	0.534483
Lef1	16842	chr3:130814709-130815709	0.00352609	0.00116754	0	0.00749064
Lekr1	624866	chr3:65469150-65470150	0.302205	0.245264	0.242678	0.344994
Lelp1	69332	chr3:91946676-91947676	0.495327	0.521739	0.560748	0.590909
Lhfp	108927	chr3:52844469-52845469	0.172956	0.174242	0.185386	0.200658
Lhx8	16875	chr3:153993524-153994524	0.0103359	0.0374849	0.0227882	0.0305851
Lingo4	320747	chr3:94202141-94203141	0.43133	0.460076	0.492872	0.463002
Lix1l	280411	chr3:96404056-96405056	0.130152	0.158915	0.134078	0.1566
Lmna	16905	chr3:88307274-88308274	0.507692	0.511111	0.531773	0.5375
LOC100038947	100038947	chr3:15748487-15749487	0.541667	0.594595	0.625	0.538462
LOC100862268	100862268	chr3:126863223-126864223	0.510363	0.57606	0.502793	0.498741
Lor	16939	chr3:91887064-91888064	0.863354	0.882353	0.860759	0.815287
Lpar3	65086	chr3:145882925-145883925	0.53451	0.537696	0.461741	0.606864
Lrat	79235	chr3:82707896-82708896	0.0192616	0.0169492	0.0196793	0.0316678
Lrba	80877	chr3:86027612-86028612	0	0	0	0
Lrif1	321000	chr3:106523600-106524600	0.270115	0.261404	0.236893	0.228175
Lrig2	269473	chr3:104315841-104316841	0.0871369	0.0727273	0.0495495	0.0511945
Lrit3	242235	chr3:129506948-129507948	0.901389	0.890744	0.880952	0.892285
Lrrc31	320352	chr3:30598765-30599765	0.843511	0.804878	0.80303	0.802676
Lrrc34	71827	chr3:30546740-30547740	0.528998	0.538462	0.514516	0.579655
Lrrc39	109245	chr3:116264891-116265891	0.614973	0.642202	0.694301	0.687861
Lrrc40	67144	chr3:157698646-157699646	0.004662	0.00576184	0.00419287	0.00705716
Lrrc7	242274	chr3:158225185-158226185	0.16899	0.159935	0.14826	0.171953
Lrrc71	74485	chr3:87552545-87553545	0.517034	0.491172	0.487226	0.489051
Lrrcc1	71710	chr3:14532788-14533788	0.322761	0.309982	0.361511	0.378136
Lrriq3	74435	chr3:154755398-154756398	0.165478	0.138743	0.112378	0.140823
Lrriq4	68307	chr3:30542429-30543429	0.773585	0.791908	0.837838	0.835
Lxn	17035	chr3:67267829-67268829	0.574273	0.646077	0.750422	0.724868
Lysmd1	217779	chr3:94937010-94938010	0.124762	0.134862	0.145488	0.160617
Mab21l1	17116	chr3:55585432-55586432	0.292254	0.177294	0.239165	0.279699
Mab21l2	23937	chr3:86352205-86353205	0.385075	0.338415	0.237537	0.347003
Mab21l3	242125	chr3:101640146-101641146	0.672055	0.745263	0.738938	0.722458
Magi3	99470	chr3:104024329-104025329	0.00334821	0.00326442	0.00304569	0.00301508
Maml3	433586	chr3:51908928-51909928	0.307018	0.275	0.280093	0.382284
Manba	110173	chr3:135147575-135148575	0.268008	0.213988	0.297371	0.269318
Mannr	102636083	chr3:29788939-29789939	0.769697	0.691429	0.760479	0.768473
Map9	213582	chr3:82160994-82161994	0.0174346	0.0275953	0	0
Mbnl1	56758	chr3:60304101-60305101	0.00894188	0	0	0.00292398
Mccc1	72039	chr3:35899600-35900600	0.355844	0.364742	0.385075	0.357664
Mccc1os	654424	chr3:35897835-35898835	0.525424	0.509294	0.5	0.454861
Mcl1	17210	chr3:95461643-95462643	0.107362	0.083004	0.103862	0.0984081
Mcoln2	68279	chr3:145812138-145813138	0.0573066	0.0409357	0.0494822	0.0654843
Mcoln3	171166	chr3:145783755-145784755	0.629825	0.672316	0.646566	0.597246
Mecom	14013	chr3:30408409-30409409	0.0395108	0.0471092	0.0565657	0.0454545
Mecom	14013	chr3:29912126-29913126	0	0.00952381	0.00934579	0
Med12l	329650	chr3:58809900-58810900	0	0.00126582	0	0.00150943
Mef2d	17261	chr3:87945294-87946294	0.0525657	0.0515464	0.0536246	0.0707547
Metap1	75624	chr3:138152346-138153346	0.0336391	0.0230769	0.0139211	0.0168067
Mex3a	72640	chr3:88335317-88336317	0	0.00258065	0.00630517	0
Mfn1	67414	chr3:32427404-32428404	0.0362903	0.0419847	0.0818966	0.120419
Mfsd1	66868	chr3:67385690-67386690	0.420507	0.389957	0.418163	0.441919
Mfsd14a	15247	chr3:116365595-116366595	0.190372	0.167364	0.169697	0.148305
Mfsd8	72175	chr3:40650776-40651776	0.0902846	0.0601295	0.0784483	0.0703125
Mgarp	67749	chr3:51200469-51201469	0.194444	0.166667	0.0827286	0.134763
Mgst2	211666	chr3:51464101-51465101	0.779221	0.747967	0.777251	0.82659
Mlf1	17349	chr3:67177019-67178019	0.263529	0.228507	0.280255	0.309002
Mllt11	56772	chr3:95032599-95033599	0.0119617	0.0136006	0.0255474	0.0235581
Mme	17380	chr3:63099017-63100017	0.0033389	0.00145455	0	0.00169348
Mnd1	76915	chr3:83959708-83960708	0.505423	0.502212	0.361757	0.305785
Mov10	17454	chr3:104621223-104622223	0.0205479	0.00900901	0.0107143	0.0235294
Mrpl24	67707	chr3:87722466-87723466	0.195326	0.183099	0.1678	0.230444
Mrpl47	74600	chr3:32635677-32636677	0	0	0	0
Mrpl9	78523	chr3:94246258-94247258	0.259804	0.230352	0.279539	0.364964
Mrps21	66292	chr3:95674542-95675542	0.0459184	0.0533981	0.034358	0.0455508
Mrps28	66230	chr3:8923857-8924857	0.360115	0.336352	0.317857	0.332911
Msh4	55993	chr3:153569102-153570102	0.875706	0.900804	0.919689	0.868715
Msto1	229524	chr3:88717872-88718872	0.113716	0.11678	0.100307	0.125813
Mtfr1	67472	chr3:19087221-19088221	0.0720081	0.0712589	0.0626487	0.0995708
Mtmr11	194126	chr3:95964893-95965893	0	0.00773694	0	0
Mttp	17777	chr3:137794341-137795341	0.464832	0.394322	0.386707	0.375
Mtx1	17827	chr3:89018257-89019257	0.056899	0.0616114	0.0313076	0.0720524
Muc1	17829	chr3:89031978-89032978	0.0212766	0.0227618	0.0212121	0.0238854
Mybphl	68753	chr3:108166829-108167829	0.478992	0.525581	0.48227	0.550943
Mynn	80732	chr3:30500009-30501009	0	0	0	0
Myoz2	59006	chr3:122737905-122738905	0.9	0.919643	0.90678	0.893617
Naa15	74838	chr3:51218938-51219938	0.0357143	0.0402685	0.042517	0.0347826
Nbea	26422	chr3:55987623-55988623	0.248148	0.170631	0.189394	0.237047
Nceh1	320024	chr3:27080926-27081926	0.108527	0.0876827	0.102908	0.106754
Ndst3	83398	chr3:123322368-123323368	0.862661	0.836283	0.811224	0.769231
Ndst4	64580	chr3:125106009-125107009	0.554217	0.586066	0.633136	0.595092
Ndufb5	66046	chr3:32634985-32635985	0	0	0.0020979	0
Ndufc1	66377	chr3:51212877-51213877	0.268499	0.154185	0.133333	0.136891
Negr1	320840	chr3:156223758-156224758	0	0.00253378	0	0.00223464
Nes	18008	chr3:87774015-87775015	0.0166074	0.0147493	0.029484	0.0273082
Neurog2	11924	chr3:127335063-127336063	0.0124294	0.0130964	0.00583333	0.021542
Nexn	68810	chr3:151929284-151930284	0.7136	0.647426	0.741135	0.7343
Nfkb1	18033	chr3:135354511-135355511	0.108561	0.111212	0.0812274	0.105691
Ngf	18049	chr3:102272842-102273842	0.188341	0.179104	0.186885	0.20339
Nhlh2	18072	chr3:101813068-101814068	0.622776	0.642553	0.703833	0.703297
Nhlrc3	212114	chr3:53267180-53268180	0	0	0	0
Nlgn1	192167	chr3:26230831-26231831	0.00496278	0.0198238	0.027972	0.0446194
Nmd3	97112	chr3:69524977-69525977	0.374525	0.283972	0.348837	0.351464
Noct	12457	chr3:51027369-51028369	0.259358	0.334337	0.244681	0.263736
Notch2	18129	chr3:97816461-97817461	0.278087	0.191431	0.270921	0.270661
Npnt	114249	chr3:132612778-132613778	0.00728408	0.0119658	0.00739098	0.020595
Npr1	18160	chr3:90269788-90270788	0	0	0.00272109	0.00653595
Npy2r	18167	chr3:82352007-82353007	0.0383536	0.0232158	0.0313059	0.038789
Nr1h5	381463	chr3:102768056-102769056	0.820359	0.783251	0.826816	0.846535
Nras	18176	chr3:102861208-102862208	0.0729927	0.0886525	0.0749543	0.100358
Ntng1	80883	chr3:109946390-109947390	0.0186501	0.0197531	0.03083	0.040636
Ntrk1	18211	chr3:87599084-87600084	0.0651974	0.0554217	0.071993	0.0684932
Nudt17	78373	chr3:96512483-96513483	0.420063	0.397333	0.417391	0.481268
Nudt6	229228	chr3:37318518-37319518	0.00117994	0	0	0
Nup210l	77595	chr3:89907054-89908054	0.851986	0.900452	0.853333	0.882716
Oaz3	53814	chr3:94240573-94241573	0.914286	0.953488	0.961326	0.941558
Odf2l	52184	chr3:144780564-144781564	0.263	0.237815	0.206336	0.255708
Olfm3	229759	chr3:114782883-114783883	0.252226	0.31307	0.270195	0.326648
Ostc	66357	chr3:130412362-130413362	0.150485	0.184071	0.167241	0.148387
Otol1	229389	chr3:69810535-69811535	0.880109	0.847458	0.909699	0.886567
Otud7b	229603	chr3:95907450-95908450	0.125874	0.0765832	0.068915	0.133333
Ovgp1	12659	chr3:105775720-105776720	0.444444	0.394737	0.429268	0.434146
P2ry1	18441	chr3:60805707-60806707	0.0368852	0.0166898	0.0227038	0.0379919
P2ry12	70839	chr3:59066753-59067753	0.769517	0.789474	0.335968	0.238462
P2ry13	74191	chr3:59014804-59015804	0.836879	0.904	0.901442	0.870775
P2ry14	140795	chr3:58936384-58937384	0.76412	0.74552	0.761111	0.765193
Pabpc4l	241989	chr3:46251863-46252863	0.1616	0.109589	0.154818	0.156089
Pag1	94212	chr3:9833679-9834679	0.119691	0.0766423	0.0995671	0.105263
Palmd	114301	chr3:116671870-116672870	0.15566	0.167598	0.103261	0.0805687
Papss1	23971	chr3:131226732-131227732	0.177438	0.173653	0.166842	0.213801
Paqr6	68957	chr3:88167511-88168511	0.455814	0.455319	0.43326	0.47807
Pbxip1	229534	chr3:89239626-89240626	0.457143	0.396825	0.413194	0.465021
Pcdh10	18526	chr3:45181320-45182320	0	0	0	0
Pcdh18	73173	chr3:49561238-49562238	0.0282828	0.0230326	0.0535211	0.0428135
Pdcd10	56426	chr3:75360774-75361774	0.00283019	0.00253807	0.00421941	0.00280374
Pde4dip	83679	chr3:97571937-97572937	0.125596	0.0781893	0.107586	0.106742
Pde5a	242202	chr3:122431076-122432076	0.394048	0.366169	0.384758	0.361194
Pde7a	18583	chr3:19165008-19166008	0.55814	0.597222	0.501563	0.546689
Pdgfc	54635	chr3:80839338-80840338	0.60423	0.676316	0.660622	0.62536
Pdha2	18598	chr3:140875319-140876319	0.816216	0.796296	0.788288	0.780612
Pdlim5	56376	chr3:142058660-142059660	0.0126147	0.00726895	0.0119826	0.00981595
Pdzk1	59020	chr3:96632988-96633988	0.696296	0.689655	0.674658	0.634752
Pear1	73182	chr3:87572875-87573875	0.342412	0.332571	0.321429	0.321238
Pex11b	18632	chr3:96438353-96439353	0.27791	0.209302	0.210526	0.278373
Pex2	19302	chr3:5576248-5577248	0	0	0	0
Pex5l	58869	chr3:32884001-32885001	0.785714	0.769912	0.767677	0.794643
Pfn2	18645	chr3:57651679-57652679	0.0696296	0.0676056	0.0902857	0.117717
Pglyrp3	242100	chr3:91817505-91818505	0.670732	0.517857	0.676923	0.662791
Pglyrp4	384997	chr3:90529828-90530828	0.838095	0.840909	0.834783	0.828283
Phc3	241915	chr3:30868337-30869337	0.235849	0.1566	0.187629	0.169231
Phgdh	236539	chr3:98143892-98144892	0.154229	0.212435	0.213953	0.242938
Phtf1	18685	chr3:103771033-103772033	0.00967742	0.013587	0.0109589	0.0298507
Phtf1os	100125931	chr3:103772239-103773239	0.00773481	0.00260643	0.00888099	0.00899101
Pi4kb	107650	chr3:94777653-94778653	0.224096	0.23741	0.198598	0.26087
Pias3	229615	chr3:96499298-96500298	0.374016	0.29682	0.261468	0.302439
Pifo	100503311	chr3:105804415-105805415	0.135734	0.0736607	0.0728051	0.109504
Pigk	329777	chr3:152376064-152377064	0.292135	0.198251	0.326761	0.293769
Pik3ca	18706	chr3:32334073-32335073	0.911111	0.897143	0.92	0.904255
Pip5k1a	18720	chr3:94910852-94911852	0.106855	0.114558	0.134529	0.120455
Pitx2	18741	chr3:128901796-128902796	0.029274	0.0191339	0.0392157	0.0347448
Pkia	18767	chr3:7365604-7366604	0.188209	0.170732	0.0957096	0.11125
Pklr	18770	chr3:88939545-88940545	0.308642	0.245283	0.315287	0.27686
Pla2g12a	66350	chr3:129580524-129581524	0.365123	0.307868	0.32	0.331536
Platr10	69193	chr3:75459653-75460653	0.896414	0.851485	0.887255	0.868932
Platr4	78706	chr3:41297121-41298121	0.841237	0.823266	0.775378	0.803089
Plch1	269437	chr3:63654913-63655913	0.834382	0.764172	0.807611	0.79065
Pld1	18805	chr3:27882093-27883093	0.167883	0.112179	0.152985	0.140288
Plekho1	67220	chr3:95799762-95800762	0.023702	0.0241935	0.0307845	0.0386473
Plk4	20873	chr3:40602873-40603873	0.182741	0.195122	0.157452	0.156749
Plppr4	229791	chr3:117063794-117064794	0.848624	0.875	0.841121	0.886364
Plppr5	75769	chr3:117277145-117278145	0.354098	0.241791	0.316176	0.323308
Plrg1	53317	chr3:82858460-82859460	0.213037	0.19301	0.0656716	0.0873096
Pmf1	67037	chr3:88214319-88215319	0.275269	0.296629	0.226966	0.289352
Pmp2	18857	chr3:10183885-10184885	0.898551	0.909953	0.94	0.917073
Pmvk	68603	chr3:89262040-89263040	0.468847	0.499179	0.452288	0.443989
Pogz	229584	chr3:94640489-94641489	0.306167	0.206827	0.293103	0.336066
Polr3c	74414	chr3:96531362-96532362	0	0	0	0
Polr3gl	69870	chr3:96398104-96399104	0.104247	0.111413	0.128617	0.120253
Postn	50706	chr3:54164029-54165029	0.684588	0.612795	0.70297	0.643243
Ppa2	74776	chr3:132972074-132973074	0.601942	0.597852	0.62	0.615176
Ppid	67738	chr3:79394311-79395311	0.165746	0.131019	0.155858	0.178005
Ppm1j	71887	chr3:104582974-104583974	0.0688259	0.0849492	0.111218	0.102167
Ppm1l	242083	chr3:69119840-69120840	0	0.00136147	0	0
Ppp3ca	19055	chr3:136332030-136333030	0.0163462	0.0113452	0.00834598	0.0140148
Prcc	94315	chr3:87689484-87690484	0.0986547	0.0853994	0.13191	0.118162
Prkab2	108097	chr3:97461135-97462135	0.148058	0.148864	0.099	0.111472
Prkacb	18749	chr3:146475910-146476910	0.0773143	0.0539823	0.0534591	0.0764331
Prkci	18759	chr3:30893693-30894693	0.0237248	0.00689655	0.010397	0.00670391
Prmt6	99890	chr3:110053917-110054917	0.458993	0.40024	0.424737	0.408647
Prok1	246691	chr3:107042625-107043625	0.886305	0.905	0.916442	0.895487
Proser1	212127	chr3:53266739-53267739	0	0	0	0
Prpf3	70767	chr3:95659805-95660805	0.0945559	0.101108	0.0987654	0.0899471
Prpf38b	66921	chr3:108714622-108715622	0.06	0.0739958	0.0572816	0.0545635
Prr9	109314	chr3:91927869-91928869	0.808081	0.792952	0.82	0.756198
Prss12	19142	chr3:123148831-123149831	0.22807	0.165336	0.190012	0.162866
Prss48	368202	chr3:85806413-85807413	0.788889	0.818391	0.83	0.892977
Prune	229589	chr3:95085998-95086998	0	0	0	0
Psma5	26442	chr3:108058844-108059844	0.0372093	0.03989	0.0166865	0.0458404
Psmb4	19172	chr3:94690880-94691880	0.342105	0.305182	0.384335	0.367973
Psmd4	19185	chr3:94846536-94847536	0.316206	0.25777	0.231343	0.267227
Psrc1	56742	chr3:108185722-108186722	0.134253	0.133427	0.133696	0.17551
Ptbp2	56195	chr3:119486306-119487306	0.570447	0.550167	0.588144	0.702509
Ptger3	19218	chr3:157228856-157229856	0.0703364	0.0213904	0.0205607	0.0443038
Ptgfr	19220	chr3:151500492-151501492	0.260028	0.214013	0.223181	0.299606
Ptgfrn	19221	chr3:100914089-100915089	0.048926	0.0565854	0.0461538	0.0526316
Ptpn22	19260	chr3:103663200-103664200	0.685654	0.663636	0.722105	0.726733
Ptx3	19288	chr3:66022809-66023809	0.71134	0.65625	0.729839	0.73516
Pygo2	68911	chr3:89233942-89234942	0	0.00339905	0	0.00334728
Qrfpr	229214	chr3:36121197-36122197	0.425577	0.434608	0.390244	0.447191
Rab13	68328	chr3:90023706-90024706	0.173516	0.174797	0.188377	0.140244
Rab25	53868	chr3:88352201-88353201	0.862299	0.859599	0.848168	0.904669
Rab33b	19338	chr3:51286888-51287888	0.0216306	0.0202361	0.0105263	0.0132827
Rabggtb	19352	chr3:153575930-153576930	0.0285063	0.0218818	0.00920245	0.0251177
Ralyl	76897	chr3:13470655-13471655	0.0137931	0.0285401	0.0156815	0.0253165
Rap1a	109905	chr3:105604299-105605299	0.527523	0.528889	0.595679	0.671254
Rap2b	74012	chr3:61167429-61168429	0	0.00162206	0	0
Rapgef2	76089	chr3:78948809-78949809	0.714286	0.789474	0.79	0.8
Rarres1	109222	chr3:67319445-67320445	0.453858	0.418043	0.381526	0.423823
Rbm15	229700	chr3:107136207-107137207	0	0	0	0
Rbm46	633285	chr3:82680405-82681405	0.446591	0.412714	0.401853	0.404896
Rbm46os	78212	chr3:82679627-82680627	0.24217	0.292404	0.154027	0.173792
Rbm8a	60365	chr3:96432851-96433851	0.105053	0.118421	0.100139	0.115942
Reg4	67709	chr3:98025079-98026079	0.658537	0.652174	0.707158	0.734774
Rfx5	53970	chr3:94757937-94758937	0.0366492	0.0252525	0.0196319	0.0231125
Rfxap	170767	chr3:54611713-54612713	0.110425	0.0712418	0.0879121	0.101124
Rhbg	58176	chr3:88058606-88059606	0.415584	0.330827	0.352941	0.345566
Rhoc	11853	chr3:104590952-104591952	0.0817717	0.0529501	0.0803443	0.100639
Riiad1	66353	chr3:94277513-94278513	0.675862	0.61859	0.657143	0.629969
Rit1	19769	chr3:88519776-88520776	0.38539	0.4	0.549133	0.398352
Rnf115	67845	chr3:96530534-96531534	0.0154739	0.01	0.0238095	0.0243446
Rnf13	24017	chr3:57538984-57539984	0.00786627	0.0093985	0.00396511	0.00814664
Rnpc3	67225	chr3:113333067-113334067	0.0252101	0.032022	0.0201613	0.0196883
Rorc	19885	chr3:94175716-94176716	0.00896861	0.0116279	0.0201613	0.0330579
Rpe65	19892	chr3:159261145-159262145	0.783784	0.7	0.8	0.75
Rpf1	70285	chr3:146184387-146185387	0.126126	0.0932642	0.145833	0.126853
Rpl22l1	68028	chr3:28703433-28704433	0.151404	0.14135	0.286899	0.279503
Rpl34	68436	chr3:130433316-130434316	0.165725	0.144941	0.26094	0.258621
Rpl34-ps1	619547	chr3:130433247-130434247	0.141674	0.123489	0.23065	0.226667
Rprd2	75137	chr3:95622876-95623876	0	0	0	0
Rps3a1	20091	chr3:85946590-85947590	0.146565	0.142857	0.151554	0.126289
Rptn	20129	chr3:93196621-93197621	0.741573	0.712074	0.71867	0.783163
Rrh	20132	chr3:129525423-129526423	0.858824	0.876457	0.825986	0.829897
Rrnad1	229503	chr3:87734117-87735117	0.0136054	0.0126013	0.00415973	0.00923077
Rsbn1	229675	chr3:103717043-103718043	0.118812	0.115873	0.0986395	0.113861
Rsrc1	66880	chr3:66788594-66789594	0.0502152	0.0363636	0.0441826	0.0801282
Rtca	66368	chr3:116211093-116212093	0.521951	0.481732	0.45191	0.514096
Rusc1	72296	chr3:88893953-88894953	0	0	0	0
Rwdd3	66568	chr3:120874613-120875613	0.117904	0.135385	0.0877437	0.109843
Rxfp1	381489	chr3:79541716-79542716	0.683168	0.716535	0.743363	0.766355
Rxfp4	242093	chr3:88457064-88458064	0.862162	0.835784	0.851675	0.834025
S100a1	20193	chr3:90318252-90319252	0.00641026	0.0030349	0.0114796	0.00726744
S100a10	20194	chr3:93358039-93359039	0.152239	0.123967	0.105263	0.0820312
S100a11	20195	chr3:93323418-93324418	0.431694	0.422274	0.557895	0.479487
S100a13	20196	chr3:90317357-90318357	0.139535	0.131673	0.137879	0.148333
S100a14	66166	chr3:90329771-90330771	0.745	0.783654	0.792035	0.832599
S100a16	67860	chr3:90344145-90345145	0.741333	0.740554	0.849558	0.801887
S100a2	628324	chr3:90393169-90394169	0.801181	0.74498	0.831424	0.81015
S100a3	20197	chr3:90403137-90404137	0.787234	0.778626	0.816667	0.806122
S100a4	20198	chr3:90406692-90407692	0.766784	0.75873	0.773026	0.699346
S100a5	20199	chr3:90411444-90412444	0.582474	0.622093	0.612766	0.551111
S100a6	20200	chr3:90415816-90416816	0.476987	0.440909	0.441406	0.466667
S100a7a	381493	chr3:90457224-90458224	0.761905	0.745098	0.663793	0.76259
S100a9	20202	chr3:90499643-90500643	0.582278	0.643836	0.562092	0.517949
S1pr1	13609	chr3:115417973-115418973	0.0940919	0.045302	0.0261283	0.0410959
Samd7	75953	chr3:30644215-30645215	0.905537	0.80602	0.867925	0.873646
Sars	20226	chr3:108248177-108249177	0.210269	0.25	0.223077	0.281899
Sass6	72776	chr3:116296876-116297876	0.00771775	0.00718778	0.00215983	0.00760043
Scamp3	24045	chr3:88980313-88981313	0.482063	0.413442	0.542199	0.533487
Schip1	30953	chr3:68271105-68272105	0.741627	0.702222	0.765957	0.721311
Sclt1	67161	chr3:41546436-41547436	0.0628342	0.026699	0.0460526	0.058906
Scnm1	69269	chr3:94937934-94938934	0	0.0120724	0	0
Sec22b	20333	chr3:97704150-97705150	0.11039	0.0916179	0.0891841	0.129699
Sec24b	99683	chr3:129763825-129764825	0.137647	0.116908	0.0502513	0.101382
Sec62	69276	chr3:30690798-30691798	0.514793	0.541667	0.699029	0.672414
Selenbp1	20341	chr3:94736005-94737005	0.142395	0.170455	0.1777	0.188406
Selenbp2	20342	chr3:94496495-94497495	0.568773	0.567568	0.558621	0.59542
Selt	69227	chr3:58379580-58380580	0.394515	0.287744	0.31758	0.332123
Sema4a	20351	chr3:88259683-88260683	0.223636	0.205479	0.169231	0.176471
Sema6c	20360	chr3:94967261-94968261	0.76	0.717791	0.802013	0.815047
Sept15	93684	chr3:144232391-144233391	0.00164474	0	0	0
Serp1	28146	chr3:58329806-58330806	0.0879917	0.0648855	0.0646123	0.077634
Serpini1	20713	chr3:75360455-75361455	0	0	0	0
Serpini2	67931	chr3:75074000-75075000	0.688172	0.649351	0.738636	0.690476
Sertm1	329641	chr3:54719809-54720809	0.155425	0.154762	0.277147	0.266442
Setd7	73251	chr3:51364745-51365745	0.0386847	0.0562678	0.0448625	0.0682226
Setdb1	84505	chr3:95161124-95162124	0.283737	0.248387	0.225519	0.242165
Sf3b4	107701	chr3:95975429-95976429	0.103784	0.0719921	0.0797024	0.0746269
Sfrp2	20319	chr3:83569243-83570243	0.13471	0.116505	0.117278	0.13516
Sgms2	74442	chr3:131047841-131048841	0.864	0.894118	0.868085	0.847458
Sh2d2a	27371	chr3:87649677-87650677	0.803704	0.852632	0.843416	0.784906
Sh3d19	27059	chr3:85887356-85888356	0.961433	0.949074	0.960784	0.957419
Sh3glb1	54673	chr3:144383299-144384299	0.147388	0.138486	0.13373	0.150502
Shc1	20416	chr3:89221473-89222473	0.012299	0.0163005	0.0149558	0.0305011
She	214547	chr3:89634292-89635292	0.158559	0.184255	0.123052	0.141997
Shox2	20429	chr3:66782733-66783733	0.0283951	0.0420091	0.0358829	0.043956
Siah2	20439	chr3:58496310-58497310	0.223404	0.176829	0.204082	0.192192
Sike1	66641	chr3:102798663-102799663	0.551282	0.519071	0.505922	0.551506
Sirpb1a	320832	chr3:15426427-15427427	0.829268	0.828571	0.806452	0.755556
Sirpb1b	668101	chr3:15575065-15576065	0.697674	0.434783	0.65	0.769231
Sis	69983	chr3:72770788-72771788	0.514706	0.583333	0.677419	0.666667
Slc10a5	241877	chr3:10335656-10336656	0.382353	0.266304	0.327354	0.301205
Slc16a1	20501	chr3:104441587-104442587	0.00155521	0.00232378	0	0
Slc16a4	229699	chr3:107093148-107094148	0.730159	0.683333	0.734007	0.754839
Slc22a15	242126	chr3:101728376-101729376	0.146512	0.151463	0.0890937	0.121212
Slc25a24	229731	chr3:108925067-108926067	0.794872	0.72335	0.784836	0.788764
Slc25a31	73333	chr3:40511793-40512793	0.91366	0.921438	0.915138	0.898833
Slc25a44	229517	chr3:88229063-88230063	0.359596	0.261614	0.241584	0.275362
Slc25a54	74686	chr3:108882417-108883417	0.906822	0.891421	0.918733	0.916923
Slc27a3	26568	chr3:90193860-90194860	0.391039	0.399274	0.413043	0.383513
Slc2a2	20526	chr3:28595825-28596825	0.539062	0.552311	0.513648	0.51699
Slc30a7	66500	chr3:115710324-115711324	0	0	0	0
Slc33a1	11416	chr3:63768655-63769655	0.319426	0.25995	0.303323	0.325161
Slc35a3	229782	chr3:116415198-116416198	0.0252193	0.010772	0.00325733	0.00473373
Slc39a1	30791	chr3:90051114-90052114	0.058104	0.0443213	0.0432432	0.0446429
Slc39a8	67547	chr3:135487621-135488621	0	0	0	0
Slc44a3	213603	chr3:121235262-121236262	0.409182	0.383673	0.382739	0.408602
Slc44a5	242259	chr3:153635400-153636400	0.261209	0.315369	0.24635	0.291405
Slc50a1	19729	chr3:89074492-89075492	0.119171	0.0926573	0.0518639	0.13894
Slc6a17	229706	chr3:107303658-107304658	0.740566	0.751092	0.668085	0.742308
Slc7a11	26570	chr3:50247535-50248535	0.205696	0.2247	0.245113	0.248143
Slc7a14	241919	chr3:31209241-31210241	0.372603	0.301546	0.430518	0.41519
Slc9b1	74446	chr3:135010001-135011001	0.817746	0.779703	0.828092	0.822695
Slc9b2	97086	chr3:134969664-134970664	0.226457	0.253521	0.253669	0.315126
Slitrk3	386750	chr3:72860865-72861865	0.0021692	0.00469043	0.00342759	0.00942408
Smad9	55994	chr3:54558504-54559504	0.347107	0.307933	0.395577	0.395251
Smc4	70099	chr3:68807894-68808894	0.00385208	0.00472654	0.00869565	0.00559441
Smcp	17235	chr3:92392946-92393946	0.973684	0.979592	0.854167	1
Smg5	229512	chr3:88139182-88140182	0	0.00234375	0	0.00365965
Snapin	20615	chr3:90294935-90295935	0.124183	0.122807	0.108974	0.116364
Snx16	74718	chr3:10440130-10441130	0.208469	0.190647	0.150442	0.155063
Snx27	76742	chr3:94386638-94387638	0.370438	0.377111	0.38835	0.421642
Snx7	76561	chr3:117571854-117572854	0	0	0	0
Sohlh2	74434	chr3:54984966-54985966	0.900813	0.90274	0.937192	0.883387
Sort1	20661	chr3:108085982-108086982	0.0645995	0.0641148	0.0714967	0.124365
Sox2	20674	chr3:34547917-34548917	0.025916	0.0146036	0.0302288	0.0256205
Sox2ot	320478	chr3:34458303-34459303	0.806452	0.850746	0.819338	0.811236
Spag17	74362	chr3:99688340-99689340	0.464015	0.495379	0.536752	0.490637
Spata1	70951	chr3:146162717-146163717	0	0	0	0
Spata16	70862	chr3:26535553-26536553	0.827338	0.839851	0.854839	0.845468
Spata5	57815	chr3:37317872-37318872	0	0	0	0
Spg20	229285	chr3:54915030-54916030	0.417178	0.333851	0.397418	0.462572
Sprr1a	20753	chr3:92289803-92290803	0	0.368421	0.28	0.347826
Sprr1b	20754	chr3:92242701-92243701	0.591667	0.605948	0.627306	0.618257
Sprr2a3	100042514	chr3:92088226-92089226	0.660377	0.702128	0.674419	0.85
Sprr2b	20756	chr3:92119627-92120627	0.715909	0.735294	0.752688	0.711111
Sprr2d	20758	chr3:92142062-92143062	0.899083	0.865979	0.853846	0.907563
Sprr2e	20759	chr3:92155065-92156065	0.790816	0.72619	0.772021	0.75
Sprr2f	20760	chr3:92168109-92169109	0.847134	0.744	0.682432	0.738806
Sprr2g	20761	chr3:92176837-92177837	0.734694	0.851852	0.916667	0.651163
Sprr2h	20762	chr3:92188607-92189607	0.83871	0.769231	0.862069	0.911765
Sprr2i	20763	chr3:92210913-92211913	0.850575	0.901639	0.963855	0.929412
Sprr2j-ps	20764	chr3:92221009-92222009	0.742424	0.739726	0.802326	0.804878
Sprr2k	20765	chr3:92235504-92236504	0.879412	0.871886	0.891026	0.921519
Sprr3	20766	chr3:92262642-92263642	0.681319	0.597403	0.573171	0.605505
Sptssb	66183	chr3:69663816-69664816	0	0.003996	0	0.00536481
Srsf11	69207	chr3:157694718-157695718	0.0110585	0.0126103	0.00987306	0.0164975
Ssr2	66256	chr3:88382593-88383593	0.263279	0.231405	0.206235	0.234536
Ssr3	67437	chr3:65196475-65197475	0.270492	0.290481	0.25	0.294484
Ssx2ip	99167	chr3:146066606-146067606	0.0315501	0.0437956	0.0259301	0.0249344
St6galnac3	20447	chr3:153388097-153389097	0.111538	0.0726698	0.0900735	0.105448
St6galnac5	26938	chr3:152645171-152646171	0.597433	0.628308	0.61793	0.604502
St7l	229681	chr3:104666424-104667424	0.0176056	0.0161464	0.0103567	0.0142653
Stmn2	20257	chr3:8508527-8509527	0.410714	0.32549	0.364261	0.369748
Stoml3	229277	chr3:53291715-53292715	0.655172	0.613636	0.620123	0.578288
Stpg2	381476	chr3:138867857-138868857	0.184367	0.148907	0.267101	0.31941
Strip1	229707	chr3:107434628-107435628	0.0920162	0.118812	0.108173	0.129032
Stxbp3	20912	chr3:108643420-108644420	0.213115	0.149474	0.184906	0.22332
Sucnr1	84112	chr3:59884791-59885791	0.676692	0.652893	0.824818	0.787879
Supt20	56790	chr3:54496027-54497027	0.0208333	0.00996016	0.0221465	0.0163636
Sycp1	20957	chr3:102740023-102741023	0.922101	0.937126	0.90724	0.911308
Syde2	214804	chr3:145649834-145650834	0.0361446	0.0259857	0.0166821	0.00883002
Synpo2	118449	chr3:122939067-122940067	0.25886	0.245113	0.0606061	0.0625
Sypl2	17306	chr3:108029517-108030517	0.221893	0.232089	0.2691	0.321865
Syt11	229521	chr3:88576521-88577521	0.154867	0.1125	0.0742358	0.106838
Syt6	54524	chr3:103378205-103379205	0.172228	0.127517	0.231695	0.260549
Tacr3	21338	chr3:134490971-134491971	0.392157	0.396341	0.475279	0.438378
Taf13	99730	chr3:108373617-108374617	0.243523	0.167305	0.220606	0.27771
Tars2	71807	chr3:95558900-95559900	0.561753	0.515267	0.528674	0.535599
Tbck	271981	chr3:132346108-132347108	0.0128205	0.00311203	0.00578035	0.00438116
Tbl1xr1	81004	chr3:21974574-21975574	0	0	0	0
Tbx15	21384	chr3:99056683-99057683	0.0403226	0.0402194	0.0488959	0.0291829
Tchh	99681	chr3:93245252-93246252	0.887324	0.896552	0.897059	0.949367
Tchhl1	71325	chr3:93271676-93272676	0.825397	0.752066	0.708333	0.811475
Tdo2	56720	chr3:81779650-81780650	0.150538	0.188235	0.116071	0.0891089
Tdpoz2	399673	chr3:93456608-93457608	0.593407	0.513514	0.548387	0.527778
Tdpoz3	399674	chr3:93628942-93629942	0.676471	0.722772	0.62381	0.626214
Tdpoz4	399675	chr3:93599320-93600320	0.864629	0.85567	0.863216	0.848077
Tdpoz5	399676	chr3:93765236-93766236	0.828125	0.843373	0.651163	0.735294
Tdrkh	72634	chr3:94216240-94217240	0.0165289	0.0150331	0.0326689	0.0359613
Tet2	214133	chr3:133207354-133208354	0	0	0	0
Thbs3	21827	chr3:89018109-89019109	0.0459921	0.0473186	0.0251108	0.0474517
Them4	75778	chr3:94113054-94114054	0.0706587	0.0661673	0.0706751	0.0637409
Them5	66198	chr3:94145021-94146021	0.835106	0.904977	0.874317	0.874286
Tifa	211550	chr3:127491831-127492831	0.0517464	0.0424242	0.200698	0.140562
Tigd4	403175	chr3:84396496-84397496	0.919271	0.890141	0.918033	0.916168
Tiparp	99929	chr3:65331369-65332369	0	0	0.00198675	0
Tlr2	24088	chr3:83645530-83646530	0.213362	0.206093	0.20202	0.298165
Tm4sf1	17112	chr3:57105841-57106841	0.753846	0.901639	0.91358	0.878378
Tm4sf4	229302	chr3:57228332-57229332	0.191344	0.200508	0.171367	0.154158
Tmem144	70652	chr3:79646584-79647584	0.154083	0.10119	0.115108	0.12585
Tmem154	320782	chr3:84469114-84470114	0.237947	0.279037	0.28475	0.318373
Tmem167b	67495	chr3:108365384-108366384	0.0167158	0.00490196	0.00560748	0.0106496
Tmem212	208613	chr3:27795290-27796290	0.884273	0.888594	0.908629	0.919771
Tmem56	99887	chr3:120966234-120967234	0.245125	0.223301	0.196787	0.211854
Tmem79	71913	chr3:88138355-88139355	0.519608	0.502439	0.522222	0.475728
Tmigd3	69296	chr3:105672776-105673776	0.920245	0.908784	0.922388	0.914729
Tmod4	50874	chr3:94927436-94928436	0.790441	0.856459	0.859031	0.854077
Tnfaip8l2	69769	chr3:94946282-94947282	0.433022	0.372483	0.439114	0.35
Tnfsf10	22035	chr3:27214999-27215999	0.563253	0.455307	0.311927	0.29703
Tnik	665113	chr3:28161136-28162136	0.0698497	0.0709046	0.0355839	0.0322245
Tnni3k	435766	chr3:154718371-154719371	0.689516	0.648402	0.7	0.631356
Tpd52	21985	chr3:9004515-9005515	0.0396825	0.0261324	0	0.0091954
Tpm3	59069	chr3:89882443-89883443	0.128295	0.125442	0.112167	0.108659
Tram1l1	229801	chr3:124022955-124023955	0.365682	0.34927	0.316602	0.397333
Trim2	80890	chr3:84063701-84064701	0.0882353	0.119497	0.114035	0.0986395
Trim33	94093	chr3:103082216-103083216	0.191045	0.148464	0.219643	0.216306
Trim45	229644	chr3:100725416-100726416	0.00252313	0.00392157	0	0
Trim46	360213	chr3:89049121-89050121	0.0468165	0.0757315	0.0711538	0.0508083
Trim55	381485	chr3:19543460-19544460	0.78453	0.809211	0.772222	0.736196
Trim59	66949	chr3:68848664-68849664	0.0185036	0.0150376	0.0130826	0.0121382
Trmt10a	108943	chr3:137805502-137806502	0.0219479	0.0118343	0	0.00677507
Trmt13	229780	chr3:116317505-116318505	0.208531	0.173387	0.130435	0.184211
Trpc3	22065	chr3:36589089-36590089	0.395631	0.396552	0.201102	0.282123
Trpc4	22066	chr3:53958979-53959979	0.037415	0.0340237	0.0479876	0.0545455
Tsacc	76927	chr3:88100760-88101760	0	0	0	0
Tsc22d2	72033	chr3:58218611-58219611	0	0	0	0
Tshb	22094	chr3:102586637-102587637	0.804688	0.703448	0.742647	0.783951
Tspan2	70747	chr3:102538138-102539138	0.0918473	0.108939	0.0894309	0.0895372
Tspan2os	78491	chr3:102539340-102540340	0.594705	0.534709	0.596558	0.559028
Tspan5	56224	chr3:138404172-138405172	0.119015	0.126623	0.115668	0.140845
Ttc14	67120	chr3:33698105-33699105	0	0	0.00347826	0.00856164
Ttc24	214191	chr3:87882226-87883226	0.909639	0.846591	0.874396	0.862222
Ttf2	74044	chr3:100773586-100774586	0.358921	0.349038	0.340836	0.315849
Ttll7	70892	chr3:146514331-146515331	0.302034	0.280057	0.320303	0.378917
Tuft1	22156	chr3:94462794-94463794	0.0930233	0.157534	0.0321839	0.0344828
Txnip	56338	chr3:96360880-96361880	0.00573066	0.0035461	0.0433018	0.0291971
Tyw3	209584	chr3:154260062-154261062	0.0804769	0.0374194	0.0262467	0.038874
Ubap2l	74383	chr3:89856437-89857437	0	0	0	0
Ube2d3	66105	chr3:135100723-135101723	0	0	0	0
Ube2q1	70093	chr3:89576531-89577531	0	0	0	0
Ubl4b	67591	chr3:107357991-107358991	0.744186	0.723684	0.73301	0.659751
Ubqln4	94232	chr3:88356638-88357638	0	0	0	0
Ufm1	67890	chr3:53667729-53668729	0.0907055	0.0559211	0.0693703	0.0793173
Unc5c	22253	chr3:141127528-141128528	0.00149031	0	0.00122175	0
Uox	22262	chr3:146259113-146260113	0.321839	0.233853	0.209677	0.223476
Usp13	72607	chr3:32715548-32716548	0.135301	0.138358	0.131548	0.103009
Usp33	170822	chr3:152008442-152009442	0.297297	0.222441	0.116105	0.157895
Usp53	99526	chr3:122687365-122688365	0.0104076	0.0216257	0.025	0.0269097
Vangl1	229658	chr3:102008616-102009616	0.0666667	0.065445	0.111465	0.129032
Vav3	57257	chr3:109142601-109143601	0.0193299	0.0274791	0.0202429	0.0253456
Vcam1	22329	chr3:115832606-115833606	0.313131	0.26087	0.395833	0.420455
Veph1	72789	chr3:66100759-66101759	0.764423	0.747253	0.783217	0.767494
Vmn2r-ps11	319210	chr3:64648665-64649665	0.62963	0.702703	0.663366	0.661972
Vmn2r1	56544	chr3:63884564-63885564	0.782288	0.765182	0.761134	0.777358
Vmn2r2	100125586	chr3:63941402-63942402	0.77193	0.771429	0.740385	0.732824
Vmn2r3	637004	chr3:64091339-64092339	0.427711	0.532374	0.469388	0.45625
Vmn2r4	637053	chr3:64213979-64214979	0.9375	0.9	0.967033	0.931507
Vmn2r5	667060	chr3:64311607-64312607	0.974359	0.82	0.95122	0.767442
Vmn2r6	667069	chr3:64363740-64364740	0.892308	0.944444	0.933333	0.851852
Vmn2r7	319217	chr3:64523524-64524524	0.910714	0.843373	0.919643	0.804878
Vps45	22365	chr3:95862378-95863378	0.273921	0.258491	0.192905	0.176101
Vps72	21427	chr3:94913964-94914964	0.274554	0.259259	0.13835	0.157623
Vtcn1	242122	chr3:100628382-100629382	0.581818	0.604255	0.721116	0.743243
Wars2	70560	chr3:98944013-98945013	0.328477	0.258679	0.341906	0.344239
Wdr3	269470	chr3:99966326-99967326	0.030871	0.0185874	0.0176101	0.00924703
Wdr47	99512	chr3:108393196-108394196	0.434622	0.443548	0.414508	0.401274
Wdr77	70465	chr3:105761416-105762416	0.010929	0.00809249	0.00279799	0.00253807
Wls	68151	chr3:159501659-159502659	0.420582	0.373391	0.434783	0.440228
Wnt2b	22414	chr3:104764627-104765627	0.00693069	0.0103917	0.00737705	0.0230461
Wwtr1	97064	chr3:57379798-57380798	0.0152818	0.0156617	0.012782	0.0163488
Ythdf3	229096	chr3:16082183-16083183	0.241012	0.183649	0.279693	0.251012
Zbbx	213234	chr3:74947694-74948694	0.785714	0.813559	0.872727	0.830189
Zbtb10	229055	chr3:9249567-9250567	0	0	0.00255537	0
Zbtb7b	22724	chr3:89197125-89198125	0	0	0	0
Zc2hc1a	67306	chr3:7502426-7503426	0.408696	0.293371	0.377609	0.350254
Zfand1	66361	chr3:10351301-10352301	0.266272	0.284872	0.257391	0.308026
Zfhx4	80892	chr3:5217554-5218554	0.136364	0.109474	0.13964	0.116173
Zfp639	67778	chr3:32408472-32409472	0.154223	0.143541	0.183908	0.225067
Zfp687	78266	chr3:94819160-94820160	0	0	0	0
Zfp697	242109	chr3:98185404-98186404	0.0453752	0.0372414	0.0465517	0.0569106
Zfp704	170753	chr3:9610085-9611085	0.257511	0.217119	0.261628	0.241758
Zgrf1	71643	chr3:127255407-127256407	0.00472144	0.00690184	0	0.00308404
Zmat3	22401	chr3:32264587-32265587	0.31677	0.341795	0.311362	0.330365
Znhit6	229937	chr3:145238172-145239172	0.436762	0.409318	0.393277	0.418712
Zranb2	53861	chr3:157196361-157197361	0.0908108	0.063228	0.0833333	0.122549
Zzz3	108946	chr3:152057967-152058967	0.0182927	0.0180103	0.0312744	0.0338664

## Sheet: genebody CH chrX
geneID	geneSYM	coordinates	B6 Male	B6 Female	C3 Male	C3 Female
1110012L19Rik	68618	chrX:67639088-67642591	0.000439397	0.000158088	0.00100345	0.000282556
1600025M17Rik	72030	chrX:53570785-53573841	9.52336e-05	0	0	0.000177683
1700013H16Rik	75514	chrX:51046078-51061008	2.73654e-05	5.23985e-05	0.000113575	0.000130154
1700019B21Rik	75545	chrX:59763714-59780186	0.00017833	5.6707e-05	0	0.000165785
1700031F05Rik	73300	chrX:100054526-100061692	5.30166e-05	9.72101e-05	5.3004e-05	2.62116e-05
1700080O16Rik	74279	chrX:49321872-49325949	5.51922e-05	0	0.000175613	0.000111601
1700111N16Rik	74305	chrX:67182435-67396763	9.57244e-05	9.75358e-05	0.000116283	9.52049e-05
1700121L16Rik	76643	chrX:102012115-102037794	7.15029e-05	6.4502e-05	0.000206027	0.000113474
1810030O07Rik	69155	chrX:12232008-12250765	0.000957483	0.000286165	0.00347786	0.00095065
2010106E10Rik	67715	chrX:109608883-109671952	5.81534e-05	0.000117735	0.000153288	0.000107972
2010204K13Rik	68355	chrX:6988943-7000114	0.000323394	0.000196933	0.000837195	0.000389285
2010308F09Rik	72122	chrX:12811767-12813409	0.000462022	0	0.00160665	0.000722674
2210013O21Rik	70123	chrX:150158097-150175839	0.000377797	0.000125358	0.00101181	0.000398251
2610002M06Rik	67028	chrX:104978091-105011673	0.000789618	0.000375659	0.00213491	0.000984898
2810403D21Rik	69964	chrX:106029817-106082235	0.000478207	0.000246816	0.00153032	0.000460653
2900008C10Rik	72937	chrX:11711580-11737472	0.00177514	0.000610179	0.00420886	0.0012749
3010001F23Rik	75693	chrX:148803115-148851245	0.000143072	0.000111055	0.00038657	0.000138307
3632454L22Rik	320606	chrX:131562445-131571141	0.000151312	0.00011092	0.000812631	0.000214278
3830403N18Rik	70691	chrX:53389749-53406673	0.000109327	8.56247e-05	7.48327e-05	8.14117e-05
3830417A13Rik	70696	chrX:61426723-61431953	0	4.36882e-05	0	0
4921511C20Rik	245598	chrX:123928825-123930430	0	0	0	0
4921511M17Rik	667256	chrX:150544176-150555228	0	7.58064e-05	9.75356e-05	3.79983e-05
4930402K13Rik	75775	chrX:8681688-8683468	0.000349601	0.000152323	0	0.000145075
4930415L06Rik	245511	chrX:87175436-87178191	0.000106417	0.000111757	0	0
4930453H23Rik	100503481	chrX:20783706-20798791	7.03785e-05	5.0491e-05	5.0635e-05	8.80848e-05
4930480E11Rik	74910	chrX:75614982-75616467	0	0	0.000170401	0
4930502E18Rik	75013	chrX:51028008-51041399	0.000148692	4.59279e-05	0.000304193	0.000136606
4930513O06Rik	75125	chrX:135620782-135627942	0.00087886	0.000569855	0.00209799	0.000545083
4930515L19Rik	75133	chrX:43620736-43682088	8.68183e-05	0.000101696	8.19489e-05	0.000116013
4930519F16Rik	75106	chrX:100427620-100451945	0.000204801	9.27207e-05	0.000540513	0.000201452
4930524N10Rik	75071	chrX:150773768-150777935	7.54404e-05	7.57031e-05	0	6.75836e-05
4930550L24Rik	75352	chrX:56164638-56173481	5.87251e-05	6.21987e-05	0.000135476	0.000129446
4930555B12Rik	78086	chrX:112040598-112042206	0	0	0	0
4930558G05Rik	75274	chrX:125586060-125601682	5.12643e-05	8.99257e-05	8.48094e-05	0.000117834
4930578C19Rik	75905	chrX:17992007-18038523	0.000117638	5.30996e-05	0.000311922	0.000162448
4930595M18Rik	245492	chrX:78664914-78703461	0.000146335	7.96412e-05	0.000150732	0.000105784
4932411N23Rik	237029	chrX:123346994-123350397	4.45971e-05	0	0	0
4932429P05Rik	245509	chrX:86997607-87000830	0.000169712	0	0	0.000145978
4933400A11Rik	66747	chrX:166214310-166217567	0.000591506	0.000154631	0.000935209	0.000493902
4933401B06Rik	71011	chrX:104737921-104739139	0.000173235	0	0.000249875	0
4933402E13Rik	74437	chrX:59536674-59545253	3.26105e-05	6.21755e-05	0.000136845	0.000177528
4933403O08Rik	71030	chrX:109352658-109357461	0	3.47572e-05	0	6.81779e-05
4933407K13Rik	74396	chrX:72970797-73010038	0.000466866	0.000652421	0.00171097	0.00186939
4933416I08Rik	71159	chrX:50989668-50994509	0.000112765	0.000105873	0.000443779	0.000260847
4933436I01Rik	66780	chrX:65173039-65174625	0.000157048	0	0	0.000148599
5330434G04Rik	100043213	chrX:102568333-102587093	7.95159e-05	0.000135083	0.000129918	6.27023e-05
5430402E10Rik	71351	chrX:75233630-75238906	0	0	0.000135327	0.000121706
5430427O19Rik	71398	chrX:83115612-83136838	0.000515927	0.000328508	0.00160057	0.000542775
5430428K19Rik	71422	chrX:6029494-6151781	0.000107262	8.26397e-05	0.000161761	0.00010086
5530601H04Rik	71445	chrX:102236193-102265463	0.000341868	0.00152311	0.00137541	0.00246767
5730405O15Rik	70489	chrX:12619141-12622421	0.00118417	0.000322824	0.00219713	0.00113385
5730412P04Rik	70491	chrX:132639142-132649959	5.3859e-05	9.5554e-05	0.000216594	0.000109724
6030498E09Rik	77883	chrX:36125957-36315865	0.000165566	0.000108453	0.000478537	0.000143474
9530027J09Rik	100500713	chrX:45629969-45638603	0.00148947	0.000851973	0.003984	0.00270003
9530051G07Rik	319781	chrX:149472172-149507458	0.000165929	0.000139853	0.000430085	0.000182947
A230072C01Rik	320742	chrX:20538802-20564475	0.000562117	0.000346516	0.00200845	0.000831156
A230072E10Rik	331547	chrX:147747878-147776422	0.000408994	0.000183281	0.0013867	0.00038137
A630012P03Rik	100504594	chrX:49929020-49972224	0.000477199	0.000176164	0.000815644	0.000234699
A630033H20Rik	213438	chrX:104344954-104369000	0.00054258	0.000153899	0.00153043	0.000449007
A730046J19Rik	319764	chrX:140588238-140600817	5.14436e-05	4.97302e-05	0.000122612	2.4671e-05
A830080D01Rik	382252	chrX:155970600-156031013	0.000511343	0.000257486	0.00142415	0.000464281
AA414768	245350	chrX:12513999-12515667	0	0	0.000503221	0.000203874
Abcb7	11306	chrX:101475904-101609185	0.000513977	0.000250157	0.00180753	0.000631482
Abcd1	11666	chrX:70961936-70983626	0.00106393	0.00041193	0.00322475	0.000815999
Ace2	70008	chrX:160578412-160626350	0.000302546	0.000118932	0.000645432	0.000209466
Acot9	56360	chrX:151696986-151732197	0.000248555	0.000170698	0.000636695	0.000203048
Acsl4	50790	chrX:138752536-138825078	0.000758549	0.000361662	0.00278541	0.000789834
Actrt1	73360	chrX:43682184-43683522	0.000166251	0.000156031	0	0.00033006
Adgrg2	237175	chrX:156828622-156936008	0.000398701	0.000209804	0.000779898	0.000275646
Aff2	14266	chrX:66613506-67121212	0.000135675	9.55135e-05	0.000159448	0.000106894
Agtr2	11609	chrX:21061750-21065959	6.65801e-05	0	0.000134567	0.00013493
Aifm1	26926	chrX:45828121-45866740	0.000817358	0.000361555	0.00263452	0.000919566
Akap14	434756	chrX:34690693-34708837	0.000639738	0.000270539	0.00232803	0.000702253
Akap17b	338351	chrX:34148178-34185409	0.000772949	0.000274932	0.00224156	0.000810241
Akap4	11643	chrX:6644641-6655732	0.000111835	3.09406e-05	9.50059e-05	6.21775e-05
Alas2	11656	chrX:146981960-147005165	0.000696626	0.000304542	0.00260985	0.000778064
Alg13	67574	chrX:140752509-140759740	0.000168549	0.000164024	0.00169833	0.000377633
Amelx	11704	chrX:165614046-165625141	0.00090609	0.0004581	0.00266722	0.000790467
Amer1	72345	chrX:92615653-92640179	0.000393384	0.000226436	0.00122303	0.000491138
Ammecr1	56068	chrX:139288017-139401271	0.000647516	0.000287912	0.00181259	0.000601949
Amot	27494	chrX:141880967-141922182	0.00087566	0.000488085	0.00282495	0.000902699
Ap1s2	108012	chrX:160346949-160371598	0.000254015	6.47364e-05	0.000535302	0.000164195
Apex2	77622	chrX:147006050-147022698	0.000568709	0.000416462	0.00269649	0.000908669
Apln	30878	chrX:45378323-45388029	0.000151772	3.61598e-05	7.83607e-05	0.000158399
Apoo	68316	chrX:91612449-91662431	0.000637216	0.000308679	0.00213599	0.000688888
Apoo-ps	621156	chrX:91612463-91643541	0.000604848	0.000342542	0.00206302	0.00073843
Apool	68117	chrX:109424961-109486364	0.000362613	0.000313815	0.00121132	0.000543856
Ar	11835	chrX:95344096-95518557	0.000184587	0.000163357	0.000507175	0.00038141
Araf	11836	chrX:20425669-20437647	0.00054238	0.00034567	0.00246096	0.000928203
Arhgap36	75404	chrX:46823627-46853427	0.000513282	0.000222336	0.00147706	0.000488761
Arhgap4	171207	chrX:71139691-71156637	0.000536092	0.000206193	0.00141958	0.000470534
Arhgap6	11856	chrX:165550810-165742372	0.000586409	0.000379081	0.00200191	0.000967702
Arhgef6	73341	chrX:54484662-54591906	0.00034988	0.000147434	0.00076026	0.000201437
Arhgef9	236915	chrX:92244274-92361878	0.000337742	0.000154709	0.00102937	0.000380637
Arl13a	74448	chrX:130722040-130742569	0.000240257	6.93025e-06	0.000687937	0.000271399
Armcx1	78248	chrX:131252477-131256451	8.26583e-05	0	0.000243463	0.000150015
Armcx2	67416	chrX:131338681-131343760	0.000409333	0.000284069	0.000288434	0.000223549
Armcx3	71703	chrX:131291107-131295995	0.000540249	0.000114129	0.00217689	0.000769823
Armcx4	100503043	chrX:131221058-131232311	0.000289962	4.93832e-05	0.000302374	7.54384e-05
Armcx5	494468	chrX:132277231-132281865	0.000587181	0.000137495	0.00128452	0.000261104
Armcx6	278097	chrX:131282994-131285958	0.000608067	0.000236869	0.000844101	0.000298887
Arr3	170735	chrX:97800836-97813832	0.000260268	0.000106295	0.000224044	0.000131079
Arx	11878	chrX:90531846-90543694	7.20617e-05	8.10362e-05	0.000124944	0.000145917
Arxes1	76219	chrX:132567906-132569485	0.00145879	0.000299356	0.00166945	0.000392003
Arxes2	76976	chrX:132528359-132529898	0.00057151	0.000319081	0.000709019	0.000573066
Asb11	68854	chrX:160874926-160897102	0.000672895	0.000311426	0.00210455	0.000718579
Asb12	70392	chrX:92665538-92753326	9.36005e-05	0.000104381	0.000109549	9.18778e-05
Asb9	69299	chrX:160935835-160977684	0.000418795	0.000153738	0.00169448	0.000625251
Atg4a	666468	chrX:137491456-137598813	0.000823391	0.000353697	0.00200459	0.000755864
Atp11c	320940	chrX:57476467-57657156	0.000850559	0.000347095	0.00264076	0.000969104
Atp1b4	67821	chrX:35669299-35689961	0.000297076	0.000139967	0.00121317	0.000360788
Atp2b3	320707	chrX:70748425-70803553	0.000454215	0.000233311	0.000993193	0.000422511
Atp6ap1	54411	chrX:71542436-71550060	0.000655112	0.000251733	0.00275487	0.000958395
Atp6ap2	70495	chrX:12164885-12194177	0.000806639	0.000302052	0.00290767	0.000864494
Atp7a	11977	chrX:103222563-103323499	0.000841008	0.00038149	0.00266708	0.000961206
Atrx	22589	chrX:102992956-103124711	0.000637828	0.000336811	0.00282331	0.000860668
AU015836	385493	chrX:91213995-91220809	0.000168272	3.80351e-05	0.000315625	0.000205723
AU022751	102991	chrX:5658336-5660538	0	0	0.000145096	0
Avpr2	12000	chrX:71137441-71139767	0	0.000271702	0.000499682	0.000361496
AW822252	331578	chrX:51000099-51019755	9.82222e-05	8.89864e-05	0.000125042	6.7765e-05
Awat1	245533	chrX:97767586-97773545	0.00021806	4.12652e-05	0.000556864	0.00017188
Awat2	245532	chrX:97597561-97607926	0.000757792	0.000391411	0.00164811	0.000686353
B230119M05Rik	77983	chrX:131219101-131221001	0.0001882	0	0	0.000351803
B630019K06Rik	102941	chrX:8469479-8472090	0.00209222	0.000521546	0.00123887	0.000224736
BC023829	236848	chrX:67713231-67730218	0.00106939	0.000225444	0.002959	0.000856962
BC065397	436230	chrX:133277496-133337900	0.000739815	0.000331386	0.00234482	0.000739274
Bcap31	27061	chrX:70931517-70961543	0.00139498	0.000558063	0.0047147	0.00157823
Bcor	71458	chrX:11613864-11737481	0.00161316	0.000628003	0.00403494	0.00120432
Bcorl1	320376	chrX:45694535-45759905	0.0010736	0.00047367	0.00366813	0.00110617
Bex1	19716	chrX:132748511-132750052	0.000728332	0.000455063	0.00105423	0
Bex2	12069	chrX:132601104-132602775	0	0.000654965	0	0.000136649
Bex4	406217	chrX:132673584-132674976	0	0	0.00094518	0.000335177
Bgn	12111	chrX:70728940-70741275	0.000884647	0.000403123	0.00123935	0.000446952
Bhlhb9	70237	chrX:132420390-132425620	0.000532652	0.000216779	0.00176143	5.36423e-05
Bmp15	12155	chrX:5891224-5897841	0	0.000106338	0.000243516	0.000101899
Bmx	12169	chrX:160630774-160696125	0.000544526	0.00017727	0.00137177	0.000362421
Brcc3	210766	chrX:72661967-72701040	0.000584641	0.000276386	0.00202941	0.000793458
Brs3	12209	chrX:54296251-54301935	9.20069e-05	9.41221e-05	0.000139821	4.5253e-05
Brwd3	382236	chrX:105937547-106029694	0.000742693	0.000318725	0.00260539	0.000863178
Btg1-ps1	436199	chrX:35367085-35371992	5.80248e-05	5.05153e-05	0.000331497	0.000136646
Btg1-ps2	194735	chrX:35391376-35396291	0.000175721	0	0.000227797	0.000318434
Btk	12229	chrX:131076880-131117679	0.000424597	0.000178546	0.00111084	0.000397401
C030023E24Rik	320247	chrX:58444468-58447339	0	0.000283447	0	0
C1galt1c1	59048	chrX:35983960-35988320	0.000739129	0.000265554	0.00198068	0.000731388
C230004F18Rik	331424	chrX:58369553-58392635	0.000186748	2.65696e-05	0.000169977	0.000200877
C330007P06Rik	77644	chrX:34388539-34404241	0.000406378	0.000275952	0.0016609	0.000610327
C430049B03Rik	72575	chrX:50406289-50410367	0.000222578	0	0.000528891	0.00041632
C77370	245555	chrX:101272775-101396456	0.00015172	0.000130424	0.000468388	0.000171189
Cacna1f	54652	chrX:7184229-7212322	0.000100216	9.36584e-05	0.000149498	0.000137725
Capn6	12338	chrX:140236780-140261955	0.000149408	9.67338e-05	0.000173682	0.000182677
Car5b	56078	chrX:160414754-160465942	0.000386485	0.00023473	0.0014182	0.000543582
Cask	12361	chrX:13094208-13423682	0.000535584	0.000276511	0.0016979	0.000602424
Ccdc120	54648	chrX:7308840-7318450	0.000651405	0.000374587	0.00221685	0.000742655
Ccdc160	434778	chrX:50144377-50152645	0.000300135	9.39629e-05	0.000477689	9.9822e-05
Ccdc22	54638	chrX:7170935-7182546	0.000391622	0.00030601	0.00188253	0.000642696
Ccnb3	209091	chrX:6556778-6618745	0.000131225	0.000125347	0.000208349	0.000170409
Cd40lg	21947	chrX:54465320-54477219	0.000452198	0.000457787	0.00136636	0.000722925
Cd99l2	171486	chrX:68673235-68746024	0.000628439	0.000279461	0.00250862	0.000830773
Cdk16	18555	chrX:20265552-20277005	0.000590751	0.000347663	0.00267519	0.00109602
Cdkl5	382253	chrX:157222240-157432613	0.000627311	0.000274284	0.00185858	0.000697168
Cdr1	631990	chrX:58436421-58438733	0	0	0	0.00031294
Cdx4	12592	chrX:100516737-100525563	0.000986608	0.000615897	0.00430047	0.00167286
Cenpi	102920	chrX:130842623-130897643	0.000486301	0.000150213	0.00115095	0.000344976
Cetn2	26370	chrX:70158904-70163683	0.00045106	0.000473723	0.00222781	0.0011904
Cfp	18636	chrX:20502580-20508681	0.000727343	0.000318117	0.00192322	0.0011211
Chic1	12212	chrX:100551815-100591457	0.00148875	0.000522488	0.00390891	0.00155225
Chm	12662	chrX:110154201-110299124	0.000520193	0.000278851	0.00188821	0.000784079
Chrdl1	83453	chrX:139731701-139828805	0.00015803	0.000115631	0.000219692	0.000151854
Chst7	60322	chrX:19636696-19674646	0.000124699	4.24867e-05	6.82958e-05	8.88021e-05
Cited1	12705	chrX:99442717-99446115	0.000633814	0.000275356	0.00140062	0.000582781
Clcn5	12728	chrX:6735538-6896484	0.00066831	0.000278096	0.00172651	0.000571359
Cldn2	12738	chrX:136335347-136345927	0.000387687	3.57522e-05	0.00112332	0.000411528
Cldn34b1	100040937	chrX:151321346-151324810	0.000181086	8.68697e-05	0	0
Cldn34b2	73347	chrX:151559524-151582392	0.000366215	0.000216197	0.000591157	0.000447489
Cldn34b3	238829	chrX:73509645-73513012	0	0	0	4.16181e-05
Cldn34b4	619294	chrX:73638689-73643318	9.84317e-05	6.98007e-05	0.000186944	0.000205107
Cldn34c1	73061	chrX:120217132-120259263	0.000171925	0.000216594	0.000131662	0.00024423
Cldn34c4	73934	chrX:124255710-124271086	0.000116981	4.83465e-05	0.000150416	4.32236e-05
Cldn34d	74987	chrX:73827949-73848263	8.88211e-05	0.00012296	0.000149288	0.000137122
Cmc4	105886298	chrX:72650186-72661923	0.000933264	0.000365218	0.00279442	0.0011627
Cnga2	12789	chrX:69237188-69255557	0.000122176	0.000132002	0.000211253	0.000147752
Cnksr2	245684	chrX:154259505-154481129	0.000103015	6.50468e-05	9.75315e-05	8.82456e-05
Col4a5	12830	chrX:137909962-138123778	0.000219361	0.000128689	0.000627289	0.000262197
Col4a6	94216	chrX:137599946-137908619	0.000166441	9.08481e-05	0.000259765	0.000118823
Cox7b	66142	chrX:103211039-103217789	0.000693846	0.00049512	0.00221481	0.000870808
Cpxcr1	382239	chrX:113562553-113592392	0.000118413	7.23189e-05	0.00020853	9.46081e-05
Cstf2	108062	chrX:130593715-130621361	0.00048726	0.000179505	0.00177946	0.000564394
Ctag2	70062	chrX:62300819-62302192	0	0.000179662	0.000200783	0
Ctps2	55936	chrX:159339492-159472473	0.00096893	0.0003958	0.00269391	0.000973568
Cul4b	72584	chrX:35884798-35929373	0.000813599	0.000351438	0.0030211	0.000938467
Cxcr3	12766	chrX:98926874-98929486	0.000167532	9.78378e-05	0.000251737	0.000101046
Cxx1a	66158	chrX:50945666-50946940	0.000426348	0.000385951	0.00125261	0.000937207
Cxx1b	553127	chrX:50972354-50973585	0	0.000194704	0.0011583	0.000425532
Cxx1c	72865	chrX:50911099-50912311	0	0	0	0
Cybb	13058	chrX:9012380-9046450	0.000144633	9.38137e-05	0.000357694	6.9521e-05
Cylc1	67407	chrX:108305757-108319213	0.000148999	0.000214366	8.85551e-05	4.99567e-05
Cysltr1	58861	chrX:103771848-103799018	0.000171132	7.64664e-05	5.39917e-05	0.000130025
D330045A20Rik	102871	chrX:136014906-136089119	0.00045145	0.000183756	0.000953499	0.000459542
Dach2	93837	chrX:110411865-110949995	8.9621e-05	8.44491e-05	0.000683479	0.000262326
Dcaf12l1	245404	chrX:42139744-42143374	0.000911894	0.000436369	0.0027649	0.000671451
Dcaf12l2	245403	chrX:41718634-41721514	6.4487e-05	0.000272405	0.000223576	0.000253036
Dcx	13193	chrX:140290385-140367667	0.000259655	0.000105349	0.000421199	0.000167086
Ddx26b	236790	chrX:53708016-53761020	0.000202471	0.000134098	0.00030512	0.000203811
Ddx3x	13205	chrX:12858148-12871109	0.000466943	0.00135606	0.00246096	0.00273238
Dgat2l6	668257	chrX:97720177-97741447	0.000112332	7.38512e-05	0.000143062	0.000125595
Dgkk	331374	chrX:6356432-6525489	9.93371e-05	6.61541e-05	0.000113834	0.000131662
Diaph2	54004	chrX:126284278-127000369	0.00047972	0.000247096	0.00159333	0.000635203
Dkc1	245474	chrX:72341193-72355115	0.0010127	0.000349356	0.00292602	0.000982818
Dlg3	53310	chrX:97972610-98013749	0.000687215	0.000333532	0.00225538	0.000796386
Dmd	13405	chrX:82293634-82450389	0.000662142	0.000316157	0.00236645	0.000784436
Dmrtc1a	70887	chrX:100098560-100101896	0	7.77605e-05	0	8.42815e-05
Dmrtc1b	632708	chrX:99903220-99910548	9.91695e-05	2.39659e-05	9.32271e-05	0
Dnase1l1	69537	chrX:71518556-71527075	0.000954709	0.00034177	0.00295295	0.00092596
Dock11	75974	chrX:33428827-33616557	0.000247544	0.000159076	0.000466785	0.000240766
Drp2	13497	chrX:130939319-130991112	0.000242445	0.000118638	0.000283737	0.00020309
Dusp9	75590	chrX:70884780-70888853	0.00147889	0.000785294	0.00286774	0.00118826
Dynlt3	67117	chrX:9231396-9240109	0.000298267	0.000222656	0.00113085	0.000661115
E530001F21Rik	279610	chrX:102359717-102360844	0	0	0.000280662	0
Ebp	13595	chrX:7762455-7770638	0.000735727	0.000161626	0.00233262	0.000821248
Eda	13607	chrX:97170945-97596099	0.00026747	0.000147356	0.000510462	0.000219399
Eda2r	245527	chrX:94529180-94572548	0.000101924	9.13955e-05	7.66955e-05	0.000119284
Efhc2	74405	chrX:16709175-16896494	0.000114667	5.36854e-05	0.000178371	0.000109162
Efnb1	13641	chrX:96331400-96344361	0.000978936	0.000401331	0.00248192	0.000673639
Egfl6	54156	chrX:162960939-163023648	0.000257902	0.000147481	0.000566914	0.000302658
Eif1ax	66235	chrX:155810127-155823631	0.00119698	0.000694485	0.00396879	0.00119748
Eif2s3x	26905	chrX:91434048-91457990	0.000665525	0.00124432	0.00216507	0.00285973
Elf4	56501	chrX:45764226-45816309	0.000374058	0.000174354	0.000714677	0.000232664
Elk1	13712	chrX:20510521-20527734	0.000689412	0.000328181	0.00230893	0.000679821
Emd	13726	chrX:71500026-71503232	0.00166467	0.000558191	0.00525813	0.000752748
Enox2	209224	chrX:46362884-46641419	0.000416876	0.000227215	0.00140271	0.000545561
Eras	353283	chrX:7501402-7505733	0	0.000105404	0.000516319	0.000149796
Ercc6l	236930	chrX:99338159-99352430	0.000160523	9.6811e-05	0.000480548	0.000159709
Esx1	13984	chrX:133649936-133654865	0.000328839	0.000416458	0.000257467	0.00027729
Etd	69501	chrX:50788095-50796753	0.000152955	0.00016309	0.000133456	0.000181458
F630028O10Rik	100038363	chrX:93435265-93438981	7.74593e-05	0	7.35024e-05	0
F8	14069	chrX:72418056-72625380	0.000239626	0.000139193	0.000563245	0.000245919
F8a	14070	chrX:70473645-70476134	0.000315676	0.000212303	0.000932836	0.000348493
F9	14071	chrX:57252641-57283937	0.00114211	0.000487891	0.00379799	0.00121788
Fam120c	207375	chrX:147778766-147908677	0.000494774	0.000269404	0.00190813	0.000632376
Fam122b	78755	chrX:50596592-50622982	0.000602689	0.000227056	0.00162872	0.000455887
Fam122c	73866	chrX:50626610-50654678	0.000118509	0.000118184	0.000172575	0.000224319
Fam199x	245622	chrX:133584133-133617040	0.000350359	0.000220772	0.0013399	0.000456219
Fam3a	66294	chrX:71630059-71638613	0.00074937	0.000296361	0.00284569	0.000572429
Fam46d	213449	chrX:104987929-105068250	0.00035153	0.000157144	0.000931794	0.000414852
Fam47c	70864	chrX:75983102-75984749	0	0	0	0.000155618
Fam50a	108160	chrX:71558372-71565488	0.00104084	0.000416735	0.00395961	0.000974385
Fancb	237211	chrX:161418524-161435204	0.000642611	0.000426336	0.00136945	0.000492886
Fate1	77905	chrX:69218325-69234385	0.000257961	3.36967e-05	0.000192764	0.000152641
Fgd1	14163	chrX:147481713-147524229	0.000547492	0.000341562	0.00181613	0.000652093
Fgf13	14168	chrX:56315324-56419265	8.85551e-05	9.9117e-05	0.00010414	9.49519e-05
Fgf16	80903	chrX:102959816-102971871	9.92876e-05	0.000114529	0.000236189	0.000109335
Fhl1	14199	chrX:53984938-54046523	0.000355242	0.000206472	0.000901526	0.000303756
Figf	14205	chrX:160811454-160840582	0.000756222	0.000255783	0.00234213	0.000653512
Firre	103012	chrX:47916297-47988498	0.000648212	0.000999736	0.00253321	0.00241818
Flna	192176	chrX:71468800-71491873	0.000457958	0.000239742	0.00123044	0.000425928
Fmr1	14265	chrX:65931716-65971136	0.000815956	0.000287927	0.00341946	0.00106484
Fmr1nb	207854	chrX:66015014-66057735	9.04282e-05	0.000114399	0.000110588	4.62111e-05
Fmr1os	100038638	chrX:65920689-65931574	0.000207647	0.000147065	0.000275072	0.000292979
Fnd3c2	331491	chrX:103430585-103450711	0.000105332	9.55657e-05	0.000221809	0.000156064
Fndc3c1	333564	chrX:103615382-103680568	0.000137583	6.92421e-05	0.000146097	9.06125e-05
Foxo4	54601	chrX:98449867-98456212	0.00205279	0.000689993	0.00594885	0.00150985
Foxp3	20371	chrX:7157609-7172369	0.000368317	0.000181817	0.00135283	0.000580195
Foxr2	436240	chrX:149553331-149567404	5.99391e-05	9.3599e-05	4.44603e-05	0.00011275
Frmd7	385354	chrX:48245822-48295887	0.000368817	0.000274223	0.00099143	0.000415039
Frmpd3	245643	chrX:136902033-136929059	9.47948e-05	5.50575e-05	0.00034342	0.000171432
Frmpd4	333605	chrX:163909238-165015165	0.000106142	8.32046e-05	0.000206603	0.000129212
Fthl17a	71996	chrX:82495016-82515630	0.000323159	0.000118381	0.000745747	0.000395388
Ftsj1	54632	chrX:7815794-7829532	0.00117643	0.000473809	0.00372916	0.00113776
Ftx	78878	chrX:100764844-100819093	0.00138835	0.00182533	0.00442224	0.00391998
Fundc1	72018	chrX:17132726-17149451	0.000926479	0.000495425	0.00237639	0.00100931
Fundc2	67391	chrX:72627738-72642497	0.000541225	0.000279429	0.00224294	0.000833194
G530011O06Rik	654820	chrX:166412975-166416849	0.000376857	0.000616585	0.00115648	0.000887643
G6pdx	14381	chrX:71654825-71674500	0.000794184	0.000359571	0.00231918	0.00106755
Gab3	210710	chrX:72233887-72330244	0.000311206	0.000110867	0.000707141	0.000235921
Gabra3	14396	chrX:69678015-69901585	0.000117886	8.91543e-05	0.00014735	0.000130355
Gabre	14404	chrX:69502771-69520060	8.23011e-05	4.79463e-05	0.000139583	8.97886e-05
Gabrq	57249	chrX:70070517-70087941	3.37083e-05	4.79226e-05	0.000111195	4.02972e-05
Gata1	14460	chrX:7536386-7545036	0.000355479	0.000371816	0.000924182	0.000301676
Gdi1	14567	chrX:71550351-71557206	0.00166762	0.000382743	0.0045741	0.00118475
Gdpd2	71584	chrX:97925525-97934240	0.000485115	0.000129769	0.000893022	0.000117984
Gemin8	237221	chrX:162608386-162628444	0.000482703	0.000182065	0.000922879	0.000249291
Gja6	414089	chrX:157340048-157344984	0.00073718	0.000297925	0.00284263	0.00123756
Gjb1	14618	chrX:98572574-98580968	0.000153457	6.70983e-05	0.000394501	0.000148362
Gk	14933	chrX:82947276-83022158	0.00103782	0.000547163	0.00358963	0.00120905
Gla	11605	chrX:131122708-131135544	0.000724741	0.000284483	0.00241457	0.000744205
Glod5	69824	chrX:7581327-7595618	0.000667455	0.00021212	0.00176518	0.000808923
Glra2	237213	chrX:161566949-161764913	0.000121615	0.000102156	0.000237107	0.000113371
Glra4	14657	chrX:133292213-133314260	0.000816916	0.000300146	0.00241123	0.000732089
Gm10439	382243	chrX:146029144-146071164	0.000102217	9.69411e-05	0.00012186	0.000130677
Gm10922	668964	chrX:3993614-3995573	0	0.000332336	0.000282885	0
Gm1140	382217	chrX:64948873-64959525	0.000506586	0	0	0
Gm1141	382221	chrX:69177777-69186210	0.000118612	7.60413e-05	0.000353271	0.000111262
Gm14345	630022	chrX:3241670-3243629	0	0	0	0
Gm14346	668958	chrX:3241670-3243629	0	0	0	0
Gm14347	627264	chrX:3907011-3908970	0.000188226	0.00026162	0	0.000201232
Gm14351	668960	chrX:3241675-3243629	0	0	0	0
Gm14374	434725	chrX:5246185-5248144	0.00024325	0	0	0.000223789
Gm14379	100270707	chrX:6953051-6955168	0.000112208	0.000101662	0.000232099	0
Gm14459	546263	chrX:8091178-8102080	9.62742e-05	0.000138278	6.80072e-05	4.64814e-05
Gm14525	100039120	chrX:26099906-26129764	4.77173e-05	0.000120629	0.000168611	0.000140433
Gm14625	625210	chrX:52683412-52700069	9.61955e-05	0.000108824	0.00014081	0.000218037
Gm14634	552913	chrX:12339404-12398618	0.000919258	0.000397541	0.00276841	0.000924676
Gm14635	100043946	chrX:11916905-11932122	0.00159037	0.000460218	0.00462602	0.0016615
Gm14692	666842	chrX:64936167-64946737	0	0	0	0
Gm14692	666842	chrX:64948873-64959433	0.000506586	0	0	0
Gm14718	100502842	chrX:54453814-54457553	7.85299e-05	0.000150807	0.000680401	0.000146552
Gm14743	236874	chrX:75485801-75491260	0.000146542	0.000280466	0	0.000379795
Gm14744	628923	chrX:75110097-75115372	0	5.00826e-05	9.21956e-05	0.000184145
Gm14781	629542	chrX:88877533-88881010	0	0	0.000309885	0.000396432
Gm14812	100038584	chrX:96600670-96639136	0.000833861	0.000340653	0.00148866	0.000504689
Gm14827	100503393	chrX:91688071-91693066	0.000181521	0.000103033	0.00131492	0.000291907
Gm14858	434825	chrX:99447990-99453028	0.000154446	0.000445561	0.0003909	7.51061e-05
Gm15008	100534633	chrX:34450829-34451980	0.000290444	0	0.000597729	0
Gm15080	666184	chrX:144427536-144467717	0.000356761	0	0.000152091	0
Gm15085	100039934	chrX:144427536-144467717	0.000356761	0	0.000152091	0
Gm15091	382244	chrX:146376198-146419525	8.03191e-05	0.000130055	0.00010644	8.53832e-05
Gm15097	434869	chrX:146219047-146261237	7.56367e-05	8.0952e-05	0.000135832	0.000124984
Gm15127	434866	chrX:146219022-146419525	8.18083e-05	0.000118143	0.000125043	0.000120647
Gm15127	434866	chrX:145098147-145138392	7.58481e-05	0.000128891	5.25887e-05	0.000152897
Gm15140	625713	chrX:150544176-150555228	0	7.58064e-05	9.75356e-05	3.79983e-05
Gm16404	100039055	chrX:52804773-52821634	9.82753e-05	4.72266e-05	0.000180873	2.48629e-05
Gm16445	635580	chrX:150587114-150591430	0	0	9.48092e-05	8.5168e-05
Gm1720	382255	chrX:163099957-163127744	0.000279584	0.000112978	0.000482457	0.000206784
Gm2012	100039030	chrX:25628009-26362795	9.7141e-05	9.45133e-05	0.000114579	0.000112859
Gm2030	100039065	chrX:25714325-25737170	7.55732e-05	0.000117978	0.00013433	8.45487e-05
Gm21950	100861966	chrX:30732679-30734582	0	0.000267308	0	0
Gm21950	100861966	chrX:30977838-30979741	0	0	0	0.000466418
Gm21950	100861966	chrX:32129797-32131700	0	0.000286821	0.000291588	0
Gm21950	100861966	chrX:3241681-3243584	0	0	0	0
Gm21950	100861966	chrX:3907056-3908959	0.000196705	0.000273473	0	0.000209477
Gm21951	100862329	chrX:30732662-30734582	0	0.00025208	0	0
Gm21951	100862329	chrX:30977821-30979741	0	0	0	0.000454959
Gm21951	100862329	chrX:3241681-3243601	0	0	0	0
Gm21951	100862329	chrX:3907039-3908959	0.000193714	0.000268926	0	0.000206194
Gm2799	100040482	chrX:30732634-30734583	0	0.000237304	0	0
Gm2799	100040482	chrX:30598311-30600259	0	0.000561587	0	0.00104293
Gm2825	100040533	chrX:30977793-30979742	0	0	0	0.000438693
Gm2863	100040606	chrX:31349047-31350997	0	0	0	0
Gm2927	100040722	chrX:31832260-31834202	0	0	0.000340948	0
Gm35612	102639259	chrX:47890566-47915775	0.000295118	0.000278015	0.000715908	0.000231425
Gm362	637093	chrX:40944166-40946707	0	0	0	0.000288823
Gm364	245423	chrX:54662326-54741948	0.000118218	0.000106161	0.000192513	0.000140664
Gm3701	100042159	chrX:3241670-3243629	0	0	0	0
Gm3706	100042168	chrX:3241675-3243629	0	0	0	0
Gm3750	100042254	chrX:3241675-3243629	0	0	0	0
Gm3763	100042275	chrX:4598166-4600108	0	0.000623344	0	0
Gm382	211208	chrX:123574504-123598518	0.000130798	1.6017e-05	3.49586e-05	0.000108618
Gm38425	100503280	chrX:72212183-72214464	0.000206292	0.000171218	0	0
Gm41	245502	chrX:83590814-83600333	4.70644e-05	4.53093e-05	0.000237712	0
Gm4297	100043216	chrX:24129376-24150431	0.000134254	7.97557e-05	5.62721e-05	6.4628e-05
Gm44504	100169864	chrX:71612786-71618688	0.000614904	0.000201499	0.00258784	0.000852459
Gm4907	236749	chrX:23469889-23484676	5.95291e-05	1.99346e-05	9.97904e-05	7.61303e-05
Gm5071	278087	chrX:89177285-89178319	0	0	0.000887311	0
Gm5124	331392	chrX:20937991-20941750	3.95993e-05	6.83691e-05	0	7.54318e-05
Gm5126	331480	chrX:100127386-100129562	0	0	0.000478502	0.000156777
Gm5127	331493	chrX:103778525-103905896	0.000137313	6.88408e-05	0.000117073	0.000122558
Gm5166	382233	chrX:99986535-99993728	0.00015769	0.000185506	0.000114639	6.08532e-05
Gm5168	382275	chrX:25455340-25478167	0.000104955	0.000170503	9.90578e-05	8.60465e-05
Gm5169	382277	chrX:24704609-24728581	0.000166797	0.000101958	0.00014891	0.000115764
Gm5640	434797	chrX:71884458-71890974	0.000411886	0.00036667	0.00155488	0.000696621
Gm5643	434858	chrX:138732048-138733780	0.00037534	0.000174125	0.000587051	0.000185718
Gm5925	546185	chrX:4219983-4221937	0.000146638	0.000139412	0	0.000351741
Gm5934	546272	chrX:24051434-24076289	8.74556e-05	0.000114132	7.48399e-05	0.000216326
Gm5935	546282	chrX:24330288-24352290	0.000134933	9.09091e-05	5.21846e-05	0.000233444
Gm5936	546325	chrX:72082535-72088708	0.000738427	0.000143527	0.00197833	0.000837802
Gm5938	546335	chrX:75370806-75375742	8.07363e-05	0	0	4.17275e-05
Gm595	209005	chrX:46194643-46230890	6.49845e-05	0.000125069	9.44774e-05	9.58828e-05
Gm614	245536	chrX:98456712-98459331	0.00081182	0.000420898	0.00345855	0.000907393
Gm6268	621901	chrX:33943472-33944649	0	0	0.000315806	0.000306513
Gm6377	622976	chrX:106392095-106395784	0.000213904	0.000119524	0.00112391	0.000103482
Gm648	270599	chrX:53797051-53802783	9.72739e-05	6.62749e-05	0.000177679	9.21638e-05
Gm6592	625480	chrX:8421120-8426733	0.000506183	9.01307e-05	0.00132626	0.000218537
Gm6787	627782	chrX:7674213-7683827	0.00021679	8.78611e-05	0.000527228	5.2498e-05
Gm6880	628456	chrX:71725626-71726738	0	0.000286123	0.000292612	0.000841751
Gm6890	628518	chrX:71986266-71987527	0	0	0.000174019	0
Gm6938	629024	chrX:20889336-20911853	1.25494e-05	6.26103e-05	7.75716e-05	2.98888e-05
Gm7073	631784	chrX:57689227-57709370	0.000500533	0.000174138	0.0013938	0.000591444
Gm7134	634340	chrX:107568092-107570495	0	0	0	0.000228655
Gm715	279618	chrX:57801183-57802391	0.000265252	0	0	0.000265428
Gm7173	636104	chrX:76727907-76762624	0.000147227	0.000115845	0.000400021	0.000180828
Gm732	213450	chrX:105141074-105143775	0	0	0.000164024	0.000112429
Gm773	331416	chrX:53443004-53466058	9.20995e-05	6.64126e-05	3.21071e-05	9.55406e-05
Gm8787	667736	chrX:76575852-76603407	4.1097e-05	0.000110879	0.000122164	0.000115225
Gm8817	667794	chrX:163501381-163508302	0.000228235	4.19155e-05	0.00080171	0.000264631
Gm9	194854	chrX:34748497-34751036	0	0	0.000413886	0
Gm9159	668415	chrX:100740839-100743038	0	0.000146263	0	0.000490116
Gmcl1l	71847	chrX:30732634-30734588	0	0.000237192	0	0
Gnl3l	237107	chrX:147417676-147451865	0.000819937	0.000304874	0.00291943	0.00090605
Gpc3	14734	chrX:49625604-49967151	0.000409187	0.000153149	0.000700894	0.000227795
Gpc4	14735	chrX:49406195-49518100	0.00051498	0.00023838	0.00199496	0.000713106
Gpkow	209416	chrX:7274260-7287385	0.000814987	0.000387719	0.00306801	0.000718755
Gpm6b	14758	chrX:162676875-162826965	0.000395226	0.000193619	0.000917053	0.000365954
Gpr101	245424	chrX:54749845-54756934	0	7.9321e-05	9.83014e-05	0
Gpr119	236781	chrX:46021156-46027655	0.000173265	8.34324e-05	0.000221097	0.000129682
Gpr143	18241	chrX:149216464-149243189	0.000396209	0.000182304	0.00114594	0.000318927
Gpr165	76206	chrX:93908807-93914727	0	8.3382e-05	0.00011798	0.000113766
Gpr173	70771	chrX:148801563-148803247	0	0.000180734	0.000621228	0
Gpr174	213439	chrX:104479685-104492108	0.000136307	2.76866e-05	0.000160173	5.10901e-05
Gpr34	23890	chrX:13209895-13217984	0.000353897	0.000168663	0.00125361	0.000285515
Gpr50	14765	chrX:68916842-68922432	0.000174024	5.01027e-05	8.19381e-05	0
Gpr82	319200	chrX:13238489-13244559	0.000180207	0.000189274	0.000926899	0.000328938
Gprasp1	67298	chrX:132277231-132338007	0.000606507	0.000246085	0.00161186	0.000529796
Gprasp2	245607	chrX:132373573-132379269	0.000340787	9.30319e-05	0.00060024	0.000213186
Gria3	53623	chrX:38754706-39025643	0.000237691	0.000140079	0.000604486	0.00019773
Gripap1	54645	chrX:7367119-7397693	0.000825091	0.000456658	0.00298252	0.000851272
Grpr	14829	chrX:159951836-159987668	0.000142419	6.16737e-05	0.000120326	8.0882e-05
Gspt2	14853	chrX:91881408-91883900	0.000270226	0.000198965	0.000471748	0
Gucy2f	245650	chrX:138513832-138631479	0.000162255	0.000104741	0.000274613	0.000142016
H2bfm	69389	chrX:133461864-133462912	0	0.000285796	0	0
Haus7	73738	chrX:70682654-70704368	0.00111263	0.000494473	0.00344613	0.00108135
Hccs	15159	chrX:165749463-165758275	0.000982015	0.00038684	0.0035731	0.000974593
Hcfc1	15161	chrX:71188131-71211696	0.00135412	0.000665981	0.00423591	0.00109154
Hdac6	15185	chrX:7507248-7525015	0.000961241	0.000325789	0.00297037	0.000810704
Hdac8	70315	chrX:99479977-99700497	0.000811861	0.000304197	0.00232213	0.000726094
Hdx	245596	chrX:108688813-108810688	0.000265027	0.000166008	0.000606418	0.000183086
Heph	15203	chrX:93651685-93769823	7.43256e-05	5.32524e-05	9.74382e-05	8.79194e-05
Hmgb3	15354	chrX:68809092-68813848	0.00236021	0.00124422	0.00354222	0.00121314
Hmgn5	50887	chrX:106199876-106208719	0.000588755	0.000529881	0.000837015	0.000254996
Hnrnph2	56258	chrX:131135718-131141596	0.000413591	0.000319071	0.00137156	0.000611939
Hprt	15452	chrX:50341255-50374837	0.000899214	0.000364389	0.0030974	0.00108847
Hs6st2	50786	chrX:48739814-49033654	0.000168683	0.000106546	0.00029457	0.000131773
Hsd17b10	15108	chrX:148436439-148438985	0.000354484	0.000454591	0.00255556	0.000629543
Hsf3	245525	chrX:93501517-93651633	0.000131508	9.87491e-05	0.000151975	0.000132236
Htatsf1	72459	chrX:54307011-54320359	0.000449094	0.000185604	0.0012384	0.00045566
Htr2c	15560	chrX:143397056-143631820	9.84656e-05	8.2657e-05	8.52799e-05	0.000111694
Huwe1	59026	chrX:148237825-148369961	0.000757963	0.000347721	0.00299542	0.000850399
Idh3g	15929	chrX:71024302-71032236	0.000727618	0.000434795	0.00222757	0.000841583
Ids	15931	chrX:67596245-67618260	0.000517297	0.000211851	0.00218107	0.000515982
Igbp1	18518	chrX:97689630-97711464	0.000377263	0.000202279	0.00151576	0.000479896
Igsf1	209268	chrX:47139526-47148541	9.32662e-05	0.000198334	0.000154283	0.000152304
Ikbkg	16151	chrX:71674654-71699117	0.000671654	0.000370716	0.00346425	0.000943623
Il13ra1	16164	chrX:33652103-33711256	0.00113592	0.000598699	0.00354552	0.00104633
Il13ra2	16165	chrX:143818021-143863735	0.000109509	9.35056e-05	0.000141119	5.87841e-05
Il1rapl1	331461	chrX:83992581-85360962	9.20713e-05	8.22605e-05	9.18312e-05	9.69805e-05
Il1rapl2	60367	chrX:134105293-135383616	0.000102792	8.95501e-05	0.000117331	9.66478e-05
Il2rg	16186	chrX:98459724-98463594	0.000525585	0.000142995	0.00161904	0.000165817
Iqsec2	245666	chrX:148578811-148659780	0.000900136	0.000496739	0.0031963	0.00107261
Irak1	16179	chrX:71259253-71269257	0.00152775	0.000689474	0.00476604	0.00144327
Irs4	16370	chrX:138145541-138159760	0.000115073	0.000168152	0.000151839	0.000146278
Itgb1bp2	26549	chrX:98644448-98648880	0.000160402	0.000259821	0.0013829	0.000468966
Itm2a	16431	chrX:104592534-104598699	0.000155188	0.000259917	0.00060732	6.09515e-05
Jade3	382207	chrX:20002814-20097065	0.000951617	0.000513552	0.00356348	0.00123081
Jpx	70252	chrX:100688897-100701764	0.000774206	0.00150477	0.00263316	0.0028352
Kantr	72997	chrX:148729367-148762036	0.0010739	0.000417055	0.00293962	0.00102515
Kcnd1	16506	chrX:7400885-7415404	0.000257953	0.000103951	0.000740706	0.000261367
Kcne1l	66240	chrX:138739296-138740741	0.000447077	0.000392465	0.000197668	0
Kctd12b	207474	chrX:150119697-150130823	9.29095e-05	3.03573e-05	0.000162522	5.71119e-05
Kdm5c	20591	chrX:148667770-148713642	0.00065893	0.00140012	0.00292923	0.00295866
Kdm6a	22289	chrX:17739701-17857062	0.000650781	0.000650491	0.00199654	0.00181032
Kif4	16571	chrX:97821404-97922610	0.000454744	0.000166304	0.000980814	0.00040037
Kir3dl1	245616	chrX:133052538-133068845	7.26759e-05	0.000167417	0.000199636	0.000137184
Kir3dl2	245615	chrX:132982646-133003580	0.000120754	0.000102449	0.000244651	0.000221707
Kis2	751866	chrX:50095740-50097770	0.000486302	0	0	0.000169276
Klf8	245671	chrX:149672588-149830677	0.00014291	0.000102977	0.000269066	9.82245e-05
Klhl13	67455	chrX:22796397-22942208	0.000319806	0.000174785	0.000754048	0.000430184
Klhl15	236904	chrX:91480269-91518854	0.000682296	0.000265485	0.00217902	0.000695328
Klhl34	245683	chrX:154256367-154258992	0	0	0.000220204	0.000341997
Klhl4	237010	chrX:111587942-111674738	0.000103763	5.54196e-05	6.93185e-05	9.26999e-05
L1cam	16728	chrX:71099119-71126173	0.000201055	9.89814e-05	0.000665834	0.000232139
Lage3	66192	chrX:71597501-71598957	0	0.000198965	0.00133594	0.000203583
Lamp2	16784	chrX:35758226-35809637	0.000698099	0.000288321	0.0022651	0.000684544
Lancl3	236285	chrX:8777099-8845211	0.000269092	0.000123692	0.000748343	0.000202292
Las1l	76130	chrX:93130652-93152313	0.000653767	0.000509388	0.0025261	0.000695503
Ldoc1	434784	chrX:58962791-58964125	0.000531114	0.000170068	0	0
Lhfpl1	237091	chrX:141724902-141783437	0.000208899	0.000134935	0.000377563	0.000232827
LOC100504039	100504039	chrX:50989704-50994502	0.000113775	0.000107112	0.000449969	0.000264278
Lonrf3	74365	chrX:33868404-33906851	0.00124453	0.000391389	0.00375096	0.00100286
Lpar4	78134	chrX:104115964-104129238	0.00018665	0.000147656	0.000405169	7.95461e-05
Lrch2	210297	chrX:143906237-143988624	9.08042e-05	8.76221e-05	0.000129705	0.000120031
Luzp4	434865	chrX:145317119-145358682	0.000110405	0.000105134	6.10784e-05	6.67699e-05
Magea1	17137	chrX:151523062-151524333	0.000517241	0	0	0.000479693
Magea10	236852	chrX:69627209-69632197	9.42551e-05	4.42929e-05	8.47727e-05	0.000140607
Magea2	17138	chrX:151461744-151467835	0	0.000252972	8.26754e-05	9.66884e-05
Magea3	17139	chrX:151383006-151384112	0	0	0	0.00024728
Magea5	17141	chrX:151487604-151496096	0.000143807	0.000146828	0	5.89362e-05
Magea6	17142	chrX:151358555-151360658	0	0.000203863	0	0
Magea8	17144	chrX:151420318-151430393	9.1983e-05	0.000125668	0.000124316	8.78679e-05
Mageb1	17145	chrX:89260530-89261672	0	0	0	0
Mageb16	71967	chrX:76868570-76916774	6.13086e-05	2.72959e-05	0.000123808	0.000136068
Mageb16-ps1	100039436	chrX:140987301-140990782	0.000276614	7.6926e-05	0.00105898	7.82167e-05
Mageb18	215641	chrX:89364218-89844911	8.99338e-05	7.89595e-05	0.000147117	0.000115404
Mageb4	434903	chrX:83495595-83501558	0	0.00010937	0.000284353	0.000435754
Mageb5	74271	chrX:89024947-89028315	0.00021164	0	0.000400882	0.000112918
Maged1	94275	chrX:91780813-91787413	0.000935516	0.000597855	0.00330218	0.00137494
Maged2	80884	chrX:147240964-147248246	0.000520427	0.000314773	0.0016895	0.000538416
Magee1	107528	chrX:102315717-102319300	0.000559853	0.000349559	0.00112824	0.00049434
Magee2	272790	chrX:102050291-102052606	0.000218806	0.000407643	0.000101138	0.000221877
Mageh1	75625	chrX:149470709-149472106	0	0	0	0.000218436
Magix	54634	chrX:7250292-7258215	0.0018434	0.000667177	0.00497274	0.00120553
Magt1	67075	chrX:103163424-103207238	0.000845606	0.000461008	0.00331835	0.00104965
Mamld1	333639	chrX:68303431-68407892	0.00035603	0.000174129	0.000837706	0.000283102
Maoa	17161	chrX:16196824-16264938	0.000517893	0.000252695	0.00135716	0.000643501
Maob	109731	chrX:16286407-16394492	0.000596369	0.000279424	0.00217427	0.000774506
Map3k15	270672	chrX:156426365-156561283	0.000185662	0.000110057	0.000344833	0.000145583
Map7d2	78283	chrX:155897057-155936689	0.000107524	6.72704e-05	0.000183942	9.52859e-05
Mbnl3	171170	chrX:48466671-48559167	0.000213818	0.000144383	0.00106331	0.000373818
Mbtps2	270669	chrX:153985754-154036647	0.000629331	0.00033256	0.00231731	0.000873289
Mcf2	109904	chrX:57309133-57400877	9.40415e-05	0.000114817	0.00017642	0.000123683
Mcts1	68995	chrX:35953835-35966699	0.000968024	0.000252207	0.00287107	0.000523052
Mdrl	69591	chrX:34354763-34357195	0.000647983	0.000569476	0.00254818	0.000911923
Mecp2	17257	chrX:71271931-71331029	0.000646877	0.000341426	0.00234707	0.00100018
Med12	59024	chrX:98469430-98494273	0.00111928	0.000474514	0.0040078	0.00115788
Med14	26896	chrX:12252497-12339099	0.00104733	0.00049518	0.00337072	0.00110952
Mid1	17318	chrX:166317551-166428729	0.000514962	0.000447903	0.00187666	0.000823433
Mid1ip1	68041	chrX:10294491-10296828	0	0.000251557	0	0
Mid2	23947	chrX:137212567-137302254	0.000875306	0.000374971	0.00256898	0.000869969
Mmgt1	236792	chrX:53838689-53851096	0.000570036	5.88914e-05	0.00111706	0.000566992
Morc4	75746	chrX:136356174-136406193	0.00105797	0.000373781	0.0023432	0.0010344
Morf4l2	56397	chrX:133267490-133275891	0.000323174	0.000255815	0.00159759	0.0005942
Mospd1	70380	chrX:50697771-50723736	0.000398325	0.000200303	0.0018191	0.000693924
Mospd2	76763	chrX:161374106-161418307	0.000872017	0.000428677	0.00220123	0.000774731
Mpp1	17524	chrX:72355072-72376355	0.000995768	0.000325428	0.00324638	0.0010957
Msl3	17692	chrX:165091031-165111834	0.00089224	0.000407847	0.00271636	0.000878382
Msn	17698	chrX:93291384-93363892	0.000169515	8.92937e-05	0.000200289	0.000123098
Mtap7d3	320923	chrX:54051130-54075502	0.000142676	0.000190057	0.000117094	9.67118e-05
Mtcp1	17763	chrX:72655781-72661923	0.000225282	0.000373671	0.0015679	0.00103459
Mtm1	17772	chrX:68468181-68568470	0.000659153	0.00033997	0.0024043	0.000936304
Mtmr1	53332	chrX:68617935-68672371	0.000831411	0.000363905	0.00225863	0.000903616
Mum1l1	245631	chrX:135751705-135772874	0.000164873	7.85521e-05	0.000300831	0.000222295
Mycs	17870	chrX:5044022-5046383	0	0.000108595	0.000114456	0
Naa10	56292	chrX:71162209-71167283	0.000640187	0.000244445	0.00217577	0.00065331
Nap1l2	17954	chrX:100379398-100382003	0.000109812	0	0	0
Nap1l3	54561	chrX:119508170-119510994	0.000623053	0.000292213	0.00106276	0.000360685
Ndp	17986	chrX:16462648-16488900	0.000213475	0.000101866	0.00024873	0.000166652
Ndufa1	54405	chrX:34727584-34731233	0.000278435	0.000267714	0.00111423	0.000443459
Ndufb11	104130	chrX:20192452-20194690	0.000305577	0.000140726	0.0001496	0.000147984
Ngfrap1	12070	chrX:132804792-132806517	0.000426682	0	0.000397456	0
Nhs	195727	chrX:158274362-158597373	0.000583727	0.000237438	0.00116942	0.000428026
Nhsl2	100042480	chrX:99044724-99287394	0.000369539	0.000171769	0.000655182	0.000247684
Nkap	67050	chrX:34666758-34690741	0.000846376	0.000551191	0.0031366	0.000837893
Nkrf	77286	chrX:34427537-34442894	0.000359031	0.000161731	0.00118381	0.000495449
Nlgn3	245537	chrX:98494518-98516689	0.000319316	0.000133037	0.000728105	0.000284243
Nono	53610	chrX:98624990-98643932	0.00106491	0.000555355	0.00357794	0.000978466
Nox1	237038	chrX:130620960-130646393	0.000136575	0.000153386	0.000286075	0.000261418
Nr0b1	11614	chrX:83437114-83441285	0	8.93056e-05	0.000103381	0.000105876
Nrk	27206	chrX:135448969-135543629	0.000148044	8.6788e-05	0.000194933	0.000119632
Nsdhl	18194	chrX:70163860-70203867	0.000772918	0.000484273	0.00283336	0.000763988
Nudt10	102954	chrX:5745815-5750109	0.000269893	0	0.000162913	8.09127e-05
Nudt11	58242	chrX:5624625-5631869	5.31053e-05	0.000104603	0.000244738	4.98169e-05
Nup62cl	279706	chrX:136542212-136597107	0.000190089	0.000157796	0.000353708	0.000145202
Nxf2	83454	chrX:131479065-131498436	0.000188284	0.000148966	0.000375062	0.000208746
Nxf3	245610	chrX:132606638-132619794	0.000346168	8.8967e-05	0.00022579	0.000143139
Nxf7	170722	chrX:132114326-132128394	0.000495871	0.000182022	0.00140824	0.000618459
Nxt2	237082	chrX:138662480-138674243	0.000783767	0.000283337	0.00224772	0.000839774
Nyx	236690	chrX:13044798-13066439	0.000706895	0.000227595	0.00112531	0.000335088
Obp1a	18249	chrX:75330844-75336713	8.94241e-05	5.94424e-05	5.60554e-05	0.000169334
Obp1b	628991	chrX:75432147-75437581	0	0	0.000229595	0.000111173
Ocrl	320634	chrX:45265633-45319043	0.000459674	0.000171264	0.00143899	0.000538609
Ofd1	237222	chrX:162827965-162878636	0.000523597	0.000334706	0.00201163	0.000634162
Ogt	108155	chrX:98835390-98879690	0.000766188	0.000366728	0.00323924	0.000916266
Ophn1	94190	chrX:95749619-96086364	0.000423884	0.000209451	0.00135383	0.000625934
Opn1mw	14539	chrX:71372805-71396094	5.0898e-05	0.000143939	0.000352709	0.000260458
Otc	18416	chrX:9829431-9898150	0.000691089	0.000372876	0.00277981	0.000887861
Ott	18422	chrX:144427536-144467717	0.000356761	0	0.000152091	0
Otud5	54644	chrX:7418957-7453752	0.000723473	0.000364631	0.00277722	0.000811312
P2ry10	78826	chrX:104284674-104300309	0.000109314	2.41272e-05	0.000235555	4.46488e-05
P2ry4	57385	chrX:97785493-97790208	0.000397246	0.00027994	0.00092655	0.000279027
Pabpc5	93728	chrX:117040805-117043774	0	9.66931e-05	0.000113282	0
Pak3	18481	chrX:140127830-140232339	0.00011698	8.81762e-05	0.000177343	0.000128221
Pbdc1	67683	chrX:102275095-102280533	0.000504191	0.000638672	0.00190906	0.00159634
Pbsn	54192	chrX:75083237-75098839	0.0001015	4.63215e-05	4.49499e-05	8.86692e-05
Pcdh11x	245578	chrX:117403936-118024227	8.56616e-05	8.47671e-05	0.000102351	0.000117043
Pcdh19	279653	chrX:130117400-130223532	0.000179817	0.000123255	0.000277868	0.000156833
Pcsk1n	30052	chrX:7496948-7501536	7.96242e-05	7.13852e-05	0.000230486	0.000327368
Pcyt1b	236899	chrX:90900202-90995287	0.000116624	9.74914e-05	0.000259897	0.000152634
Pdha1	18597	chrX:156560151-156576362	0.000772784	0.00034644	0.00260476	0.000903691
Pdk3	236900	chrX:91009955-91077434	0.000269633	0.000133801	0.000504779	0.000229611
Pdzd11	72621	chrX:97818245-97821246	0.00108611	0.000578063	0.00171404	0.000100407
Pdzd4	245469	chrX:71038696-71070308	0.000267099	0.000192161	0.000831678	0.000180445
Pet2	18630	chrX:86649187-86655028	7.54034e-05	0	0.000149471	7.57404e-05
Pfkfb1	18639	chrX:147024464-147078421	0.000877493	0.000399496	0.00276138	0.000828826
Pgk1	18655	chrX:103382439-103399038	0.000502105	0.000332455	0.00211575	0.000827483
Pgr15l	245526	chrX:94267935-94277443	0	0	8.2511e-05	3.30333e-05
Pgrmc1	53328	chrX:34138188-34146074	8.39895e-05	4.00336e-05	0	9.57818e-05
Phex	18675	chrX:153596618-153853218	0.000121	9.04866e-05	0.000165279	0.000144446
Phf6	70998	chrX:50265391-50310138	0.00116566	0.000478147	0.00313928	0.00102783
Phf8	320595	chrX:147955215-148068400	0.000735579	0.000353059	0.00277346	0.000830554
Phka1	18679	chrX:99709314-99839585	0.000694677	0.000341286	0.00271401	0.000862609
Phka2	110094	chrX:156940098-157029654	0.000708422	0.000368701	0.00283874	0.000923791
Piga	18700	chrX:160857719-160871847	0.000997047	0.000343289	0.00309168	0.00110089
Pih1h3b	331537	chrX:136597418-136641336	0.000218398	7.20677e-05	0.00036506	0.000186825
Pim2	18715	chrX:7455432-7460558	0.0013551	0.000655581	0.00339003	0.00128559
Pin4	69713	chrX:99314804-99323012	0.000500993	0.00023471	0.00111053	0.000348317
Pir	69656	chrX:160707363-160810945	0.000872576	0.000431638	0.00261802	0.000825786
Pja1	18744	chrX:96661073-96666074	0.000901743	0.000783017	0.00218768	0.000871748
Plac1	56096	chrX:50423179-50467582	0.00046466	0.00012876	0.000627931	0.000254778
Platr21	78526	chrX:135774765-135891309	0.000121425	9.99721e-05	0.000166338	0.00013593
Plp1	18823	chrX:133357285-133373121	0.000433252	0.000222045	0.00158117	0.000628
Plp2	18824	chrX:7245067-7248516	0.000287869	0.00043573	0.00189435	0.00083199
Pls3	102866	chrX:73030993-73120509	0.000699864	0.000372557	0.00262664	0.000863039
Plxna3	18846	chrX:71574405-71590028	0.000602696	0.000272401	0.00202376	0.00106923
Plxnb3	140571	chrX:71002442-71017849	0.000688775	0.000267492	0.00176058	0.000562756
Pnck	93843	chrX:70901331-70905409	0.00132768	0.000451861	0.00329358	0.000755687
Pnma3	245468	chrX:70310126-70313530	0.000389796	0	0.00135424	0.000354862
Pnma5	385377	chrX:70279320-70282442	0.000364681	0	0.000418254	0.000514271
Pof1b	69693	chrX:109752036-109812260	1.30083e-05	5.11923e-05	0.000119553	7.98487e-05
Pola1	18968	chrX:90550105-90877494	0.000421012	0.000215289	0.00128672	0.000517234
Porcn	53627	chrX:7770972-7783651	0.00145344	0.000700024	0.00435548	0.00183995
Pou3f4	18994	chrX:108009718-108014447	8.09061e-05	7.16307e-05	7.62282e-05	0
Ppef1	237178	chrX:157061027-157157904	0.000105144	8.01457e-05	0.000235874	7.12986e-05
Ppp1r2-ps7	76705	chrX:22038722-22040669	0.000182665	0	0	0
Ppp1r3f	54646	chrX:7135688-7151407	0.000265202	0.000138678	0.000694958	0.000181301
Ppp1r3fos	78185	chrX:7150726-7158142	9.17032e-05	0.000177012	0.000422697	0.000252669
Pqbp1	54633	chrX:7471645-7476395	0.00101709	0.00032958	0.00246231	0.000706584
Praf2	54637	chrX:7305697-7308189	0.000249626	0.000295348	0.00151491	0.000444346
Prame	75829	chrX:132147541-132162244	0	0.000104015	0.000196698	0.000103126
Pramel3	83565	chrX:131836855-131847175	0.000339847	9.93962e-05	0.000192766	9.80969e-05
Prdx4	53381	chrX:151758461-151773003	0.000670499	0.000259632	0.00235015	0.000788549
Prickle3	54630	chrX:7234505-7245312	0.00128565	0.000625301	0.00424244	0.00119799
Prkx	19108	chrX:75007374-75041299	0.000455176	0.000168328	0.001474	0.00047277
Prps1	19139	chrX:136991142-137010679	0.000838522	0.000356776	0.00304124	0.000812202
Prps2	110639	chrX:163784252-163820681	0.00044548	0.00022897	0.00176301	0.00059961
Prr32	68800	chrX:42444081-42445967	0	0	0	0.000309574
Prrg1	546336	chrX:75694949-75829236	0.000344297	0.00012358	0.000932233	0.000363274
Prrg3	208748	chrX:69208321-69218061	0.000184259	0.000100894	0.00016216	0.000165476
Psmd10	53380	chrX:137482964-137491250	0.000555694	0.000332161	0.00227568	0.000773182
Ptchd1	211612	chrX:152004279-152057870	7.8381e-05	0.000127924	0.000107981	9.94836e-05
Rab33a	19337	chrX:45872462-45883417	0.000456574	0.000315496	0.00113787	0.000337506
Rab39b	67790	chrX:72817384-72823570	0.000162566	5.55787e-05	0.000219527	0.000251623
Rab9	56382	chrX:162895184-162917799	0.000188889	0.000190479	0.00100903	0.00063276
Rab9b	319642	chrX:133392690-133403079	6.57214e-05	1.67937e-05	0.000122149	6.54482e-05
Rai2	24004	chrX:158154968-158217426	0.000315061	0.000197093	0.00069754	0.000356807
Rap2c	72065	chrX:48357091-48371195	0.000628033	0.000129445	0.00176003	0.000784806
Rbbp7	245688	chrX:159198304-159217022	0.00110032	0.000427753	0.00370814	0.00110889
Rbm10	236732	chrX:20194885-20228031	0.000848557	0.000416172	0.00237405	0.000833009
Rbm3	19652	chrX:7719482-7723006	0.000993103	0.000544391	0.00228787	0.000807678
Rbm3os	70226	chrX:7722553-7725089	0.00124062	0.000598835	0.00222427	0.00140647
Rbm41	237073	chrX:136476067-136533134	0.000546528	0.000218431	0.00158602	0.000583751
Rbmx	19655	chrX:54636525-54646213	0.000825374	0.000264925	0.00283043	0.000708751
Rbmx2	209003	chrX:46048181-46063896	0.000229496	5.88642e-05	0.000749677	0.000313601
Renbp	19703	chrX:71167460-71176189	0.000498473	0.000183476	0.0017535	0.000203545
Reps2	194590	chrX:158849884-159081590	0.000726172	0.000326473	0.00247717	0.000955213
Rgag1	209540	chrX:139534137-139538878	0.000659791	0.000348079	0.00194217	0.000296873
Rgag4	331474	chrX:99261881-99266646	0.00020607	0.000188408	0.00031023	8.6423e-05
Rgn	19733	chrX:20126944-20139213	0.0007757	0.000470392	0.00274974	0.000959917
Rhox1	385343	chrX:34753800-34762253	0.000108079	0.000196931	0.000110865	0.000106718
Rhox10	434769	chrX:35419652-35424865	0	4.86594e-05	9.71888e-05	4.95282e-05
Rhox11	194738	chrX:35429775-35438316	0.000403572	0.000113441	0.00135092	0.000393418
Rhox12	382282	chrX:35457239-35464084	0.000356058	0.000175952	0.000617692	0.000110835
Rhox13	73614	chrX:35474017-35483143	0.000169572	0.000219313	0.000658349	0.00019686
Rhox2a	75199	chrX:34784987-34789685	3.48857e-05	0	0.00010129	0.000206597
Rhox2b	100039913	chrX:34826612-34831313	0	0.000136249	0	0.000124891
Rhox2c	100039948	chrX:34868166-34872882	0.000131467	0	0	0
Rhox2d	434760	chrX:34907917-34912222	0.000212558	0	0.00012595	0
Rhox2e	100040016	chrX:34784987-34831309	6.34104e-05	4.34194e-05	0.000127995	0.000119459
Rhox2e	100040016	chrX:34944975-34956316	0.000252872	8.64192e-05	0.000426439	0.000372085
Rhox2f	434764	chrX:34985928-34990666	8.15827e-05	7.90139e-05	0.000355379	7.58035e-05
Rhox2g	434766	chrX:35053619-35057977	0.000157561	8.29635e-05	0	0.000158541
Rhox2h	622301	chrX:35083504-35087784	0.000247484	0	0.000607454	8.17595e-05
Rhox3a	382209	chrX:34789914-34798973	2.09793e-05	0.000122956	0.000138674	7.72992e-05
Rhox3c	100135654	chrX:34884375-34888468	4.18113e-05	0	0.000135373	0.000422386
Rhox3e	100135657	chrX:34961482-34965404	0	0	0	0
Rhox3e	100135657	chrX:34794873-34798793	0	0.000182133	0.000131102	8.28844e-05
Rhox3f	621852	chrX:34995859-35000003	9.25754e-05	0.00021462	0	0.000346711
Rhox3g	546294	chrX:35037939-35042646	0.000250036	0	6.60262e-05	6.82547e-05
Rhox3h	434758	chrX:35072195-35083271	0.000140098	0.000226995	0.000106864	0.00017651
Rhox4a	664609	chrX:34805370-34810130	0	0	6.6357e-05	0
Rhox4b	57737	chrX:34847001-34851785	0	0	0.000135787	0.000347705
Rhox4c	434759	chrX:34894844-34899631	0.00012536	0.000277491	7.4549e-05	0
Rhox4d	664610	chrX:34929042-34933682	0	0.000125897	0.000122444	0.000121381
Rhox4e	194856	chrX:34971919-34976789	0.000170116	0.000110859	0.000113065	0.00040032
Rhox4f	636177	chrX:35017402-35022193	0.000295259	0	7.81922e-05	8.02021e-05
Rhox4g	664608	chrX:35061008-35065834	0	0.000149176	0	0.000150631
Rhox6	19202	chrX:35180232-35183034	0.000102891	9.43574e-05	0.000179316	0.000354736
Rhox7a	547168	chrX:35184863-35194348	8.54957e-05	0	7.79074e-05	0.00012806
Rhox8	434768	chrX:35227953-35232121	0	0	8.48824e-05	8.87469e-05
Rhox9	104384	chrX:35252274-35254947	0.000113417	0	0.000104324	0
Ribc1	66611	chrX:148439127-148450838	0.00106349	0.000376341	0.0034322	0.00134482
Ripply1	622473	chrX:136314220-136316892	0.000476054	9.44421e-05	0.000699755	0.000506785
Rlim	19820	chrX:101152506-101176623	0.000655964	0.000273685	0.00246212	0.000919969
Rnf113a1	69942	chrX:34731217-34732460	0.000250031	0	0	0
Rnf128	66889	chrX:136145159-136207684	0.000614019	0.000311077	0.00234851	0.000810942
Rnf138rt1	74264	chrX:160198071-160199264	0.000240096	0	0	0
Rp2	19889	chrX:19941607-19977984	0.000554139	0.000297019	0.00186015	0.000649919
Rpgr	19893	chrX:9735342-9793579	0.000430517	0.000184905	0.00132281	0.000399109
Rpl10	110954	chrX:71516155-71518474	0.000366055	0.000236504	0.000200495	0.00036125
Rpl36a	19982	chrX:131120193-131122601	0.000126815	0.0004865	0.00118336	0.000995087
Rpl39	67248	chrX:34622513-34625217	0.000234489	0.000228498	0.00101753	0
Rps4x	20102	chrX:99380280-99384730	0.000492045	0.000326061	0.00144832	0.000637445
Rps6ka3	110651	chrX:155693714-155806176	0.00266274	0.00110175	0.00604092	0.00185698
Rps6ka6	67071	chrX:108501446-108651568	0.000143047	0.000107309	0.000199637	0.000104623
Rragb	245670	chrX:149574501-149606486	0.000155419	0.000140706	0.000414002	0.000208902
Rs1	20147	chrX:157205945-157237595	0.000331577	0.000176098	0.000830942	0.000371887
S100g	12309	chrX:159399924-159402531	0.0016867	0.000438761	0.00266932	0.000511771
Samt1	78092	chrX:150544176-150555228	0	7.58064e-05	9.75356e-05	3.79983e-05
Samt2	434881	chrX:151009771-151013873	0	0	8.76079e-05	8.22808e-05
Samt3	73495	chrX:83289538-83292652	9.56023e-05	0	0	0
Samt4	75185	chrX:150916545-150919225	0	0.000252286	0.000126302	0
Sash3	74131	chrX:45499613-45514742	0.000409165	0.000133241	0.000743733	0.00028351
Sat1	20229	chrX:151647669-151650992	0	0.000271862	0.000588422	0.000284199
Satl1	73809	chrX:109497914-109520388	0.000116201	3.80934e-05	0.000473183	0.000205989
Scml2	107815	chrX:157600682-157696145	0.000146924	0.000138149	0.000328552	0.000182431
Sept6	56526	chrX:34453439-34529690	0.000625097	0.000238172	0.00140252	0.000497937
Serpina7	331535	chrX:135613789-135619775	0.000647048	0.00042235	0.00256526	0.000854336
Sh2d1a	20400	chrX:39855742-39875272	6.17589e-05	8.16534e-05	0.000210948	0
Sh3bgrl	56726	chrX:106290746-106357806	0.000980183	0.000494554	0.00284812	0.00102615
Sh3kbp1	58194	chrX:156065204-156413852	0.00030062	0.000132087	0.000382421	0.000170215
Shroom2	110380	chrX:149044052-149204029	0.000585935	0.000277198	0.00193476	0.000711713
Shroom4	208431	chrX:5992860-6214572	0.000112896	8.74726e-05	0.000150626	9.94224e-05
Siah1b	20438	chrX:160508635-160514425	0.000491228	9.08348e-05	0.00072654	0.000436311
Slc10a3	214601	chrX:71614558-71618688	0.000857011	0.000174348	0.00320167	0.00104612
Slc16a2	20502	chrX:100892753-101017327	0.000910785	0.000735741	0.00275353	0.00174669
Slc25a14	20523	chrX:45976851-46015475	0.000509522	0.000333817	0.00144581	0.000515884
Slc25a43	194744	chrX:34283627-34317302	0.000707554	0.000325602	0.00239423	0.00101528
Slc25a5	11740	chrX:34335592-34338803	9.2614e-05	0	0.000526669	0.000318312
Slc25a53	67062	chrX:133515655-133572841	0.000450463	0.000161254	0.00140308	0.000464903
Slc35a2	22232	chrX:7461370-7471153	0.000957258	0.000381398	0.00229892	0.000884842
Slc38a5	209837	chrX:7848507-7857302	0.000358775	0	0.000898923	0.000161912
Slc6a14	56774	chrX:21292026-21319483	7.43561e-05	0.000138778	5.90441e-05	0.000125433
Slc6a8	102857	chrX:70918472-70927839	0.00149832	0.000463255	0.0026278	0.000551867
Slc7a3	11989	chrX:98274549-98280744	0	0.000146199	0.00010123	8.0952e-05
Slc9a6	236794	chrX:53863012-53917407	0.000687011	0.000379628	0.00201941	0.000833242
Slc9a7	236727	chrX:19682881-19868890	0.000307327	0.000187454	0.000782966	0.00029686
Slitrk2	245450	chrX:63906334-63914577	6.25208e-05	4.24016e-05	0.000104199	0.000167137
Slitrk4	245446	chrX:61522619-61530171	0.000143572	0.000117543	7.52729e-05	9.96155e-05
Slx	664829	chrX:25949783-25972691	6.6313e-05	0.000118444	0.000107829	8.21448e-05
Smarca1	93761	chrX:45162547-45245729	0.000169208	0.000152031	0.000339237	0.000194749
Smc1a	24061	chrX:148450971-148496516	0.000584326	0.000228557	0.00216472	0.000701448
Smim10l2a	320237	chrX:53627763-53631647	0.000560371	0.000321223	0.000361973	7.46185e-05
Smim9	434800	chrX:72391396-72409090	0.000772121	0.000242048	0.00196296	0.000482949
Smpx	66106	chrX:154136905-154190523	0.000122367	6.84773e-05	0.000186546	0.000150454
Sms	20603	chrX:153881886-153929978	0.000794326	0.000394512	0.0019201	0.000550686
Snx12	55988	chrX:98407300-98417902	0.000715489	0.00028838	0.00241653	0.000709079
Sowahd	245381	chrX:34588840-34590413	0	0	0.000365163	0.000206143
Sox3	20675	chrX:58144541-58146605	0	0	0	0
Spaca5	278203	chrX:20645614-20655085	0.000210027	0.000177615	0	5.88339e-05
Spin2c	278240	chrX:150266836-150268783	0.000953213	0.00014922	0.00154128	0.000460299
Spin2d	100504429	chrX:70420641-70422328	0.000240529	0	0.000455944	0.000405515
Spin4	270624	chrX:92217846-92222021	0.000789848	0.000590348	0.00215274	0.000478672
Srpk3	56504	chrX:71019744-71024263	0.000405175	0.000330547	0.000688742	0.000414536
Srpx	51795	chrX:9615103-9694787	0.000110684	9.49311e-05	0.000209206	0.000112129
Srpx2	68792	chrX:130442964-130466985	0.000146026	5.02807e-05	0.000184232	0.00012728
Ssr4	20832	chrX:71032367-71036167	0.000611687	0.000210015	0.00139746	0.000518135
Ssx9	382206	chrX:8325556-8331713	4.47127e-05	0	4.26721e-05	0.000211761
Ssxb1	67985	chrX:7990431-7999283	6.23665e-05	6.01052e-05	5.94142e-05	3.08632e-05
Ssxb10	385312	chrX:7904550-7913361	6.40902e-05	0.000312187	0.000162549	3.16776e-05
Ssxb2	387132	chrX:8031469-8038852	0.000147178	0.00010825	0	3.51952e-05
Ssxb3	278174	chrX:8160670-8166372	0.000104707	4.83349e-05	0.000117126	0.000145398
Ssxb6	668976	chrX:8119730-8125381	0.000153531	0	4.63886e-05	9.51769e-05
Ssxb8	631002	chrX:8262457-8267970	0.00015374	0.0001221	0.000231139	0
Ssxb9	387131	chrX:7944104-7952514	0.00010735	6.80145e-05	0.000197054	1.68657e-05
Stag2	20843	chrX:39503878-39630363	0.000717192	0.000333301	0.00246136	0.000801174
Stard8	236920	chrX:96237920-96270067	0.00037959	0.000214496	0.00154748	0.00054398
Stk26	70415	chrX:48194548-48246275	0.000261592	0.000122021	0.000608193	0.000193228
Suv39h1	20937	chrX:7638297-7651886	0.000414334	0.000185104	0.00151629	0.000302856
Syap1	67043	chrX:159294775-159326394	0.00126507	0.000402671	0.0041111	0.00112953
Syn1	20964	chrX:20437637-20498044	0.000222915	0.000158878	0.000322652	0.000168961
Syp	20977	chrX:7215706-7230382	0.000615771	0.000205046	0.00166782	0.000458926
Sytl4	27359	chrX:130470924-130516351	0.000508516	0.000192286	0.00155635	0.000573417
Sytl5	236643	chrX:9462747-9575990	0.000127124	0.000184663	0.000299672	0.000458669
Tab3	66724	chrX:82819361-82879808	0.00050124	0.000207012	0.00145631	0.000606059
Taf1	270627	chrX:98728074-98797128	0.000644764	0.000349331	0.00246368	0.000699978
Taf7l	74469	chrX:130994655-131011029	4.40218e-05	0.000166304	0.000246501	0.000141137
Taf9b	407786	chrX:103402213-103416497	0.000540768	0.00014809	0.000944592	0.000440815
Taz	66826	chrX:71528057-71535490	0.00109708	0.000289505	0.00294053	0.0010337
Tbc1d25	209815	chrX:7731598-7753307	0.00111939	0.000517264	0.00346641	0.000853044
Tbc1d8b	245638	chrX:136219535-136288757	0.00064489	0.000323557	0.00232143	0.000874622
Tbl1x	21372	chrX:74756566-74905604	0.000769994	0.000388828	0.00244184	0.000909753
Tbx22	245572	chrX:104863303-104880831	3.84834e-05	6.68717e-05	3.71237e-05	8.23414e-05
Tceal1	237052	chrX:133242604-133244405	0.00087222	0.00068207	0.00195902	0.000728332
Tceal3	594844	chrX:133200914-133202916	0.000439715	0	0.000417432	0.00027571
Tceal5	331532	chrX:132735490-132738390	0.000300246	0.000211282	0.000790592	0.000238977
Tceal6	66104	chrX:131743225-131745226	0	0.000138055	0.000301318	0.000161355
Tceal7	100040972	chrX:132758580-132760639	0	0	6.79071e-05	0.000143174
Tceal8	66684	chrX:132703523-132706790	0	0.000275204	0.00142823	0.00046977
Tceanc	245695	chrX:162937747-162948410	0.000533476	0.00036672	0.00208265	0.000966548
Tcp11x2	71841	chrX:132189237-132228329	8.93381e-05	6.79669e-05	0.000179121	8.13072e-05
Tenm1	23963	chrX:39885570-40627961	8.16015e-05	7.94193e-05	0.000106085	0.000113745
Tex11	83558	chrX:98033987-98254978	0.000220821	0.000138677	0.00038384	0.000157187
Tex13	83555	chrX:137342846-137347972	6.61682e-05	0.000179673	0.000258621	6.10463e-05
Tex13a	67944	chrX:134742704-134744119	0	0.00023753	0	0.000176538
Tex16	83556	chrX:109207129-109240935	5.37127e-05	8.28598e-05	2.06996e-05	0.000133944
Tex28	385380	chrX:71396283-71413177	8.00392e-05	7.63599e-05	0.000221591	0.000168244
Tfe3	209446	chrX:7339787-7352328	0.00101441	0.000542069	0.00383198	0.000934979
Thoc2	331401	chrX:39148171-39265078	0.00059631	0.000325512	0.00217809	0.000734652
Timm17b	21855	chrX:7476462-7484778	0.00119058	0.000583862	0.00325636	0.00122594
Timm8a1	30058	chrX:131071795-131076209	0.000680173	0.000685151	0.000744471	0.000180026
Timp1	21857	chrX:20447292-20451863	0.000190858	0.000293169	0.000535396	0
Tktl1	83553	chrX:71422598-71453837	0.00015829	6.40757e-05	0.000299912	0.000106925
Tlr13	279572	chrX:103338614-103355832	0.000431973	0.000163747	0.000679602	0.000272354
Tlr7	170743	chrX:163742858-163768503	0.000195177	6.99297e-05	0.000146372	0.00011466
Tlr8	170744	chrX:163679055-163702261	9.67867e-05	9.04474e-05	0.000219548	0.000121694
Tmem164	209497	chrX:139115943-139272914	0.000522154	0.00023679	0.00162631	0.000628601
Tmem255a	245386	chrX:35550474-35605658	0.000407619	0.000168514	0.00140515	0.000463839
Tmem27	57394	chrX:160528119-160556791	0.000347828	0.000134176	0.000303392	0.000160692
Tmem28	620592	chrX:97016408-97041684	6.48482e-05	8.39598e-05	4.83162e-05	2.42825e-05
Tmem29	382245	chrX:146843121-146875448	0.00041727	0.000418154	0.00170402	0.00126041
Tmem35	67564	chrX:130829764-130840508	9.99729e-05	0.000137584	0.000269203	0.000180213
Tmem47	192216	chrX:78315983-78343214	7.60325e-05	0.000153588	7.06684e-05	8.13686e-05
Tmsb15a	78478	chrX:132253206-132255212	0	0	8.95977e-05	0
Tmsb15b1	666244	chrX:133508561-133511413	0.000105252	0.00030678	0.000875185	0.000287294
Tmsb15b2	100034363	chrX:133489529-133492518	0.00041917	8.83939e-05	0.000701311	0
Tmsb15l	399591	chrX:133489529-133511413	0.000333292	0.000110242	0.000485619	0.000240072
Tmsb4x	19241	chrX:163645026-163647150	0.000532538	0.000171306	0.000185168	0.000181176
Tnmd	64103	chrX:130385547-130400116	8.35523e-05	0.000102176	0.000188365	0.000129188
Trap1a	22037	chrX:135868222-135872708	4.79869e-05	0.000218112	0.000170568	0.00010125
Trappc2	66226	chrX:162878687-162891072	0.000436464	0.000245666	0.00163887	0.000562598
Trex2	24102	chrX:70679044-70680682	0.000578536	0	0.00114723	0.000968054
Trmt2b	215201	chrX:130757494-130811523	0.00100783	0.000486349	0.00349243	0.00119427
Tro	56191	chrX:147079253-147092126	0.000919456	0.000446838	0.00401704	0.00104076
Trpc5	22067	chrX:140811870-141122723	0.000266082	0.00017022	0.000686635	0.00027815
Trpc5os	100503240	chrX:140891125-140911606	0.000210549	8.57829e-05	0.000316201	0.000117685
Tsc22d3	14605	chrX:137074068-137077726	8.14465e-05	7.12175e-05	8.42744e-05	7.90045e-05
Tsga8	100502723	chrX:80732015-80733263	0	0.00066072	0.000258031	0
Tsix	22097	chrX:100626856-100680296	0.000354299	0.000339259	0.0012584	0.000962847
Tspan6	56496	chrX:130425609-130432968	0.00018786	4.16667e-05	0.000326624	0.000199948
Tspan7	21912	chrX:10062242-10173730	0.000453198	0.000319673	0.000961102	0.000520587
Tspyl2	52808	chrX:148771395-148777027	0.000392465	0.000337873	0.0010404	0.000363352
Tsr2	69499	chrX:147521637-147531086	0.000464087	0.000234566	0.00182509	0.000477055
Tsx	22127	chrX:100609806-100619922	0.00021224	0.000107104	0.000303185	0.000160955
Txlng	353170	chrX:159216849-159267386	0.00109711	0.000492189	0.00399057	0.00115453
Uba1	22201	chrX:20240022-20260305	0.000735239	0.000388515	0.00284988	0.000744186
Ube2a	22209	chrX:34414290-34424215	0.00112167	0.000514517	0.00390444	0.000792065
Ubl4a	27643	chrX:71611057-71613887	0.000885327	0.000393747	0.00282522	0.000744373
Ubqln2	54609	chrX:149932775-149936101	0.00163165	0.000468033	0.00360754	0.00179563
Upf3b	68134	chrX:34631673-34650317	0.00104216	0.000402394	0.00353167	0.000898103
Uprt	331487	chrX:101678121-101701601	0.00043121	0.00023948	0.00154698	0.000744926
Usp11	236733	chrX:20281035-20297665	0.000327534	0.000238642	0.0012161	0.000333231
Usp26	83563	chrX:49107136-49154410	0.000115152	0.000100937	0.00015659	0.000168729
Usp27x	54651	chrX:6949717-6952956	0.00332005	0.00106396	0.00491875	0.00276656
Usp51	635253	chrX:149441012-149444002	0.000198936	0	0.000458486	9.75705e-05
Usp9x	22284	chrX:12648624-12750453	0.000892429	0.000385798	0.00317329	0.00100818
Utp14a	72554	chrX:45610111-45635626	0.00106877	0.000837585	0.00350508	0.00248502
Uxt	22294	chrX:20528791-20539104	0.000597533	0.000327561	0.00230045	0.000835296
Vbp1	22327	chrX:72759636-72780285	0.000208791	0.000164871	0.00164198	0.000387211
Vgll1	170828	chrX:54341283-54359717	7.6993e-05	0.000112595	0.000140178	7.50171e-05
Vma21	67048	chrX:69062097-69070045	0.000339238	0.000190567	0.00112081	0.000290192
Vsig1	78789	chrX:137442147-137474011	0.000105666	5.32721e-05	0.000273027	0.000184861
Vsig4	278180	chrX:93442542-93488777	0.000124197	0.000154875	0.000148495	0.000135033
Was	22376	chrX:7658592-7667617	0.00030142	6.76624e-05	0.000389191	0.000333761
Wbp5	22381	chrX:132779619-132781678	0.000397496	0	0.000826219	0.00039343
Wdr13	73447	chrX:7700427-7709984	0.000683928	0.000321229	0.00221888	0.000956038
Wdr44	72404	chrX:23270177-23383127	0.000464924	0.000212854	0.00137483	0.000578473
Wdr45	54636	chrX:7299346-7305327	0.000792875	0.000221838	0.00292626	0.000424544
Wnk3	279561	chrX:147632621-147754735	0.000188242	0.000144928	0.000434431	0.000188486
Xiap	11798	chrX:39424419-39462841	0.00071797	0.000373317	0.00247716	0.000905226
Xist	213742	chrX:100655712-100678572	0.000323572	0.000470024	0.00129385	0.00132842
Xk	22439	chrX:8849910-8890371	0.0005636	0.000293313	0.00166932	0.00074779
Xkrx	331524	chrX:130683584-130696467	0.000267757	0.000118269	0.000345678	0.000178548
Xlr	22441	chrX:51086911-51100883	8.48944e-05	0.00010194	0.0001114	4.05137e-05
Xlr3a	22445	chrX:70331632-70342434	0.0001627	5.74193e-05	0.000324324	9.45597e-05
Xlr3b	574437	chrX:70437518-70448269	0.000111421	6.72687e-05	0.000352224	7.62689e-05
Xlr3c	22446	chrX:70499879-70510729	0.0002344	6.44693e-05	0.000222	8.124e-05
Xlr4a	434794	chrX:70319684-70327846	0.000451395	9.70097e-05	0.000713097	0.000378931
Xlr4b	27083	chrX:70459672-70467792	0.000286436	0.000100003	0.00123324	0.000209331
Xlr4c	72891	chrX:70479415-70488469	0.00022989	8.73591e-05	0.000751248	0.000252207
Xlr5a	574438	chrX:70352974-70363041	0	0	0.000286123	7.64175e-05
Xlr5c	27084	chrX:70530536-70535854	0.000190349	0	0.000229428	8.01154e-05
Xpnpep2	170745	chrX:45461902-45490158	0.000472496	0.000160666	0.000795942	0.000365103
Yipf6	77929	chrX:96133120-96144359	0.000331757	0.000164926	0.00178052	0.000452572
Yy2	100073351	chrX:154004051-154006917	0.00033499	0	0.000499251	0.00010102
Zbtb33	56805	chrX:35542970-35550223	0.000574905	0.000245623	0.00220275	0.000562478
Zc3h12b	547176	chrX:92907017-93123309	0.000182314	0.00012029	0.000467564	0.000230078
Zc4h2	245522	chrX:92834533-92853848	9.59341e-05	5.37177e-05	0.000262612	6.06786e-05
Zcchc12	72693	chrX:33735899-33739153	0.000101616	8.99807e-05	0.000279616	9.94184e-05
Zcchc13	75064	chrX:100825925-100827003	0	0.000267023	0.000988142	0.000580973
Zcchc16	619287	chrX:141123450-141556953	0.000183352	8.87264e-05	0.000313621	0.000141888
Zcchc18	66995	chrX:133527694-133531462	0.000316331	0.000179263	0.00027194	0.000244002
Zcchc5	213436	chrX:104032421-104035982	0.000367579	0.000167538	0.000960135	0.000228545
Zdhhc15	108672	chrX:101732309-101866403	0.000135889	0.000105056	0.000223898	0.000135727
Zdhhc9	208884	chrX:45525148-45561879	0.000950424	0.000442466	0.0029506	0.00120066
Zfp182	319535	chrX:20603310-20639164	0.000286985	0.000135682	0.000892393	0.000269346
Zfp185	22673	chrX:70232678-70276882	0.000664562	0.000207173	0.00172061	0.000607145
Zfp275	27081	chrX:70587959-70604419	0.000893043	0.000312668	0.00268876	0.000828331
Zfp280c	208968	chrX:45894803-45945310	0.000804221	0.000349883	0.00267127	0.00105632
Zfp300	245368	chrX:20656276-20666355	0.00010419	8.6792e-05	0.000120291	6.29257e-05
Zfp36l3	333473	chrX:51075863-51079571	0.000100336	0.00016756	0.000452768	8.94654e-05
Zfp449	78619	chrX:53599577-53618851	0.00025483	0.000194678	0.000767882	0.000371103
Zfp711	245595	chrX:109714135-109748671	0.000118683	5.60331e-05	8.43739e-05	0.000128515
Zfp92	22754	chrX:70656899-70673721	0.000282573	6.59837e-05	0.000620822	0.000251479
Zfx	22764	chrX:91319970-91368746	0.000476788	0.000273588	0.00166657	0.000580738
Zic3	22773	chrX:55283805-55289807	5.9952e-05	0.00022818	5.62319e-05	0
Zmat1	215693	chrX:131505912-131543748	0.000287169	0.000189175	0.00131399	0.000456271
Zmym3	56364	chrX:98599723-98615561	0.000614014	0.000324615	0.00263882	0.00071556
Zrsr2	22184	chrX:160388318-160396598	0.000822949	0.000253866	0.00135528	0.000630092
Zxda	668171	chrX:92036624-92043628	0.000805031	0.000226488	0.00271427	0.00130265
Zxdb	668166	chrX:91969908-91975530	0.000634921	0.000278804	0.00274817	0.00106791

## Sheet: genebody CH chr3
geneID	geneSYM	coordinates	B6 Male	B6 Female	C3 Male	C3 Female
0610031O16Rik	68369	chr3:137873681-137902627	0.00027258	0.000218191	0.00120926	0.00130844
1110015O18Rik	100503859	chr3:4798708-4814911	0.000124381	0.000128564	0.000118693	7.98066e-05
1110032F04Rik	68725	chr3:68673508-68676085	0.000695034	0.000496001	0.000974912	0.000259252
1500004A13Rik	319830	chr3:88625932-88636409	0.000509483	0.000560659	0.00139457	0.00118444
1700003H04Rik	384775	chr3:124268809-124284009	9.15192e-05	9.1885e-05	0.000172753	6.46092e-05
1700006A11Rik	71824	chr3:124104073-124128946	9.89238e-05	7.0616e-05	0.000115735	0.000137522
1700007F19Rik	67850	chr3:57945629-57967729	0.000562013	0.000726772	0.00166585	0.00159399
1700008P02Rik	69347	chr3:6615413-6620443	7.15231e-05	0	3.51407e-05	0.000131023
1700010I02Rik	75476	chr3:7925303-7954887	6.86436e-05	5.00551e-05	9.38256e-05	5.47872e-05
1700012D16Rik	75489	chr3:152959466-152961613	0.000120919	0	0.000227092	0.00035392
1700013F07Rik	75504	chr3:108340502-108347615	0.000325816	0.000389399	0.000871935	0.000704986
1700017G19Rik	100040882	chr3:40403787-40421834	0.00031348	0.000198077	0.00049282	0.000393154
1700018B24Rik	66332	chr3:48409653-48413022	0.000356612	0.000250973	0.00101401	0.000257069
1700027H10Rik	72274	chr3:45220506-45243231	7.08297e-05	6.4242e-05	1.76939e-05	0.000119521
1700028M03Rik	69460	chr3:83359289-83378040	8.94959e-05	0.000142432	3.29256e-05	7.67165e-05
1700030L20Rik	70055	chr3:136098234-136112313	0.000292172	0.000271003	0.000227638	0.00024559
1700034I23Rik	73297	chr3:40704121-40706465	0.000212157	0.000670316	0.00174198	0.000893455
1700036G14Rik	73283	chr3:85121441-85135949	4.73087e-05	0.000101919	0.000159379	0.000204239
1700061I17Rik	433646	chr3:116763440-116780683	0.000588488	0.000519168	0.0015533	0.00165705
1700094D03Rik	73545	chr3:89866718-89872269	0.00112764	0.00111171	0.00357834	0.00262039
1700113A16Rik	76642	chr3:87975482-87981707	0.00150025	0.00168137	0.00460733	0.00391478
1700125G22Rik	76657	chr3:27052948-27055941	0.000588582	0.000817327	0.00232222	0.00239219
1810022K09Rik	69126	chr3:14606289-14611256	0.000375773	0.000224274	0.00195061	0.00142189
1810037I17Rik	67704	chr3:122627315-122629112	0	0.000269724	0.000744879	0.00150943
1810062G17Rik	72282	chr3:36374859-36381221	0.00148022	0.00130021	0.00380082	0.00248467
2010016I18Rik	69206	chr3:106284904-106288831	0.00137003	0.000743108	0.00258324	0.00209802
2310050C09Rik	66533	chr3:92672281-92674127	0	0.000259504	0.000124301	0
2400006E01Rik	78648	chr3:41304853-41332396	0.00065291	0.000725912	0.00200145	0.00186988
2410004B18Rik	66421	chr3:145600996-145607239	0.000381718	0.000656685	0.00155457	0.00165063
2610100L16Rik	70441	chr3:17689921-17700071	0.000169648	1.81934e-05	0	0.00017875
2610316D01Rik	72511	chr3:45084361-45182182	7.85669e-05	5.26089e-05	0.000112721	0.000152093
2700069I18Rik	72608	chr3:5177824-5220823	0.000392943	0.000544759	0.00128098	0.00121802
2810403A07Rik	74200	chr3:88489716-88516855	0.00107077	0.00125562	0.00323922	0.00270651
4632404H12Rik	74034	chr3:89571433-89577322	0.000491293	0.000170614	0.00120296	0.000970006
4632415L05Rik	70808	chr3:19794871-19798984	0.000378917	0.000281789	0.00165093	0.00123949
4921511C10Rik	70924	chr3:79016841-79057835	0.000928569	0.00129854	0.00226714	0.00246439
4930406D18Rik	73806	chr3:100230328-100241677	0.000281578	0.000275502	0.000269776	0.00036597
4930419G24Rik	73874	chr3:32923699-32987529	9.50988e-05	7.83692e-05	5.19698e-05	8.61125e-05
4930425O10Rik	74635	chr3:138374499-138389948	0.000179649	0.00015765	0.000106066	0.000169625
4930429B21Rik	67576	chr3:32264411-32266360	0.00145258	0.000367951	0.00117329	0.00199621
4930432M17Rik	619318	chr3:121373681-121385900	0.00084574	0.000912117	0.0027623	0.00327291
4930433B08Rik	73959	chr3:18368285-18380477	0.000458476	0.000495735	0.00182385	0.000758068
4930442L01Rik	67583	chr3:96633749-96635993	0.000139198	0.00113379	0.00114929	0.00117901
4930447N08Rik	71647	chr3:122498009-122504898	0.000558609	0.000352361	0.000703613	0.000303899
4930455H04Rik	74654	chr3:116671185-116687324	0.000483131	0.000530923	0.00132495	0.000951166
4930482G09Rik	75001	chr3:152810907-152815072	0.000173671	0.000265182	0.000537986	0.000633037
4930503B20Rik	75015	chr3:146309223-146314281	0.000401241	0.000179432	0.00051116	0.000176274
4930509J09Rik	74693	chr3:73155128-73285573	0.000127454	0.000106462	0.000158348	0.000167619
4930529C04Rik	619677	chr3:90875584-90879114	0.000149852	7.14822e-05	0.000572989	0.000352274
4930539C22Rik	75208	chr3:134067107-134086599	9.16347e-05	5.60088e-05	0.000243244	0.000134981
4930539J05Rik	319587	chr3:135099187-135101629	0.00162375	0.00123997	0.00251769	0.00446265
4930539M17Rik	75149	chr3:9061964-9071076	0.000322009	0.000200823	0.000795501	0.000532968
4930539N22Rik	75203	chr3:13597139-13652865	6.06108e-05	0.000106785	6.71366e-05	0.00013854
4930558C23Rik	67654	chr3:95190380-95206763	0.00016539	0.000241975	0.000715505	0.000483249
4930564D02Rik	75269	chr3:104869762-104881724	0.000114523	0.000126565	0.000116976	0.000187917
4930565D16Rik	75309	chr3:84153298-84183843	0.000716095	0.000393364	0.00153953	0.000917169
4930570G19Rik	329782	chr3:156211379-156224651	0.000104904	5.40402e-05	8.41994e-05	2.41835e-05
4930577N17Rik	67746	chr3:51080683-51082329	0	0	0	0
4930579F01Rik	67741	chr3:137827099-137849677	0.000268916	0.000184106	0.000745684	0.000580317
4930579G24Rik	75939	chr3:79433001-79436741	0.000660636	0.000674471	0.00112129	0.000859889
4930593A02Rik	71301	chr3:58496511-58592446	0.000396505	0.000415801	0.00120695	0.00109272
4930594O21Rik	75947	chr3:37508813-37514198	0.000424835	0.000119646	0.000385579	0.000386044
4931419H13Rik	70970	chr3:54859164-54887924	0.000250559	0.000210503	0.000550935	0.000383661
4931440P22Rik	71004	chr3:65331407-65333336	0	0	0	0.000485909
4932438A13Rik	229227	chr3:36762028-36951955	0.000749355	0.000816419	0.00265637	0.00198157
4933401H06Rik	71038	chr3:135496658-135503233	0.000329133	0.000938571	0.00191098	0.00138271
4933405D12Rik	74057	chr3:122585510-122627034	0.000804151	0.000721034	0.00231332	0.0020678
4933431E20Rik	329735	chr3:107691768-107699131	0.00122329	0.000714093	0.00223667	0.00183848
4933434E20Rik	99650	chr3:89856724-89862789	0.000816625	0.000702206	0.00269946	0.00186391
5031434O11Rik	100039684	chr3:51363679-51371038	0.000427235	8.10045e-05	0.000202323	0.000282351
5330417C22Rik	229722	chr3:108260987-108339440	0.000565482	0.000603246	0.00181256	0.00127567
5430434I15Rik	71342	chr3:38102073-38107041	0.000926518	0.000738757	0.00110977	0.00103557
5730460C07Rik	70594	chr3:153452269-153455051	0.000270618	0.000127787	0.000476985	0.000119567
5730508B09Rik	70617	chr3:127572606-127599241	0.000520773	0.000709075	0.00213184	0.00203833
5830417I10Rik	100302730	chr3:88580979-88633293	0.000661203	0.000755372	0.0024826	0.00182405
6330410L21Rik	319224	chr3:129456676-129466800	0.000189567	0.000278793	0.000482435	0.000543
6330549D23Rik	229613	chr3:96410585-96433742	0.000681776	0.00057722	0.00200038	0.0015992
6530403H02Rik	320739	chr3:120157252-120589650	9.73527e-05	0.000104086	0.000144746	0.000137512
9130204L05Rik	229550	chr3:90892059-90894727	0	0	0.000100558	0
9330178D15Rik	329780	chr3:155639318-155671556	0.000139587	0.000110518	0.000226859	8.23616e-05
9830132P13Rik	329753	chr3:127619089-127658138	0.00036461	0.000391024	0.00144607	0.00121087
A230001M10Rik	319951	chr3:102066328-102092694	0.00017958	0.00013199	0.000663384	0.000504293
A330015K06Rik	102637797	chr3:64936981-65106607	9.22217e-05	0.000107702	0.000114043	0.000103871
A630076J17Rik	319929	chr3:107033532-107036949	0.000971149	0.00109782	0.00295517	0.00230203
A730020M07Rik	100503044	chr3:121337856-121346403	0.000617313	0.000548503	0.00206812	0.00129333
A730090N16Rik	319798	chr3:65127942-65153351	0.000700131	0.000444497	0.00119264	0.00116172
A830019L24Rik	320072	chr3:142906019-142920960	3.45606e-05	4.53129e-05	0.000114495	4.55063e-05
A930001A20Rik	77127	chr3:14971201-15002727	0.000287299	0.000308242	0.000790838	0.000733937
A930005H10Rik	68161	chr3:115584497-115590977	0.000845002	0.00100222	0.00219893	0.00234986
Aadac	67758	chr3:59835710-59844079	0.00041727	0.000356174	0.00191664	0.00142443
Aadacl2	639634	chr3:59810665-59829342	0.000406589	0.000276205	0.000915634	0.000603686
Abca4	11304	chr3:121747378-121882979	0.00070635	0.000610753	0.00206037	0.00153038
Abcd3	19299	chr3:121461828-121518133	0.000830703	0.0011788	0.00285656	0.00254373
Abhd18	269423	chr3:40698199-40740229	0.000957015	0.00125486	0.00363181	0.00323663
Acad9	229211	chr3:35964922-35991779	0.000410826	0.000675164	0.00169092	0.00155383
Acadm	11364	chr3:153585317-153607607	0.00155395	0.00135163	0.00422522	0.0035748
Acp6	66659	chr3:96962700-96980499	0.000740972	0.000740229	0.00249627	0.00217937
Actl6a	56456	chr3:32607468-32625893	0.000612137	0.000635023	0.00183302	0.0014218
Actrt3	76652	chr3:30495995-30498792	0.00195024	0.00152171	0.00251889	0.00327075
Adad1	21744	chr3:36962578-37010434	0.00015987	0.000146333	0.000257139	0.000168356
Adam15	11490	chr3:89143562-89153932	0.00034781	0.000510352	0.00137981	0.00104875
Adam30	71078	chr3:97964557-97968092	0.000240192	7.89391e-05	0.000338651	0.000381446
Adamtsl4	229595	chr3:95480125-95491840	0.00129876	0.000887732	0.00380228	0.00304001
Adar	56417	chr3:89534640-89557377	0.000804377	0.000786618	0.003011	0.00193589
Adgrl2	99633	chr3:148478550-148617599	0.000761276	0.000832971	0.00236339	0.0020728
Adgrl4	170757	chr3:151100846-151208045	9.10448e-05	7.12859e-05	8.34277e-05	0.000131691
Adh1	11522	chr3:137940609-137953655	0.000322093	0.000221631	0.00183403	0.00102286
Adh4	26876	chr3:138078461-138093856	0.00171165	0.00184551	0.00439389	0.00328251
Adh5	11532	chr3:138106057-138118463	0.00125593	0.00152703	0.00313911	0.00262981
Adh6-ps1	639769	chr3:138037085-138051255	0.000450136	0.00108364	0.0015279	0.00263585
Adh6a	69117	chr3:137976250-137994098	0.000725536	0.000817095	0.00188268	0.00183833
Adh7	11529	chr3:137880737-137895006	0.000203788	0.000122502	0.000798921	0.000813111
Adora3	11542	chr3:105707339-105711846	0.000330917	0.000258435	0.000115307	0.000790789
Agl	77559	chr3:116442917-116511084	0.00139943	0.00151614	0.00424073	0.00337758
Agtr1b	11608	chr3:20213395-20266099	9.96235e-05	7.63982e-05	0.000148255	0.000107437
Ahcyl1	229709	chr3:107466038-107499466	0.000658715	0.000678906	0.00184908	0.00183085
AI115009	99542	chr3:152329877-152344396	0.000152027	6.36281e-05	0.000120572	4.01268e-05
AI504432	229694	chr3:106842422-106857240	6.37194e-05	0.000134513	0.000138536	6.17658e-05
AI606473	99686	chr3:153993785-153997651	9.01348e-05	0.000167364	0	0.000199501
Aimp1	13722	chr3:132323462-132346843	0.000587144	0.000836448	0.00179325	0.00169636
Ak5	229949	chr3:152125779-152331104	0.000133461	0.00014934	0.000260741	0.000255458
Aknad1	329738	chr3:108542576-108585227	0.000635742	0.000484181	0.00169136	0.0015733
Alg14	66789	chr3:120994735-121064929	0.00127453	0.0011644	0.00359633	0.00317535
Alg5	66248	chr3:54539461-54553717	0.00122973	0.00111442	0.00352346	0.00261523
Alpk1	71481	chr3:127373228-127483445	0.000129441	0.000194018	0.000415356	0.000633889
Alx3	11694	chr3:107397949-107408793	0.000216613	0.000300988	0.000855829	0.000732184
Amigo1	229715	chr3:107989207-107995204	0.000726182	0.000679735	0.00376085	0.00220339
Ampd1	229665	chr3:102877937-102903643	6.85529e-05	0.000122813	0.00027345	0.000157426
Ampd2	109674	chr3:107876980-107889584	0.00122259	0.00191398	0.00455123	0.00339112
Amy1	11722	chr3:113258870-113277680	0.000574113	0.000947288	0.00204752	0.00246661
Amy2b	545562	chr3:112950574-112959645	0	0.000204834	0.000405275	0.000282893
Ank2	109676	chr3:126624525-126701370	0.000485602	0.000493862	0.000327419	0.000342877
Ankrd13c	433667	chr3:157610430-157669801	0.000713872	0.000778588	0.00237229	0.00226681
Ankrd34a	545554	chr3:96400559-96403701	0.000287873	0.000123503	0.000278649	0
Ankrd35	213121	chr3:96474054-96494957	0.000445892	0.000324329	0.00114211	0.000692667
Ankrd50	99696	chr3:38348183-38383738	0.000571612	0.000381719	0.00153156	0.0011546
Ankub1	242037	chr3:57471344-57496459	0.000716907	0.000781586	0.00201264	0.00167439
Anp32e	66471	chr3:95733180-95751310	0.00122529	0.00124364	0.00348616	0.00243349
Anxa5	11747	chr3:36347846-36374809	0.000944039	0.00102644	0.00309784	0.0026146
Anxa9	71790	chr3:95100016-95111098	0.00126726	0.000784117	0.00254071	0.0023286
Ap1ar	211556	chr3:127510183-127540410	0.00102261	0.00111755	0.00337546	0.00231647
Ap4b1	67489	chr3:103613440-103625948	0.00114889	0.00111325	0.00435805	0.0035198
Aph1a	226548	chr3:95697844-95702515	0.000753277	0.00055918	0.00180432	0.000901542
Apoa1bp	246703	chr3:87860445-87862417	0.000143503	0.000570288	0.00113467	0.000500894
Arfip1	99889	chr3:84300015-84386547	0.00073268	0.000834644	0.00247663	0.00212887
Arhgap29	214137	chr3:121656244-121719071	0.000945401	0.000945168	0.00316455	0.00242989
Arhgef11	213498	chr3:87422673-87541955	0.000544408	0.00071614	0.00219501	0.00199397
Arhgef2	16800	chr3:88425028-88451974	0.000421897	0.000514199	0.000808739	0.000707254
Arhgef26	622434	chr3:62142699-62266143	0.000805228	0.000802347	0.00281302	0.00215593
Arhgef38	77669	chr3:132822495-132897853	9.29779e-05	0.000122834	0.00013287	8.37025e-05
Arl14	71619	chr3:69026341-69027540	0.000297929	0	0.000477327	0.000550131
Armc1	74252	chr3:19032144-19063065	0.000586474	0.000761907	0.0025685	0.00195331
Arnt	11863	chr3:95238312-95301161	0.000911887	0.000893404	0.00294976	0.0025424
Arsj	271970	chr3:126066770-126143292	0.000152609	8.02668e-05	0.000210954	0.000176793
Asb17	66772	chr3:153507211-153516579	0.000186198	0.000163559	0.000414257	0.000446332
Asb17os	72317	chr3:153513338-153515388	0.000184536	0	0.000168025	0.000248694
Ash1l	192195	chr3:88769734-88883297	0.0009404	0.000975556	0.00340662	0.00267462
Asic5	58170	chr3:81800844-81825155	0.00124588	0.00131009	0.00495507	0.0041767
Atp11b	76295	chr3:35653060-35755198	0.0006597	0.000754134	0.00253852	0.00196444
Atp1a1	11928	chr3:101380142-101408630	0.00125789	0.00128213	0.00441804	0.00333828
Atp5f1	11950	chr3:105745596-105763166	0.000448247	0.000548564	0.00194219	0.00139661
Atp8b2	54667	chr3:89743403-89767254	0.000739433	0.000658185	0.00165634	0.00173278
Atxn7l2	72522	chr3:108005146-108013445	0.0010062	0.00115368	0.00237733	0.00200616
B3galnt1	26879	chr3:69377841-69402882	0.000651148	0.000460253	0.0024143	0.0020408
Bank1	242248	chr3:135716328-135989030	0.000100758	8.14796e-05	0.000138586	0.000142545
Bbs12	241950	chr3:37211476-37220373	0.000508044	0.00062383	0.0012434	0.00129054
Bbs7	71492	chr3:36472065-36512311	0.000418704	0.00044098	0.000896967	0.000982477
BC021767	545551	chr3:94464511-94471074	0.00109482	0.00114563	0.00323423	0.00148766
BC028528	229600	chr3:95688896-95695853	0.00115635	0.000686456	0.00266534	0.00150336
BC107364	329716	chr3:96237711-96256229	0.000143026	0.00017597	0.000175518	0.000106344
Bcan	12032	chr3:87791453-87804278	0.000122347	0.000107186	0.000170603	8.13802e-05
Bcar3	29815	chr3:122122698-122233100	0.000892876	0.000910384	0.00291198	0.00242339
Bcas2	68183	chr3:102975634-102983077	0.000413736	0.000755304	0.00228532	0.00189571
Bche	12038	chr3:73439731-73512337	0.000490907	0.000482418	0.00153666	0.00143005
Bcl10	12042	chr3:145587226-145597328	0.00106419	0.000967241	0.00318223	0.00263421
Bcl2l15	229672	chr3:103636619-103642571	0.000468063	0.000500067	0.00177757	0.00183675
Bcl9	77578	chr3:97007585-97031287	0.000842796	0.00095554	0.00278174	0.00174856
Bdh2	69772	chr3:134944185-134967389	0.00122821	0.000804999	0.00315244	0.00204184
Bglap3	12095	chr3:88172538-88173753	0	0.000879176	0.00071736	0.000293255
Bhlhe22	59058	chr3:17954325-17957514	0.000308737	0.000502621	0.000269851	0.000997648
Bmpr1b	12167	chr3:141500100-141594552	0.000130591	0.000129576	0.000256321	0.000224745
Bnipl	171388	chr3:95045215-95055115	0.000899796	0.00127338	0.00224286	0.00202199
C030034L19Rik	320088	chr3:9403078-9413903	0.000387432	0.000122867	0.000429606	0.000291789
C130079G13Rik	229333	chr3:59729136-59741871	0.000168631	0.000425826	0.000580459	0.000315502
C2cd4d	271944	chr3:94166366-94168489	0.000568774	0.000995603	0.0029656	0.00237459
C920021L13Rik	100042889	chr3:95675445-95693016	0.000892679	0.000667145	0.00191968	0.00140198
Camk2d	108058	chr3:126299869-126549244	0.000435374	0.000498223	0.00094332	0.000982984
Capza1	12340	chr3:104625703-104667423	0.000891201	0.000878353	0.00282388	0.00218154
Car1	12346	chr3:14766214-14778460	0.00113747	0.00150158	0.00400036	0.00384433
Car13	71934	chr3:14641727-14663002	0.0003498	0.00022835	0.000524413	0.000695463
Car14	23831	chr3:95701723-95708562	0.000716827	0.000577034	0.00258761	0.0017332
Car2	12349	chr3:14886426-14900770	0.00151098	0.00100786	0.00383287	0.004117
Car3	12350	chr3:14863538-14872373	0.00104462	0.00137042	0.00265456	0.00206401
Casp6	12368	chr3:129604333-129617030	0.000965251	0.00140845	0.00328685	0.00293499
Casq2	12373	chr3:101890378-101950435	0.000202088	0.000145616	0.000401082	0.000250927
Ccbl2	229905	chr3:142364012-142407875	0.000883361	0.00107692	0.00292874	0.00235018
Ccdc109b	66815	chr3:129617878-129673124	0.000282307	0.000237905	0.0007109	0.00059408
Ccdc144b	241943	chr3:35906169-35952469	0.000181078	0.000277887	0.00078162	0.000828787
Ccdc169	320604	chr3:54941261-54976858	0.000455668	0.000382977	0.00159232	0.00124484
Ccdc39	51938	chr3:33711283-33743232	0.000133418	0.000123661	0.000261642	0.000148762
Ccna1	12427	chr3:54849391-54858977	0.000112179	0.000149981	0.000392252	0.000156198
Ccna2	12428	chr3:36463787-36470918	0.000260191	0.000180367	0.000677507	0.000371241
Ccnl1	56706	chr3:65750073-65762147	0.000447021	0.000369371	0.00168003	0.00118037
Cct3	12462	chr3:88101057-88125688	0.000866336	0.000814687	0.00303897	0.00232058
Cd101	630146	chr3:100797452-100833418	0.000158719	0.000105021	0.000245215	0.000182328
Cd160	54215	chr3:96602686-96618444	0.000705011	0.000409823	0.00116566	0.000908871
Cd1d1	12479	chr3:86799758-86803262	0.000628627	0.000359373	0.00107482	0.000430719
Cd1d2	12480	chr3:86790508-86793454	0.000605266	0.000790592	0.00274896	0.00212534
Cd2	12481	chr3:101079831-101091862	0.000148091	8.0862e-05	0.000166251	0.000120782
Cd53	12508	chr3:106561779-106593067	9.2418e-05	0.000115412	0.00013322	0.000119083
Cd5l	11801	chr3:87161803-87174996	0.000187824	0.000103427	0.000242354	0.000309161
Cdc14a	229776	chr3:115975471-116126950	0.000638005	0.000588986	0.00170015	0.00164027
Cdc42se1	57912	chr3:95032346-95040346	0.00179344	0.00218936	0.00558522	0.00361093
Celf3	78784	chr3:94282217-94296120	0.000155913	8.52678e-05	0.000359429	0.000336522
Celsr2	53883	chr3:108193766-108218412	0.000242274	0.000349198	0.00071656	0.000487645
Cenpe	229841	chr3:134875527-134936504	0.000409415	0.000336652	0.000844834	0.000750839
Cept1	99712	chr3:106305178-106350720	0.000845543	0.000834293	0.00268961	0.00242593
Cers2	76893	chr3:95119174-95127490	9.47795e-05	0.000290799	0.000648742	0.000359433
Cetn4	207175	chr3:37207549-37211368	0.000807958	0.000886568	0.00038666	0.000457415
Cfi	12630	chr3:129539657-129578246	0.000873593	0.000919207	0.00288839	0.00224327
Cgn	70737	chr3:94563991-94590437	0.0011758	0.00132822	0.00345996	0.00244823
Chd1l	68058	chr3:97364671-97414113	0.00140673	0.00174798	0.00422371	0.00310135
Chia1	81600	chr3:105916300-105935034	7.73305e-05	3.8386e-05	3.53198e-05	0.000156668
Chil3	12655	chr3:105950472-105970482	8.85547e-05	0	6.47218e-05	9.58796e-05
Chil4	104183	chr3:106004409-106022397	9.34405e-05	0.000103644	6.81391e-05	3.70425e-05
Chil5	229687	chr3:105819837-105835813	9.48707e-05	2.10473e-05	0.000242361	0.000118773
Chil6	229688	chr3:106190302-106209100	8.60371e-05	0.000111486	0.000118449	0.000146769
Chmp4c	66371	chr3:10366973-10391005	0.000625888	0.00060647	0.00179064	0.00192197
Chrnb2	11444	chr3:89557370-89568554	7.55925e-05	0.000260102	0.000275713	0.00028862
Chtop	66511	chr3:90302461-90313420	0.000938276	0.000959782	0.00279795	0.00231193
Ciart	229599	chr3:95682428-95686151	0.000474383	0.00068918	0.000908229	0.00117627
Cisd2	67006	chr3:135069376-135086397	0.000765218	0.000665231	0.00245474	0.00209615
Cks1b	54124	chr3:89219394-89222213	0.0011936	0.000688778	0.00228476	0.00122706
Clca1	23844	chr3:144667501-144695740	0.000119951	7.11444e-05	0.000200303	0.000127031
Clca2	229933	chr3:144733229-144762005	5.47384e-05	4.98891e-05	0.000101322	0.000114693
Clca3a1	12722	chr3:144392641-144423941	0.000110977	0.000172625	0.000211867	0.000258381
Clca3a2	80797	chr3:144459523-144482458	8.43274e-05	6.33904e-05	8.57848e-05	0.000190371
Clca3b	229927	chr3:144485587-144512266	9.60967e-05	0.000147743	0.000219845	0.000169157
Clca4a	99663	chr3:144615450-144638009	0.000123113	4.38654e-05	0.000188313	5.2783e-05
Clca4b	99709	chr3:144573885-144595493	4.7474e-05	7.69734e-05	9.28711e-05	0.000141099
Clca4c-ps	622139	chr3:144542286-144558975	0.000112116	7.99133e-05	0.000124558	0
Clcc1	229725	chr3:108456831-108481758	0.000902916	0.000900952	0.00333216	0.00248682
Cldn11	18417	chr3:31048842-31063248	0.0001403	9.01185e-05	0.000226149	0.000123609
Clk2	12748	chr3:88968717-88981009	0.00103657	0.00101275	0.00328825	0.00227201
Clk2-scamp3	105943584	chr3:88968717-88986692	0.000888797	0.000885668	0.0029605	0.0020935
Clrn1	229320	chr3:58647950-58689134	0.000267944	0.000157966	0.000248286	0.000225944
Cnn3	71994	chr3:121129459-121161123	0.000482471	0.000420036	0.001321	0.00134988
Cog6	67542	chr3:52786045-52821145	0.000681579	0.000693827	0.00215831	0.00169338
Col11a1	12814	chr3:113733458-113923674	8.52847e-05	0.000101676	0.000200664	0.00015866
Col24a1	71355	chr3:144955436-145214975	0.000163189	0.000150424	0.000325028	0.000223227
Col25a1	77018	chr3:129883763-130302801	0.000231721	0.000210092	0.000478561	0.000417914
Commd2	52245	chr3:57448271-57455606	0.00073362	0.000626648	0.00243345	0.00191864
Cp	12870	chr3:19857054-19892998	0.00106409	0.00110592	0.00388778	0.00296962
Cpa3	12873	chr3:20115515-20142080	5.67654e-05	0.000128763	9.28099e-05	0.000173245
Cpb1	76703	chr3:20149378-20174655	9.2901e-05	8.29526e-05	0.000119667	7.35889e-05
Crabp2	12904	chr3:87752615-87757294	7.62893e-05	7.38007e-05	0.000107143	0.000114692
Crct1	74175	chr3:92818127-92819608	0	0	0	0
Creb3l4	78284	chr3:90041420-90046472	0.0013628	0.000928113	0.0032062	0.00191544
Crh	12918	chr3:19593401-19595396	0	0	0	0
Crnn	381457	chr3:92948709-92953393	0	5.29087e-05	0.000147837	6.10445e-05
Crtc2	74343	chr3:90058203-90068047	0.000903595	0.000959463	0.0033665	0.00253735
Cryz	12972	chr3:154259675-154286146	0.000424967	0.000402142	0.00191836	0.00144145
Csde1	229663	chr3:102824469-102862109	0.000549841	0.000761339	0.00217983	0.00185364
Csf1	12977	chr3:107543966-107563387	0.00173528	0.00176514	0.00463796	0.00356885
Ctbs	74245	chr3:146113431-146128812	0.00100459	0.00107181	0.00273214	0.00244941
Cth	107869	chr3:157557212-157588027	0.0010388	0.00102784	0.0028661	0.00218521
Ctsk	13038	chr3:95303132-95313309	0.000345507	0.000450345	0.00169013	0.00144319
Ctso	229445	chr3:81736523-81760647	0.0011023	0.0011465	0.00292104	0.00237788
Ctss	13040	chr3:95330708-95360327	0.000259564	0.000226629	0.000798094	0.000725626
Cttnbp2nl	80281	chr3:104804833-104855871	0.000637835	0.000587642	0.00200534	0.00153159
Cxxc4	319478	chr3:133899459-133925053	8.36464e-05	6.22849e-05	4.90815e-05	0.000148474
Cyb561d1	72023	chr3:107998689-108003752	0.000346149	0.000645328	0.00205971	0.000836305
Cym	229697	chr3:107014213-107024650	0.000703014	0.000648437	0.00193298	0.0014882
Cyp2u1	71519	chr3:130993409-131006145	0.00137131	0.00115603	0.00273129	0.00278489
Cyp7b1	13123	chr3:17971950-18143338	0.000863297	0.000893471	0.00309677	0.00229781
Cyr61	16007	chr3:145309935-145312949	0.00102139	0.00115926	0.00443795	0.00205339
D030025E07Rik	402774	chr3:127819933-127934523	0.000139964	0.00010728	0.000136565	0.000154179
D3Ertd254e	241944	chr3:36050002-36069263	0.000363922	0.00025167	0.000954621	0.000799683
D3Ertd751e	73852	chr3:41546540-41562861	0.000197262	0.000526089	0.00136385	0.00104347
D930015E06Rik	229473	chr3:83702209-83844083	0.00128998	0.00136958	0.00380786	0.00334772
Dap3	65111	chr3:88724725-88754204	0.00148778	0.00184446	0.00505901	0.00395879
Dapp1	26377	chr3:137593971-137644513	0.000407867	0.000379226	0.00107688	0.000809597
Dbt	13171	chr3:116215997-116252899	0.000954549	0.00111748	0.00292394	0.00254502
Dclk1	13175	chr3:55046448-55275239	0.00011498	0.000114432	0.000189009	0.000151788
Dclk2	70762	chr3:86590072-86724806	0.000427816	0.000340267	0.000823623	0.000617763
Dclre1b	140917	chr3:103604528-103613310	0.000756129	0.000833241	0.00183664	0.00182889
Dcst1	77772	chr3:89154141-89169175	0.000359769	0.000349555	0.00123539	0.000869643
Dcun1d1	114893	chr3:35791027-35831888	0.000779629	0.0008275	0.00252193	0.00210417
Ddah1	69219	chr3:145421656-145557241	0.00142984	0.0013998	0.0037323	0.00285781
Ddit4l	73284	chr3:137286636-137291296	0.000388404	0.000646875	0.00072748	0.000789436
Ddx20	53975	chr3:105481380-105490489	0.000314972	0.000555546	0.00172319	0.00109658
Dennd2c	329727	chr3:102931479-102973656	0.000244073	0.000244129	0.000417691	0.000540795
Dennd2d	72121	chr3:106285349-106305948	0.000805678	0.000785104	0.00289591	0.00255233
Dennd4b	229541	chr3:90070436-90084587	0.000728071	0.000799118	0.00282132	0.00206145
Depdc1a	76131	chr3:159158397-159192919	0.000197072	0.000152601	0.000376283	0.000359073
Dhx36	72162	chr3:62272564-62310910	0.000816398	0.000737757	0.00218619	0.00202821
Dkk2	56811	chr3:131748256-131843268	0.000143664	0.000138344	0.000322997	0.000229142
Dnajb14	70604	chr3:137530639-137571895	0.000983263	0.00092597	0.00310087	0.00261767
Dnajb4	67035	chr3:151846835-151856809	0.000311841	0.000562637	0.00128754	0.000993049
Dnajc19	67713	chr3:33976207-33980276	0.00115421	0.000848451	0.00297171	0.00191967
Dnajc5b	66326	chr3:19408595-19510862	0.000179317	0.000183584	0.000361909	0.000286442
Dnase2b	56629	chr3:146244337-146278562	0.000861893	0.000810597	0.00213916	0.00205378
Dnttip2	99480	chr3:121977332-121988189	0.000349289	0.000478344	0.00161941	0.00126302
Dph5	69740	chr3:115591101-115632241	0.00072481	0.000761932	0.00242997	0.00164922
Dpyd	99586	chr3:118265096-119135836	0.000540186	0.000641568	0.00209653	0.00194744
Dram2	67171	chr3:106350716-106378259	0.00073595	0.00084551	0.0028914	0.00236107
E130311K13Rik	329659	chr3:63718618-63733307	0.000739722	0.000450749	0.00197931	0.0019624
E2f5	13559	chr3:14578671-14606309	0.000507162	0.000519747	0.00165276	0.00122155
Ecm1	13601	chr3:95538071-95543492	0.00125834	0.00190871	0.00343788	0.00302395
Ect2	13605	chr3:26996144-27052776	0.000677772	0.000992019	0.00187231	0.0020173
Efna1	13636	chr3:89075652-89083567	0.000252435	0.000313105	0.000773261	0.000978037
Efna3	13638	chr3:89118873-89126801	0.000153878	0.000190785	0.000557238	0.000370625
Efna4	13639	chr3:89137315-89141950	0.00151907	0.000488583	0.00236647	0.00215561
Egf	13645	chr3:129380495-129428004	0.000976469	0.00102303	0.0025509	0.00221565
Egfem1	75740	chr3:28981499-29589978	0.000116233	0.000112521	0.000109292	0.000128882
Eif2a	229317	chr3:58329743-58361423	0.000657891	0.000944231	0.00238045	0.00187842
Eif4e	13684	chr3:138189155-138222660	0.000423468	0.000655806	0.00178923	0.00169139
Eif5a2	208691	chr3:28680233-28697768	0.000179661	0.00024504	0.000451017	0.000226579
Elf2	69257	chr3:51056642-51144566	0.000882797	0.00091279	0.0025987	0.00229635
Elovl6	170439	chr3:129235304-129341411	0.00143891	0.0015716	0.0039213	0.00303514
Emcn	59308	chr3:137004042-137094033	0.000100778	5.42216e-05	0.000137403	0.000151857
Enpep	13809	chr3:128972095-129035667	0.00151348	0.00158651	0.00400934	0.00346432
Ensa	56205	chr3:95428902-95434415	0.000739382	0.000871688	0.00292355	0.00195363
Eps8l3	99662	chr3:107680148-107695818	0.000676828	0.000484945	0.00137711	0.00119786
Erich3	209601	chr3:154374097-154411976	7.62332e-05	6.97013e-05	0.000262176	0.000264636
Erich6	545527	chr3:58420222-58441129	0.000212991	0.00015151	0.000447902	0.000349425
Etfdh	66841	chr3:79407710-79432689	0.000888546	0.000912103	0.00331252	0.00231716
Etnppl	71760	chr3:130320493-130338668	0.00101518	0.000805484	0.00280764	0.00229319
Etv3	27049	chr3:87329500-87344080	0.00093336	0.00117183	0.00350498	0.00302897
Exosc8	69639	chr3:54532601-54539286	0.000517191	0.000633298	0.00234877	0.0015739
Exosc9	50911	chr3:36451528-36464649	0.000170736	0.000176693	0.00107833	0.000803611
Extl2	58193	chr3:115710367-115731934	0.000513258	0.000652448	0.00167509	0.00157836
F3	14066	chr3:121426455-121437970	0.00152271	0.00157909	0.00407986	0.00343679
F630111L10Rik	320463	chr3:58950218-58957550	0.000602463	0.000666889	0.00178125	0.00169748
Fabp12	75497	chr3:10244209-10301183	0.000922096	0.00103756	0.00254949	0.00280581
Fabp2	14079	chr3:122597990-122602424	0.000948623	0.000787154	0.00369458	0.00185819
Fabp4	11770	chr3:10204343-10208576	0.000956352	0.000856515	0.00270576	0.00210645
Fabp5	16592	chr3:10012585-10016610	0.00141237	0.000766342	0.00339657	0.00183451
Fabp9	21884	chr3:10193624-10197283	0.000484633	0.000761582	0.00146741	0.00143945
Fam102b	329739	chr3:108773915-108830525	0.000253315	0.000163534	0.000440249	0.000289494
Fam160a1	229488	chr3:85463985-85550131	0.000708285	0.000714596	0.00215284	0.00165892
Fam189b	68521	chr3:88987147-88993211	0.00042378	0.000161725	0.00155938	0.000811218
Fam198b	68659	chr3:79689852-79750200	0.00027728	0.000188544	0.000289102	0.000245012
Fam19a3	329731	chr3:104570323-104580465	0.000201732	0.000170202	0.000269651	0.00020361
Fam212b	109050	chr3:105508376-105523760	0.000408522	0.000165815	0.000415053	0.000520855
Fam46c	74645	chr3:100275459-100293115	0.00105855	0.00135061	0.00222613	0.00221676
Fam63a	75007	chr3:95086857-95100086	0.00128129	0.000870883	0.00277989	0.00235775
Fam73a	215708	chr3:151936424-152003371	0.00055557	0.00053865	0.00183971	0.00143796
Fat4	329628	chr3:38785862-38910905	9.69397e-05	0.000120863	0.000148673	0.000173267
Fbxw7	50754	chr3:84619499-84783120	0.000666022	0.000675939	0.00203117	0.00175493
Fcgr1	14129	chr3:96086832-96097892	0.000247068	0.000255401	0.000333444	0.000150528
Fcrl1	229499	chr3:87180309-87196055	8.55277e-05	0.000130219	0.000254252	0.000108478
Fcrl5	329693	chr3:87239704-87271446	0.000149956	8.67852e-05	0.000143411	0.000165257
Fcrls	80891	chr3:87054887-87067446	0.000100535	0.000164286	8.68558e-05	0.00011753
Fdps	110196	chr3:88897510-88905889	0.0014089	0.0013953	0.00342272	0.00214483
Fga	14161	chr3:82830075-82837539	0.000201364	4.66919e-05	0.000208932	0.000161212
Fgb	110135	chr3:82846168-82853785	0.00048506	0.000376879	0.000934339	0.000902153
Fgf2	14173	chr3:37247575-37303752	0.00028674	0.000422709	0.0013188	0.000932856
Fgg	99571	chr3:82811646-82818978	9.58199e-05	4.95724e-05	0.000238515	0.000119349
Fhdc1	229474	chr3:84246118-84284361	0.000777766	0.000570723	0.00158278	0.00113354
Flad1	319945	chr3:89206595-89215785	0.000693321	0.000990894	0.00209924	0.00234331
Flg2	229574	chr3:93001195-93025298	7.45726e-05	0.000143397	6.88279e-05	8.98456e-05
Fmo5	14263	chr3:97432727-97459210	0.000490955	0.00104213	0.00196594	0.00202971
Fnbp1l	214459	chr3:122241637-122322632	0.000755395	0.000961555	0.0026023	0.00248164
Fndc3b	72007	chr3:27315084-27609361	0.00137592	0.00136414	0.00399062	0.00323145
Fndc7	320181	chr3:108656596-108692926	0.000349178	0.00019257	0.000608232	0.000426628
Fnip2	329679	chr3:79259893-79371601	0.000995835	0.00116194	0.00340673	0.0029397
Foxo1	56458	chr3:52072259-52154031	0.000583641	0.000645423	0.00169771	0.00175523
Fpgt	75540	chr3:154747883-154756342	0.000549499	0.000603716	0.00141024	0.00122332
Frem2	242022	chr3:53317860-53461277	0.00010971	0.000123213	0.000212958	0.000166749
Frrs1	20321	chr3:116564598-116606668	0.00126932	0.00101253	0.00316209	0.00288251
Fstl5	213262	chr3:75878483-76513927	8.32883e-05	9.75824e-05	0.000132217	0.000128664
Fubp1	51886	chr3:151873422-151899794	0.000863057	0.000753785	0.00288929	0.00232493
Fxr1	14359	chr3:33919001-33968266	0.000507946	0.000401143	0.00204328	0.00157741
Gabpb2	213054	chr3:94985690-95021864	0.00143464	0.00180274	0.00535698	0.00418201
Gar1	68147	chr3:129527830-129534314	0.000592034	0.0014941	0.00142308	0.00213942
Gatad2b	229542	chr3:90145576-90162042	0.000855997	0.000969457	0.00283186	0.00251005
Gatb	229487	chr3:85378051-85458392	0.000583985	0.000629154	0.00181407	0.00165943
Gba	14466	chr3:89006847-89012888	0.000692969	0.000586268	0.00256254	0.00178529
Gbp2	14469	chr3:142283627-142300972	0.000789512	0.000828105	0.00150146	0.00196371
Gbp2b	14468	chr3:142257811-142282140	0.000237478	0.000253662	0.000713682	0.00104422
Gbp3	55932	chr3:142223460-142236176	0.00117899	0.00174497	0.00210617	0.00364879
Gbp5	229898	chr3:142159898-142185308	0.000117402	0.000151669	0.000250272	0.000145733
Gbp7	229900	chr3:142193300-142213115	0.00111462	0.00186559	0.00363034	0.0032326
Gclm	14630	chr3:121948475-121970133	0.000755956	0.000966659	0.00230317	0.00199855
Gdap2	14547	chr3:99966386-100010912	0.00108991	0.000978238	0.00331207	0.00252215
Gfm1	28030	chr3:67234037-67278990	0.000758032	0.000764952	0.0026908	0.00215524
Ghsr	208188	chr3:27270273-27276932	0.000151964	0.000149985	0.000195131	0.000170349
Gimd1	433653	chr3:132293155-132307613	0.000805502	0.000679362	0.00260063	0.00184042
Gipc2	54120	chr3:151756805-151828864	0.000684526	0.000508573	0.00155285	0.00106492
Gja5	14613	chr3:96836325-96857557	0.000205658	0.000126063	0.000194408	0.000340441
Gja8	14616	chr3:96717489-96729974	4.63027e-05	0	0.000266874	0.000186342
Glmp	56700	chr3:88128945-88132553	0.00127237	0.000341219	0.00265764	0.00108351
Glrb	14658	chr3:80647521-80717536	0.000124861	6.19507e-05	0.000137753	0.000108902
Glt28d2	320302	chr3:85673768-85691440	0.00089974	0.00111735	0.00259232	0.00212844
Gm10636	100038607	chr3:146030117-146041908	9.88472e-05	6.08443e-05	0.000251654	0.000159107
Gm10696	100043188	chr3:93978334-93982115	0.000140499	0.000128469	0	0.000107997
Gm10731	100039043	chr3:40657398-40659207	0.000281136	0.000264831	0.000605052	0.00114735
Gm10745	100038545	chr3:11823229-11844359	3.52491e-05	4.51357e-05	0.000121025	3.6808e-05
Gm11548	329623	chr3:36398726-36405731	8.68225e-05	0.000192534	7.96527e-05	0.000216596
Gm11549	100503068	chr3:36413979-36420367	0	5.61404e-05	0.000207507	0.000103418
Gm12440	102634753	chr3:98853745-98857665	0.000207893	0.000203555	0.000298607	0.000419448
Gm12522	100038453	chr3:108182195-108186659	0.000695948	0.000614557	0.00173889	0.0013153
Gm128	229588	chr3:95040842-95045031	0.00141416	0.00146498	0.00378006	0.00340216
Gm1527	385263	chr3:28791539-28825646	2.73635e-05	9.15441e-05	0.000180592	8.331e-05
Gm15417	545539	chr3:89195786-89202701	0.000123541	5.71053e-05	0.000170843	0.000121444
Gm15441	100038464	chr3:96359691-96370724	0.000668416	0.000916575	0.00204564	0.00171418
Gm15471	100503157	chr3:103607052-103612363	0.00110552	0.000805321	0.00240626	0.0024813
Gm16325	100286843	chr3:146304896-146314679	0.000332168	0.000198819	0.000562301	0.000107469
Gm1647	381452	chr3:68935155-68961099	0.000556217	0.000576929	0.00141131	0.001239
Gm1653	381482	chr3:148937701-148942944	0.000520038	0.000543552	0.000838798	0.000646831
Gm16740	100504029	chr3:95021379-95030580	0.00119264	0.00130167	0.00359957	0.00285669
Gm17359	100233207	chr3:79149298-79268050	0.000558715	0.00072285	0.00194839	0.00182654
Gm19710	100503469	chr3:89802682-89805247	0.000238303	0.000607764	0.00215889	0.00210021
Gm2011	100039027	chr3:40650921-40679531	0.000454558	0.000497038	0.00140216	0.00103697
Gm20356	100504692	chr3:73813141-73821199	0	0	4.04744e-05	0.000121716
Gm20750	622124	chr3:52710678-52731588	7.75237e-05	0.00016727	0.000366459	0.000304225
Gm20752	624759	chr3:158739328-158971044	7.2632e-05	8.88092e-05	8.11425e-05	9.34269e-05
Gm20754	626082	chr3:72870273-73398752	0.000113224	9.52083e-05	0.000140729	0.000142953
Gm20755	626410	chr3:37797735-37891650	0.000736189	0.000517589	0.000940066	0.000605604
Gm21949	100505386	chr3:67696142-68430404	0.000151196	0.000161199	0.000294734	0.000293567
Gm2447	329639	chr3:52543646-52580576	0.000726061	0.000696349	0.00133755	0.00105286
Gm29811	101243624	chr3:132505166-132541560	0.00031701	0.000413714	0.000854908	0.000888952
Gm3143	100041108	chr3:34598562-34615584	0.000169073	0.000190023	0.000336407	0.000167852
Gm38509	102638436	chr3:34670997-34681268	0.000201106	0.000177003	0.000363071	0.000373451
Gm4349	100043305	chr3:95231271-95235007	0.000454391	0.000600994	0.00109451	0.00049041
Gm4858	229571	chr3:92872745-92879427	0.000156576	0	3.36168e-05	0.000100986
Gm4861	229862	chr3:137213009-137215586	0.000108231	0.000106542	0	0.000104042
Gm5105	329763	chr3:137711725-137730352	0.000117878	8.93517e-05	0.000428563	0.00029571
Gm5148	381438	chr3:37613112-37623282	0.000740439	0.00116525	0.000920215	0.000820227
Gm5150	381484	chr3:15848070-15906332	3.82148e-05	8.15802e-05	0.000320463	0.000439016
Gm5538	433597	chr3:59533708-59556319	0.000191987	0.000199182	0.00011442	0.000126888
Gm5544	433632	chr3:97734096-97770941	0.00129836	0.00124608	0.00309307	0.00285189
Gm5547	433637	chr3:105618485-105620277	0	0.000169248	0.000498795	0.000362024
Gm5712	435755	chr3:129136591-129137630	0.00107165	0.00127497	0.00171625	0.00317049
Gm6194	620966	chr3:8461387-8463098	0.000621247	0.000177132	0	0.000186185
Gm6260	621809	chr3:143333856-143375107	5.07267e-05	9.47598e-05	0.000104128	8.14349e-05
Gm6300	622229	chr3:14363117-14374239	3.71533e-05	4.10298e-05	0.000112877	0.000103965
Gm6602	625585	chr3:111684821-111884919	0.000135573	8.7211e-05	0.000501439	0.000363253
Gm6634	625901	chr3:70576301-70611213	7.95034e-05	7.25933e-05	8.92334e-05	9.28454e-05
Gm6639	625963	chr3:35496074-35565085	4.8725e-05	9.45392e-05	0.000102088	0.000129985
Gm8234	666680	chr3:58455964-58457963	0.000498469	0.000353682	0.00160901	0.000901776
Gm8298	666803	chr3:59664973-59681235	0.000510157	0.000337203	0.00136698	0.000883192
Gm9054	668224	chr3:95789433-95790890	0	0.000170271	0.000165358	0.000179695
Gm9125	668359	chr3:93740555-93747465	0.000156764	8.60363e-05	0.000147196	0.000304569
Gm9125	668359	chr3:93851903-93858807	7.10934e-05	0.00038613	0.000817783	0.000867987
Gm9696	676914	chr3:59756231-59777516	0.000188116	0.00023706	0.000444125	0.000305386
Gm9733	751864	chr3:15296551-15332302	0.000193127	0.000261922	0.000585036	0.000576977
Gm9833	100041480	chr3:10088277-10092562	0.000587165	0.000374625	0.00302686	0.00247111
Gmps	229363	chr3:63780065-63823000	0.000555646	0.000611163	0.0025878	0.00186996
Gnai3	14679	chr3:107910193-107949070	0.00138047	0.00136483	0.00376389	0.00307327
Gnat2	14686	chr3:107895984-107904348	0.000438922	0.000353812	0.00166623	0.00107707
Gnb4	14696	chr3:32482450-32515457	0.000232487	0.000154794	0.00031904	0.000203523
Gng5	14707	chr3:146162800-146168507	0.000770873	0.000399779	0.00142384	0.00134684
Golim4	73124	chr3:75680105-75760871	0.000679124	0.00074309	0.0023881	0.00198927
Golph3l	229593	chr3:95392856-95423169	0.00110318	0.00119269	0.00353849	0.00290036
Gon4l	76022	chr3:88639153-88714021	0.000766995	0.000913273	0.00304038	0.00192456
Gpatch4	66614	chr3:87847028-87859916	0.000301441	0.000219223	0.000859221	0.000845903
Gpr149	229357	chr3:62333885-62409062	7.59029e-05	9.69136e-05	0.000139873	0.000124824
Gpr160	71862	chr3:30754872-30796116	0.000379072	0.000238231	0.000629202	0.000462432
Gpr171	229323	chr3:58900370-58905743	0.000619679	0.000861326	0.00175682	0.00173949
Gpr61	229714	chr3:107951239-107957850	0.000287325	0.000166479	0.00150118	0.000996861
Gpr87	84111	chr3:58982836-58999026	0.000365484	0.000270787	0.000707446	0.000901744
Gpr88	64378	chr3:115952572-115956402	0.00310026	0.00105365	0.00271751	0.00162666
Gpr89	67549	chr3:96674989-96709221	0.000844372	0.00094931	0.00306934	0.00230394
Gpsm2	76123	chr3:108481556-108525217	0.00135237	0.00162955	0.00423064	0.00351896
Gria2	14800	chr3:80495414-80606713	0.000107378	8.80711e-05	0.000153747	0.000159342
Gstcd	67553	chr3:132645515-132754704	0.000408689	0.000376467	0.00114481	0.00123205
Gstm1	14862	chr3:107815168-107820891	0.000422342	0.000125521	0.000776774	0.00068127
Gstm2	14863	chr3:107784620-107789354	0.000901917	0.00129489	0.0036464	0.00337241
Gstm3	14864	chr3:107766614-107772092	0.000846695	0.000756067	0.00324	0.00262078
Gstm4	14865	chr3:107843326-107847774	0.000513552	0.000735065	0.00179255	0.00125452
Gstm5	14866	chr3:107698772-107701603	0.00083581	0.000597907	0.00151528	0.00160646
Gstm6	14867	chr3:107741766-107746667	0.00120744	0.000798324	0.00381311	0.00258201
Gstm7	68312	chr3:107729252-107734663	0.00158948	0.00172428	0.00526608	0.00390926
Gtf2b	229906	chr3:142428211-142446569	0.00101038	0.00129677	0.00397936	0.00274796
Gucy1a3	60596	chr3:81896349-81949799	0.000126074	0.000159406	0.000345062	0.000168787
Gucy1b3	54195	chr3:81835926-81878633	0.00021291	0.000120298	0.000404926	0.000369792
Gyg	27357	chr3:20021970-20055015	0.000483454	0.00043535	0.0013611	0.00113374
H2afz	51788	chr3:137527451-137529886	0.000939359	0.000179003	0.00202968	0.00166587
Hadh	15107	chr3:130936338-130975019	0.000820781	0.000819768	0.00329461	0.00258856
Hao2	56185	chr3:98678442-98697153	0.000979034	0.00167842	0.00291074	0.00330186
Hapln2	73940	chr3:87825672-87831433	0.000189286	0.000244895	0.000434459	0.000377462
Hax1	23897	chr3:89799368-89802638	0.00048384	0.000370439	0.00323027	0.0016705
Hcn3	15168	chr3:88950697-88964079	0.000166475	0.000303499	0.000327176	0.000208018
Hdgf	15191	chr3:87710243-87720054	0.000699727	0.000896861	0.00170472	0.00159012
Henmt1	66715	chr3:108743475-108763694	9.02142e-05	5.87712e-05	0.000170605	0.00018713
Hey1	15213	chr3:8663359-8667038	0.000327103	0.00048839	0.000772107	0.000601462
Hfe2	69585	chr3:96329108-96333139	0.000103794	0.000470566	0.000140161	0.000251029
Hipk1	15257	chr3:103543738-103595198	0.000673387	0.000888615	0.00264498	0.00207849
Hist2h2be	319190	chr3:96024995-96027661	6.41519e-05	0.000115861	0.000912587	0
Hltf	20585	chr3:19957811-20018377	0.000673658	0.000664155	0.00214002	0.00187804
Hmgcs2	15360	chr3:98084354-98114661	0.000598354	0.000648351	0.00201747	0.00173958
Hnf4g	30942	chr3:3508030-3659800	0.000150344	0.000142024	0.000318064	0.000317291
Hormad1	67981	chr3:95363599-95391782	0.00025449	0.000437521	0.00113619	0.000859426
Hps3	12807	chr3:19895945-19935310	0.000711495	0.000746409	0.00245867	0.00178802
Hrnr	68723	chr3:93123671-93137494	7.72753e-05	0.00011667	0.000118914	0.000208957
Hs2st1	23908	chr3:144094071-144233180	0.000698848	0.000731289	0.00197025	0.00175436
Hsd3b1	15492	chr3:98656117-98663717	0.000613169	0.000924998	0.00133969	0.00408461
Hsd3b2	15493	chr3:98515030-98528466	0.00113591	0.001597	0.00475226	0.00396752
Hsd3b3	15494	chr3:98545399-98566333	0.000226136	0.000530875	0.0012102	0.00110466
Hsd3b5	15496	chr3:98422559-98449457	0.000520142	0.000942813	0.00174951	0.00301243
Hsd3b6	15497	chr3:98609427-98618366	0.00144587	0.00154573	0.00437376	0.00349381
Hspa4l	18415	chr3:40549535-40594287	0.000802261	0.00089252	0.00246878	0.00191909
I830077J02Rik	433638	chr3:105728809-105735582	0.000453968	0.000153076	0.00101944	0.000625945
Ifi44	99899	chr3:151393887-151412923	0.000164686	0.000302445	0.000219093	0.000234739
Ifi44l	15061	chr3:151421701-151425855	7.52162e-05	0.000157363	0.000311381	0.000480006
Ift80	68259	chr3:68696421-68808492	0.000585848	0.000492529	0.00155479	0.00135781
Igsf10	242050	chr3:59120657-59148178	0.000328974	0.000213432	0.000411758	0.000344473
Igsf3	78908	chr3:101181048-101266983	0.000177828	0.000128182	0.000233473	0.000150782
Il12a	16159	chr3:68495346-68502472	0.00040008	9.4543e-05	0.000232846	0.000231459
Il2	16183	chr3:37019642-37024876	0.000470869	0.000244506	0.000198164	9.93345e-05
Il21	60505	chr3:37121681-37131558	0	0.000176574	4.2015e-05	0.000329222
Il6ra	16194	chr3:89673246-89717118	0.0015281	0.00142698	0.00384685	0.00303844
Il7	16196	chr3:7572028-7613760	0.00050993	0.000606602	0.000987426	0.00120735
Ilf2	67781	chr3:90280123-90292301	0.00086729	0.00123558	0.0035643	0.0025287
Impa1	55980	chr3:10311956-10331439	0.000841866	0.00150879	0.00349837	0.00275292
Insrr	23920	chr3:87600873-87620023	0.000768905	0.000880144	0.00115847	0.00144483
Ints12	71793	chr3:132754917-132773949	0.000362571	0.000350518	0.00135031	0.00102615
Ints3	229543	chr3:90195302-90237558	0.00114395	0.00110194	0.00356256	0.0026591
Intu	380614	chr3:40439689-40508696	0.000566502	0.000696634	0.0010704	0.000965733
Iqcj	208426	chr3:67696142-67860515	9.01237e-05	7.36475e-05	9.06467e-05	0.000129432
Iqgap3	404710	chr3:87885973-87924970	0.000776718	0.000861153	0.00175151	0.00138071
Isg20l2	229504	chr3:87734236-87744608	0.000735173	0.000482175	0.00205652	0.00174063
Itga10	213119	chr3:96449507-96468442	0.000941528	0.00103308	0.00265902	0.00209729
Ivl	16447	chr3:92374822-92377657	0.000343495	0.00011937	0.000447444	0.0007521
Jade1	269424	chr3:41359656-41420786	0.000807565	0.00103379	0.00265935	0.00249492
Jtb	23922	chr3:90035519-90039762	0.00118542	0.000742537	0.00265653	0.00247336
Kcna10	242151	chr3:106986061-106998639	4.64425e-05	3.24591e-05	0.000167356	6.4255e-05
Kcna2	16490	chr3:106904485-106917923	4.34018e-05	6.04802e-05	0.000157983	0.000106545
Kcna3	16491	chr3:106839080-106841047	0	0.00014861	0.000146843	0
Kcnab1	16497	chr3:64992025-65182147	0.000386439	0.000345572	0.000831953	0.000740613
Kcnc4	99738	chr3:107241221-107261816	0.000103701	0.000148893	0.00017531	0.000148366
Kcnd3	56543	chr3:105255248-105476920	9.90711e-05	9.95466e-05	0.000101785	0.000110653
Kcnd3os	78635	chr3:105251108-105255873	0.000119427	7.55002e-05	0.000169456	0
Kcnmb2	72413	chr3:31801625-32099102	8.32315e-05	0.000109152	0.000102583	0.000119445
Kcnmb3	100502876	chr3:32371243-32390891	0.000578664	0.000430795	0.00149487	0.00123715
Kcnn3	140493	chr3:89324086-89476416	0.000231458	0.000217701	0.000481746	0.000373254
Kirrel	170643	chr3:86882514-86978669	0.000227572	0.000166538	0.00035974	0.000341505
Kpna4	16649	chr3:68876143-68931014	0.000559466	0.000679967	0.00217246	0.00198783
Kprp	433619	chr3:92626996-92631169	0.000134953	0.000180826	6.02809e-05	0
Krtcap2	66059	chr3:89050360-89053651	0.00128682	0.00175202	0.00422549	0.00252265
Lamtor2	83409	chr3:88353741-88356849	9.75991e-05	0.000412749	0.00144386	0.00111534
Lamtor3	56692	chr3:137581519-137591726	0.000577524	0.000706749	0.00251744	0.00162627
Lamtor5	68576	chr3:107081776-107086999	0.000522722	0.000486466	0.00150315	0.000950716
Larp1b	214048	chr3:40754553-40781715	0.000721801	0.000712234	0.00224876	0.00197142
Larp7	28036	chr3:127239632-127256267	0.000267373	0.000292383	0.000888367	0.000841465
Lce1a1	67127	chr3:92450454-92452229	0	0	0	0
Lce1a2	73722	chr3:92472535-92474237	0	0	0	0.000340628
Lce1b	68720	chr3:92459572-92460848	0.000202491	0	0.000167983	0
Lce1c	73719	chr3:92483169-92484840	0.000145212	0	0.000196489	0
Lce1d	69611	chr3:92489421-92491132	0.000148987	0.000135897	0	0.000143585
Lce1e	68694	chr3:92511322-92512996	0	0.000137014	0.000258181	0
Lce1f	67828	chr3:92522618-92524272	0.000144603	0.000353033	0.000259707	0.000155075
Lce1g	66195	chr3:92554073-92556260	8.22436e-05	0.00015614	0	0.000581058
Lce1h	67718	chr3:92567137-92568987	0	0	0.000320061	0.000140746
Lce1i	76585	chr3:92581132-92582821	0	0	0.000264166	0.000152823
Lce1j	545547	chr3:92592766-92594436	0	0.000140845	0	0.000156152
Lce1k	631101	chr3:92610213-92611813	0	0	0.000164541	0
Lce1l	73730	chr3:92653871-92655208	0.000394516	0	0.000179808	0.000185254
Lce1m	66203	chr3:92821729-92822982	0	0	0	0.000548622
Lce3b	66344	chr3:92736901-92738018	0	0	0.000213584	0
Lce3c	94060	chr3:92748408-92749652	0.000190367	0	0	0.000205888
Lce3d	630994	chr3:92761312-92762496	0.000224795	0	0	0.000209688
Lce3e	69514	chr3:92770983-92772203	0	0.000386623	0	0
Lce3f	69520	chr3:92796148-92797348	0	0	0	0
Lce6a	78382	chr3:92424007-92425582	0.000333084	0.000358487	0.000248344	0.000160333
Lef1	16842	chr3:130815709-130927275	0.000129482	0.000133293	0.00014207	0.000179497
Lekr1	624866	chr3:65470150-65490103	0.000359051	0.00044243	0.00110195	0.00104186
Lelp1	69332	chr3:91938916-91946676	7.5195e-05	0.000123487	0.000169546	8.83267e-05
Lhfp	108927	chr3:52845469-53065601	9.64806e-05	0.000126876	0.000124852	0.000118847
Lhx8	16875	chr3:153969258-153993524	4.01722e-05	7.71719e-05	3.81813e-05	5.92312e-05
Lingo4	320747	chr3:94203141-94208423	0.00030219	0.000574727	0.00138606	0.000956328
Lix1l	280411	chr3:96405056-96429275	0.000633193	0.000558833	0.00192558	0.00157088
Lmna	16905	chr3:88285070-88307274	0.00134603	0.00112478	0.00375638	0.00233405
Lmo4	16911	chr3:143851494-143865360	0.00113546	0.00103904	0.00247987	0.0021419
LOC100038947	100038947	chr3:15695147-15748487	0.000317456	0.00025394	0.000162022	8.81881e-05
LOC100862268	100862268	chr3:126864223-126871208	0.000470705	0.000213665	0.00108604	0.000544558
Lor	16939	chr3:91884193-91887064	0.000187219	0.000113649	0.00017306	0.000251225
Lpar3	65086	chr3:145883925-145949178	0.000426165	0.00048813	0.00122264	0.00110977
Lrat	79235	chr3:82696504-82707896	5.92145e-05	0.000240572	0.000416366	0.000762469
Lrba	80877	chr3:86028612-86586616	0.00073721	0.000732576	0.00241176	0.00200109
Lrif1	321000	chr3:106524600-106539494	0.000339511	0.000249219	0.00122795	0.00068988
Lrig2	269473	chr3:104257906-104315841	0.000932159	0.000879997	0.00298767	0.00257035
Lrit3	242235	chr3:129491209-129506948	0.000143647	0.000207879	0.000227264	0.000316957
Lrrc31	320352	chr3:30577476-30598765	0.000195654	0.000158777	0.000421208	0.000127829
Lrrc34	71827	chr3:30523189-30546740	0.000103858	0.000149617	0.000414128	0.000354767
Lrrc39	109245	chr3:116265891-116286052	0.000479809	0.000601202	0.00134457	0.00113068
Lrrc40	67144	chr3:157699646-157730054	0.000379098	0.000459929	0.00207774	0.00166355
Lrrc7	242274	chr3:157745859-158225185	9.54096e-05	8.489e-05	0.000110806	9.64597e-05
Lrrc71	74485	chr3:87540845-87552545	0.000144868	0.000350132	0.000902351	0.000536306
Lrrcc1	71710	chr3:14533788-14568303	0.000229541	0.000289806	0.000680792	0.000609992
Lrriq3	74435	chr3:154756398-154857242	9.75872e-05	0.000136065	0.000342875	0.00038936
Lrriq4	68307	chr3:30543429-30571353	0.000158833	8.16142e-05	0.000137456	0.000176905
Lxn	17035	chr3:67261921-67267829	0.000635809	0.000700053	0.00310674	0.00233711
Lysmd1	217779	chr3:94938010-94943447	0.000861623	0.000939177	0.00409185	0.00258726
Mab21l1	17116	chr3:55586432-55589209	0.000282885	0.00011854	0.00055056	0.000134571
Mab21l2	23937	chr3:86349503-86352205	0	0.00028598	0.00096954	0.00080307
Mab21l3	242125	chr3:101616999-101640146	0.000553442	0.000647179	0.00192631	0.00143529
Magi3	99470	chr3:103817188-104024329	0.000731643	0.000953064	0.00275991	0.00238249
Maml3	433586	chr3:51491535-51908928	0.000706991	0.000519698	0.00200109	0.00130651
Man1a2	17156	chr3:100366127-100489396	0.00061483	0.000699865	0.00235158	0.00195231
[truncated: 457 more rows]

## Sheet: promoter CH chrX
geneID	geneSYM	coordinates	B6 Male	B6 Female	C3 Male	C3 Female
[truncated: 853 more rows]

[truncated: 1 more sheets: promoter CH chr3]
