# Supplementary material for: Dosage compensation and DNA methylation landscape of the X chromosome in mouse liver
Source: Sci Rep. 2018 Jul 4;8:10138. doi: 10.1038/s41598-018-28356-3 (PMC6031675; doi:10.1038/s41598-018-28356-3)
Supplement: Supplementary file 12 — Table S11 [file 41598_2018_28356_MOESM12_ESM.xlsx]

## Sheet: Table S11
Supplementary Table S11: Classification of X-inactivation status.
Gene	GeneID	Escape Analysis Set	Analysis Set Reference	C3 Liver Escape Classification	B6 Liver Escape Classification
5530601H04Rik	71445	Escape 4 of 4	42	Yes	Yes
Ddx3x	13205	Escape 4 of 4	42	Yes	Yes
Eif2s3x	26905	Escape 4 of 4	42	Yes	Yes
Kdm5c	20591	Escape 4 of 4	42	Yes	Yes
Kdm6a	22289	Escape 4 of 4	42	Yes	Yes
Xist	213742	Escape 4 of 4	42	Yes	Yes
Ftx	78878	Escape 3 of 4	42	Yes	Yes
Firre	103012	Escape 3 of 4	42	Yes	Yes
Pbdc1	67683	Escape 3 of 4	42	Yes	Yes
Cybb	13058	Escape 2 of 4	42	No	No
Utp14a	72554	Escape 2 of 4	42	Yes	No
Slc16a2	20502	Escape 2 of 4	42	No	No
Car5b	56078	Escape 2 of 4	42	No	No
Flna	192176	Escape 2 of 4	42	No	No
Lamp2	16784	Escape 2 of 4	42	No	No
Rlim	19820	Escape 2 of 4	42	No	No
Sh3bgrl	56726	Escape 2 of 4	42	No	No
Tmem29	382245	Escape 2 of 4	42	No	No
Gdi1	14567	Brain-specific escape	42	No	No
Gpm6b	14758	Brain-specific escape	42	No	No
Gprasp1	67298	Brain-specific escape	42	No	No
Plp1	18823	Brain-specific escape	42	No	No
Syp	20977	Brain-specific escape	42	No	No
Tmem47	192216	Brain-specific escape	42	No	No
1810030O07Rik	69155	Patski-specific escape	42	No	No
Abcb7	11306	Patski-specific escape	42	No	No
Amot	27494	Patski-specific escape	42	No	No
Atp7a	11977	Patski-specific escape	42	No	No
Bcor	71458	Patski-specific escape	42	No	No
Bhlhb9	70237	Patski-specific escape	42	No	No
Col4a5	12830	Patski-specific escape	42	No	No
Cstf2	108062	Patski-specific escape	42	No	No
Ctps2	55936	Patski-specific escape	42	No	No
Dlg3	53310	Patski-specific escape	42	No	No
Dynlt3	67117	Patski-specific escape	42	No	No
Ebp	13595	Patski-specific escape	42	No	No
Fam3a	66294	Patski-specific escape	42	No	No
Fam50a	108160	Patski-specific escape	42	No	No
Fmr1	14265	Patski-specific escape	42	No	No
Fundc2	67391	Patski-specific escape	42	No	No
G6pdx	14381	Patski-specific escape	42	No	No
Gla	11605	Patski-specific escape	42	No	No
Gnl3l	237107	Patski-specific escape	42	No	No
Gk	14933	Patski-specific escape	42	No	No
Hdac6	15185	Patski-specific escape	42	No	No
Hs6st2	50786	Patski-specific escape	42	No	No
Htatsf1	72459	Patski-specific escape	42	No	No
Idh3g	15929	Patski-specific escape	42	No	No
Ids	15931	Patski-specific escape	42	No	No
Ikbkg	16151	Patski-specific escape	42	No	No
Il13ra1	16164	Patski-specific escape	42	No	No
Iqsec2	245666	Patski-specific escape	42	No	No
Irak1	16179	Patski-specific escape	42	No	No
Maged1	94275	Patski-specific escape	42	No	No
Magt1	67075	Patski-specific escape	42	No	No
Mecp2	17257	Patski-specific escape	42	No	No
Mid1	17318	Patski-specific escape	42	No	No
Mid2	23947	Patski-specific escape	42	No	No
Msn	17698	Patski-specific escape	42	No	No
Mtcp1	17763	Patski-specific escape	42	No	No
Ofd1	237222	Patski-specific escape	42	No	No
Otud5	54644	Patski-specific escape	42	No	No
Pcdh19	279653	Patski-specific escape	42	No	No
Pls3	102866	Patski-specific escape	42	No	No
Rbbp7	245688	Patski-specific escape	42	No	No
Shroom4	208431	Patski-specific escape	42	No	No
Slc6a8	102857	Patski-specific escape	42	No	No
Snx12	55988	Patski-specific escape	42	No	No
Tab3	66724	Patski-specific escape	42	No	No
Ubl4a	27643	Patski-specific escape	42	No	No
Vbp1	22327	Patski-specific escape	42	No	No
Wdr13	73447	Patski-specific escape	42	No	No
Yipf6	77929	Patski-specific escape	42	No	No
Zbtb33	56805	Patski-specific escape	42	No	No
Zfp280c	208968	Patski-specific escape	42	No	No
Zmym3	56364	Patski-specific escape	42	No	No
Trappc2	66226	Inactivated (Brain & Patski)	42	No	No
Phf6	70998	Inactivated (Brain & Patski)	42	No	No
Psmd10	53380	Inactivated (Brain & Patski)	42	No	No
Diaph2	54004	Inactivated (Brain & Patski)	42	No	No
Uprt	331487	Inactivated (Brain & Patski)	42	No	No
Bcap31	27061	Inactivated (Brain & Patski)	42	No	No
Kantr	72997	Inactivated (Brain & Patski)	42	No	No
Atp6ap2	70495	Inactivated (Brain & Patski)	42	No	No
F8a	14070	Inactivated (Brain & Patski)	42	No	No
Mtm1	17772	Inactivated (Brain & Patski)	42	No	No
Tceal8	66684	Inactivated (Brain & Patski)	42	No	No
Pgk1	18655	Inactivated (Brain & Patski)	42	No	No
Brwd3	382236	Inactivated (Brain & Patski)	42	No	No
Pak3	18481	Inactivated (Brain & Patski)	42	No	No
Slc25a53	67062	Inactivated (Brain & Patski)	42	No	No
Morc4	75746	Inactivated (Brain & Patski)	42	No	No
Mospd1	70380	Inactivated (Brain & Patski)	42	No	No
Pqbp1	54633	Inactivated (Brain & Patski)	42	No	No
B630019K06Rik	102941	Inactivated (Brain & Patski)	42	No	No
Cul4b	72584	Inactivated (Brain & Patski)	42	No	No
Apool	68117	Inactivated (Brain & Patski)	42	No	No
Cdkl5	382253	Inactivated (Brain & Patski)	42	No	No
Fam122b	78755	Inactivated (Brain & Patski)	42	No	No
Acot9	56360	Inactivated (Brain & Patski)	42	No	No
Maoa	17161	Inactivated (Brain & Patski)	42	No	No
Smc1a	24061	Inactivated (Brain & Patski)	42	No	No
Rbm3	19652	Inactivated (Brain & Patski)	42	No	No
Zfp275	27081	Inactivated (Brain & Patski)	42	No	No
Magee1	107528	Inactivated (Brain & Patski)	42	No	No
Taf9b	407786	Inactivated (Brain & Patski)	42	No	No
Wdr45	54636	Inactivated (Brain & Patski)	42	No	No
Lage3	66192	Inactivated (Brain & Patski)	42	No	No
Rbmx	19655	Inactivated (Brain & Patski)	42	No	No
Dkc1	245474	Inactivated (Brain & Patski)	42	No	No
Zrsr2	22184	Inactivated (Brain & Patski)	42	No	No
Prrg1	546336	Inactivated (Brain & Patski)	42	No	No
Tbc1d25	209815	Inactivated (Brain & Patski)	42	No	No
Siah1b	20438	Inactivated (Brain & Patski)	42	No	No
Gpkow	209416	Inactivated (Brain & Patski)	42	No	No
Mcts1	68995	Inactivated (Brain & Patski)	42	No	No
Slc9a6	236794	Inactivated (Brain & Patski)	42	No	No
Tsr2	69499	Inactivated (Brain & Patski)	42	No	No
Nhs	195727	Inactivated (Brain & Patski)	42	No	No
Mospd2	76763	Inactivated (Brain & Patski)	42	No	No
Naa10	56292	Inactivated (Brain & Patski)	42	No	No
Kctd12b	207474	Inactivated (Brain & Patski)	42	No	No
Zc3h12b	547176	Inactivated (Brain & Patski)	42	No	No
Hccs	15159	Inactivated (Brain & Patski)	42	No	No
Rpgr	19893	Inactivated (Brain & Patski)	42	No	No
Aifm1	26926	Inactivated (Brain & Patski)	42	No	No
Tspan7	21912	Inactivated (Brain & Patski)	42	No	No
Ftsj1	54632	Inactivated (Brain & Patski)	42	No	No
Gemin8	237221	Inactivated (Brain & Patski)	42	No	No
1110012L19Rik	68618	Inactivated (Brain & Patski)	42	No	No
Cldn2	12738	Inactivated (Brain & Patski)	42	No	No
Amer1	72345	Inactivated (Brain & Patski)	42	No	No
Las1l	76130	Inactivated (Brain & Patski)	42	No	No
Timm17b	21855	Inactivated (Brain & Patski)	42	No	No
Apex2	77622	Inactivated (Brain & Patski)	42	No	No
Armcx2	67416	Inactivated (Brain & Patski)	42	No	No
Cd99l2	171486	Inactivated (Brain & Patski)	42	No	No
Araf	11836	Inactivated (Brain & Patski)	42	No	No
Gdpd2	71584	Inactivated (Brain & Patski)	42	No	No
Fam199x	245622	Inactivated (Brain & Patski)	42	No	No
Renbp	19703	Inactivated (Brain & Patski)	42	No	No
Mid1ip1	68041	Inactivated (Brain & Patski)	42	No	No
Brcc3	210766	Inactivated (Brain & Patski)	42	No	No
Nkap	67050	Inactivated (Brain & Patski)	42	No	No
Alg13	67574	Inactivated (Brain & Patski)	42	No	No
Praf2	54637	Inactivated (Brain & Patski)	42	No	No
Suv39h1	20937	Inactivated (Brain & Patski)	42	No	No
Pgrmc1	53328	Inactivated (Brain & Patski)	42	No	No
Cdk16	18555	Inactivated (Brain & Patski)	42	No	No
Ophn1	94190	Inactivated (Brain & Patski)	42	No	No
Elk1	13712	Inactivated (Brain & Patski)	42	No	No
Gpc4	14735	Inactivated (Brain & Patski)	42	No	No
Syap1	67043	Inactivated (Brain & Patski)	42	No	No
Fundc1	72018	Inactivated (Brain & Patski)	42	No	No
Sat1	20229	Inactivated (Brain & Patski)	42	No	No
Nsdhl	18194	Inactivated (Brain & Patski)	42	No	No
Prps1	19139	Inactivated (Brain & Patski)	42	No	No
Pcyt1b	236899	Inactivated (Brain & Patski)	42	No	No
Ogt	108155	Inactivated (Brain & Patski)	42	No	No
Ccdc120	54648	Inactivated (Brain & Patski)	42	No	No
Plxna3	18846	Inactivated (Brain & Patski)	42	No	No
Rbmx2	209003	Inactivated (Brain & Patski)	42	No	No
Slc25a14	20523	Inactivated (Brain & Patski)	42	No	No
Cited1	12705	Inactivated (Brain & Patski)	42	No	No
Cetn2	26370	Inactivated (Brain & Patski)	42	No	No
Prkx	19108	Inactivated (Brain & Patski)	42	No	No
Thoc2	331401	Inactivated (Brain & Patski)	42	No	No
Ngfrap1	12070	Inactivated (Brain & Patski)	42	No	No
Fancb	237211	Inactivated (Brain & Patski)	42	No	No
Phka2	110094	Inactivated (Brain & Patski)	42	No	No
Shroom2	110380	Inactivated (Brain & Patski)	42	No	No
Rp2	19889	Inactivated (Brain & Patski)	42	No	No
Dcx	13193	Inactivated (Brain & Patski)	42	No	No
L1cam	16728	Inactivated (Brain & Patski)	42	No	No
Sept6	56526	Inactivated (Brain & Patski)	42	No	No
Ccdc22	54638	Inactivated (Brain & Patski)	42	No	No
Ccdc160	434778	Inactivated (Brain & Patski)	42	No	No
Haus7	73738	Inactivated (Brain & Patski)	42	No	No
Eif1ax	66235	Inactivated (Brain & Patski)	42	No	No
A230072C01Rik	320742	Inactivated (Brain & Patski)	42	No	No
Gpc3	14734	Inactivated (Brain & Patski)	42	No	No
Ap1s2	108012	Inactivated (Brain & Patski)	42	No	No
Kcnd1	16506	Inactivated (Brain & Patski)	42	No	No
Rps6ka3	110651	Inactivated (Brain & Patski)	42	No	No
A830080D01Rik	382252	Inactivated (Brain & Patski)	42	No	No
Rab9	56382	Inactivated (Brain & Patski)	42	No	No
Syn1	20964	Inactivated (Brain & Patski)	42	No	No
Zc4h2	245522	Inactivated (Brain & Patski)	42	No	No
Armcx5	494468	Inactivated (Brain & Patski)	42	No	No
Med12	59024	Inactivated (Brain & Patski)	42	No	No
Pdha1	18597	Inactivated (Brain & Patski)	42	No	No
Mbtps2	270669	Inactivated (Brain & Patski)	42	No	No
Nxt2	237082	Inactivated (Brain & Patski)	42	No	No
Trmt2b	215201	Inactivated (Brain & Patski)	42	No	No
Jade3	382207	Inactivated (Brain & Patski)	42	No	No
Prps2	110639	Inactivated (Brain & Patski)	42	No	No
2610002M06Rik	67028	Inactivated (Brain & Patski)	42	No	No
Porcn	53627	Inactivated (Brain & Patski)	42	No	No
Tspan6	56496	Inactivated (Brain & Patski)	42	No	No
Ocrl	320634	Inactivated (Brain & Patski)	42	No	No
Nkrf	77286	Inactivated (Brain & Patski)	42	No	No
Cox7b	66142	Inactivated (Brain & Patski)	42	No	No
Zfp449	78619	Inactivated (Brain & Patski)	42	No	No
Nono	53610	Inactivated (Brain & Patski)	42	No	No
C1galt1c1	59048	Inactivated (Brain & Patski)	42	No	No
Pim2	18715	Inactivated (Brain & Patski)	42	No	No
Hdac8	70315	Inactivated (Brain & Patski)	42	No	No
Piga	18700	Inactivated (Brain & Patski)	42	No	No
Maged2	80884	Inactivated (Brain & Patski)	42	No	No
Igbp1	18518	Inactivated (Brain & Patski)	42	No	No
Hnrnph2	56258	Inactivated (Brain & Patski)	42	No	No
Prdx4	53381	Inactivated (Brain & Patski)	42	No	No
Rnf128	66889	Inactivated (Brain & Patski)	42	No	No
Atrx	22589	Inactivated (Brain & Patski)	42	No	No
Arhgef9	236915	Inactivated (Brain & Patski)	42	No	No
BC023829	236848	Inactivated (Brain & Patski)	42	No	No
Clcn5	12728	Inactivated (Brain & Patski)	42	No	No
Pola1	18968	Inactivated (Brain & Patski)	42	No	No
Phka1	18679	Inactivated (Brain & Patski)	42	No	No
Rbm10	236732	Inactivated (Brain & Patski)	42	No	No
Apln	30878	Inactivated (Brain & Patski)	42	No	No
Hmgn5	50887	Inactivated (Brain & Patski)	42	No	No
Ndufb11	104130	Inactivated (Brain & Patski)	42	No	No
Dock11	75974	Inactivated (Brain & Patski)	42	No	No
Zmat1	215693	Inactivated (Brain & Patski)	42	No	No
Ddx26b	236790	Inactivated (Brain & Patski)	42	No	No
Ube2a	22209	Inactivated (Brain & Patski)	42	No	No
Mtmr1	53332	Inactivated (Brain & Patski)	42	No	No
Tbl1x	21372	Inactivated (Brain & Patski)	42	No	No
Rnf113a1	69942	Inactivated (Brain & Patski)	42	No	No
Rragb	245670	Inactivated (Brain & Patski)	42	No	No
Wbp5	22381	Inactivated (Brain & Patski)	42	No	No
Fgd1	14163	Inactivated (Brain & Patski)	42	No	No
Taf1	270627	Inactivated (Brain & Patski)	42	No	No
Ppp1r3f	54646	Inactivated (Brain & Patski)	42	No	No
Usp27x	54651	Inactivated (Brain & Patski)	42	No	No
Foxo4	54601	Inactivated (Brain & Patski)	42	No	No
Tsc22d3	14605	Inactivated (Brain & Patski)	42	No	No
Hprt	15452	Inactivated (Brain & Patski)	42	No	No
Tmem164	209497	Inactivated (Brain & Patski)	42	No	No
Rbm41	237073	Inactivated (Brain & Patski)	42	No	No
Upf3b	68134	Inactivated (Brain & Patski)	42	No	No
Wdr44	72404	Inactivated (Brain & Patski)	42	No	No
Zdhhc9	208884	Inactivated (Brain & Patski)	42	No	No
Fam120c	207375	Inactivated (Brain & Patski)	42	No	No
Mpp1	17524	Inactivated (Brain & Patski)	42	No	No
Bcorl1	320376	Inactivated (Brain & Patski)	42	No	No
Rap2c	72065	Inactivated (Brain & Patski)	42	No	No
Fhl1	14199	Inactivated (Brain & Patski)	42	No	No
Tfe3	209446	Inactivated (Brain & Patski)	42	No	No
Zxdb	668166	Inactivated (Brain & Patski)	42	No	No
Arxes2	76976	Inactivated (Brain & Patski)	42	No	No
Stag2	20843	Inactivated (Brain & Patski)	42	No	No
Mid1	17318	Patski escape + Liver depleted H3K27me3	43	No	No
Firre	103012	Patski escape + Liver depleted H3K27me3	43	Yes	Yes
Kdm6a	22289	Patski escape + Liver depleted H3K27me3	43	Yes	Yes
Pbdc1	67683	Patski escape + Liver depleted H3K27me3	43	Yes	Yes
Eif2s3x	26905	Patski escape + Liver depleted H3K27me3	43	Yes	Yes
Ddx3x	13205	Patski escape + Liver depleted H3K27me3	43	Yes	Yes
Kdm5c	20591	Patski escape + Liver depleted H3K27me3	43	Yes	Yes
4933407K13Rik	74396	Predicted escaper	∞	Yes	No
Utp14a	72554	Predicted escaper	∞	Yes	No
G530011O06Rik	654820	Predicted escaper	∞	No	Yes
Reference Key
42. Berletch, J. B. et al. Escape from X inactivation varies in mouse tissues. PLoS Genet. 11, e1005079; https://doi.org/10.1371/journal.pgen.1005079 (2015).
43. Yang, F., Babak, T., Shendure, J. & Disteche, C. M. Global survey of escape from X inactivation by RNA-sequencing in mouse. Genome Res. 20, 614-622; https://doi.org/10.1101/gr.103200.109 (2010).
∞ Predicted in this study
