# Supplementary material for: Dosage compensation and DNA methylation landscape of the X chromosome in mouse liver
Source: Sci Rep. 2018 Jul 4;8:10138. doi: 10.1038/s41598-018-28356-3 (PMC6031675; doi:10.1038/s41598-018-28356-3)
Supplement: Supplementary file 13 — Table S12 [file 41598_2018_28356_MOESM13_ESM.xlsx]

## Sheet: Table S12
Supplementary Table S12: Bisulfite conversion rates as assessed by read pairs mapped to Enterobacteria phage λ.
animal & library identifier	bisulfite conversion rate from phage lambda mapped reads
B6_F_1.L1	0.99977
B6_F_1.L2	0.99638
B6_F_1.L3	0.99722
B6_F_2.L1	0.99848
B6_F_2.L2	0.99792
B6_F_3.L1	0.99882
B6_F_3.L2	0.99409
B6_M_1.L1	0.99974
B6_M_1.L2	0.99671
B6_M_1.L3	0.99696
B6_M_2.L1	0.99855
B6_M_2.L2	0.99484
B6_M_3.L1	0.9983
B6_M_3.L2	0.99802
C3_F_1.L1	0.99979
C3_F_1.L2	0.99632
C3_F_1.L3	0.99724
C3_F_2.L1	0.99829
C3_F_2.L2	0.99385
C3_F_3.L1	0.99836
C3_F_3.L2	0.99796
C3_M_1.L1	0.99979
C3_M_1.L2	0.99702
C3_M_1.L3	0.99709
C3_M_2.L1	0.99847
C3_M_2.L2	0.99808
C3_M_3.L1	0.99848
C3_M_3.L2	0.99457
